# Supplementary material for: Proteomics reveals three molecular subtypes of Alzheimer's disease with distinct progression patterns
Source: Alzheimers Dement. 2026 Feb 6;22(2):e71106. doi: 10.1002/alz.71106 (PMC12880608; doi:10.1002/alz.71106)
Supplement: Supplementary file 2 — Supporting Information [file ALZ-22-e71106-s002.xlsx]

## Sheet: Content
Supplementary Tables
Supplementary Table 1. Biological pathways associated with upregulated proteins in subtype 1
Supplementary Table 2. Biological pathways associated with downregulated proteins in subtype 1
Supplementary Table 3. Biological pathways associated with upregulated proteins in subtype 2
Supplementary Table 4. Biological pathways associated with downregulated proteins in subtype 2
Supplementary Table 5. Biological pathways associated with upregulated proteins in subtype 3
Supplementary Table 6. Biological pathways associated with downregulated proteins in subtype 3
Supplementary Table 7. Comparison of brain regions between each subtype and the control group at baseline
Supplementary Table 8. Comparison of brain atrophy rates between each subtype and the control group during the follow-up period
Supplementary Table 9. Comparison of brain atrophy rates among three subtypes during the follow-up period
Supplementary Table 10. Biological pathways associated with proteins upregulated in AD subtypes stratified by APOE ε4 carrier status
Supplementary Table 11. Comparison of baseline cognitive function among three subtypes after adjusting for CSF Aβ
Supplementary Table 12. Comparison of cognitive decline rates among three subtypes after adjusting for CSF Aβ
Supplementary Table 13. Comparison of brain regions between each subtype and the control group at baseline after adjusting for CSF Aβ
Supplementary Table 14. Comparison of brain atrophy rates between each subtype and the control group during the follow-up period after adjusting for CSF Aβ
Supplementary Table 15. Comparison of brain atrophy rates among three subtypes during the follow-up period after adjusting for CSF Aβ
Supplementary Table 16. Biological pathways associated with upregulated proteins in AD subtypes among participants with MCI
Supplementary Table 17. Baseline characteristics of AD subtypes in replication cohort 1
Supplementary Table 18. Baseline characteristics of AD subtypes in replication cohort 2
Supplementary Table 19. Baseline characteristics of AD subtypes in replication cohort 3

## Sheet: Supplementary Table 1
Supplementary Table 1. Biological pathways associated with upregulated proteins in subtype 1
Category	ID	Description	GeneRatio	BgRatio	p value	q value	geneID	Count
CC	GO:0140513	nuclear protein-containing complex	112/1059	369/5865	1.89427e-09	1.13656e-06	CBFB/JUN/SMAD3/STAT1/STAT6/LAT/SUDS3/RUNX3/ESS2/HNRNPC/ELL2/FOXO3/DHX8/BRPF1/RUVBL1/ORC6/MAX/PBRM1/RAD51D/UBE2C/NUP98/SAP18/PARP11/SAP30/POLR1C/PPP1R8/SSU72/MAD1L1/KMT2D/RBBP5/NCL/DDX23/MED4/HNRNPH1/DNAJC17/STAT5B/LSM4/RBM17/CETN3/WDR5/SNUPN/RANBP1/MORF4L1/CHMP1B/TAF10/CBX3/CEBPA/EXOSC8/RPRD1B/TCF4/RPA2/SNRPG/MAFG/STAT5A/RXRA/BUD31/MED20/NABP1/SNRPC/GTF2F2/NHP2/EXOSC5/LSM3/SNRNP25/SF3B6/SNRPE/SNR…	112
BP	GO:0006396	RNA processing	83/1035	274/5666	4.93177e-07	0.00270801	SMAD3/DHX9/ESS2/HNRNPC/RBM19/SRSF6/RBM23/DHX8/AHCYL1/CSDC2/NUP98/TARBP2/SAP18/SRSF7/PPP1R8/FXR1/KIN/SSB/SSU72/NCL/FARS2/DDX23/MOCS3/HNRNPH1/DNAJC17/LSM4/RBM17/THG1L/TAF10/PPIG/EXOSC8/RPRD1B/SNRPG/PIH1D2/BUD31/MRPL1/SNRPC/NHP2/EXOSC5/LSM3/SNRNP25/SF3B6/SNRPE/RTRAF/RPL11/SNRPA1/ELAC1/PPIL3/SNIP1/TIA1/PPP1R9B/PRKRA/GEMIN7/SRPK1/RBMS1/TSEN34/RPP25/DAZAP1/M1AP/RBM41/TRMT6/CSTF1/SLBP/PRPF19/DDX1/ELP1/P…	83
BP	GO:0009615	response to virus	61/1035	186/5666	9.43904e-07	0.00270801	SMAD3/STAT1/DHX9/CARD9/DTX3L/JAK2/ATG5/ZNF175/ILF3/TARBP2/IRF2/UNC93B1/IFIT3/ODC1/TNFAIP3/TANK/FCN3/MID2/RAB2B/HMGA2/IL15/DEFA3/EXOSC5/POU2AF1/IKBKG/PRKRA/FOXP3/SKP2/ZBP1/CCDC92/ABCF3/EEF1G/UNC13D/DDX1/IRF5/OASL/IL10RB/IL12RB1/MST1R/APOB/PLA2G10/MBL2/IL1B/TBK1/BCL2/FGR/TLR2/IL6/BIRC3/CALR/IFNA6/IFNAR1/BPIFA1/VAMP8/IL21/IFNA4/ITGB6/BATF3/DEFA1/NFKB1/ARMC5	61
BP	GO:0006397	mRNA processing	52/1035	156/5666	3.53163e-06	0.0067547	DHX9/ESS2/HNRNPC/RBM19/SRSF6/RBM23/DHX8/AHCYL1/CSDC2/NUP98/SAP18/SRSF7/PPP1R8/FXR1/KIN/SSU72/NCL/DDX23/HNRNPH1/DNAJC17/LSM4/RBM17/RPRD1B/SNRPG/BUD31/SNRPC/LSM3/SNRNP25/SF3B6/SNRPE/SNRPA1/PPIL3/SNIP1/TIA1/GEMIN7/SRPK1/TSEN34/DAZAP1/RBM41/CSTF1/SLBP/PRPF19/DDX1/APP/SYNCRIP/RBM39/MFAP1/CELF2/TFIP11/YBX1/THOC1/RBBP6	52
BP	GO:0140546	defense response to symbiont	46/1035	135/5666	6.67419e-06	0.00822266	STAT1/DHX9/CARD9/DTX3L/ATG5/ZNF175/ILF3/TARBP2/IRF2/UNC93B1/IFIT3/TNFAIP3/TANK/FCN3/MID2/RAB2B/IL15/DEFA3/EXOSC5/FOXP3/SKP2/ZBP1/CCDC92/ABCF3/UNC13D/DDX1/IRF5/OASL/IL10RB/IL12RB1/PLA2G10/MBL2/IL1B/TBK1/BCL2/TLR2/IL6/BIRC3/IFNA6/BPIFA1/VAMP8/IL21/IFNA4/ZG16/DEFA1/ARMC5	46
CC	GO:1990904	ribonucleoprotein complex	63/1059	207/5865	7.14136e-06	0.00214241	DHX9/ESS2/HNRNPC/ELAVL1/DHX8/RUVBL1/ILF3/NUP98/TARBP2/PPP1R8/FXR1/SSB/NCL/DDX23/HNRNPH1/DNAJC17/LSM4/RBM17/VBP1/SNRPG/PIH1D2/BUD31/MRPL1/SNRPC/NHP2/LSM3/SNRNP25/SF3B6/SNRPE/RPL11/SNRPA1/PPIL3/RPS20/SNIP1/ZCCHC17/PRKRA/ZFP36/RBMS1/MRPS14/RPP25/DAZAP1/RBM41/SND1/SLBP/MVP/PRPF19/DDX1/EIF2A/MRPL38/XPO5/RPS7/HSD17B10/SYNCRIP/CBX5/RPS3/CALR/RPS3A/MFAP1/CELF2/TFIP11/GADD45GIP1/YBX1/RPS4X	63
BP	GO:0016071	mRNA metabolic process	68/1035	228/5666	9.93894e-06	0.00822266	DHX9/ESS2/HNRNPC/RBM19/SRSF6/RBM23/ELAVL1/DHX8/AHCYL1/CSDC2/NUP98/SAP18/AXIN2/SRSF7/PPP1R8/FXR1/KIN/SSB/SSU72/NCL/DDX23/HNRNPH1/DNAJC17/LSM4/RBM17/TAF10/EXOSC8/RPRD1B/SNRPG/RXRA/BUD31/SNRPC/EXOSC5/LSM3/SNRNP25/SF3B6/SNRPE/SNRPA1/PPIL3/SNIP1/TIA1/GEMIN7/ZFP36/SRPK1/TSEN34/THRB/DAZAP1/RBM41/TRMT6/CSTF1/PPARG/GSPT2/SND1/SLBP/ZHX2/PRPF19/DDX1/APP/SYNCRIP/RBM39/MFAP1/GDNF/TP53/CELF2/TFIP11/YBX1/THOC1/…	68
BP	GO:0000377	RNA splicing, via transesterification reactions with bulged adenosine as nucleophile	39/1035	110/5666	1.16694e-05	0.00822266	DHX9/ESS2/HNRNPC/RBM19/SRSF6/RBM23/DHX8/NUP98/SAP18/SRSF7/FXR1/NCL/DDX23/HNRNPH1/DNAJC17/LSM4/RBM17/SNRPG/BUD31/SNRPC/LSM3/SNRNP25/SF3B6/SNRPE/SNRPA1/PPIL3/SNIP1/TIA1/GEMIN7/SRPK1/DAZAP1/RBM41/PRPF19/DDX1/SYNCRIP/RBM39/MFAP1/CELF2/TFIP11	39
BP	GO:0000398	mRNA splicing, via spliceosome	39/1035	110/5666	1.16694e-05	0.00822266	DHX9/ESS2/HNRNPC/RBM19/SRSF6/RBM23/DHX8/NUP98/SAP18/SRSF7/FXR1/NCL/DDX23/HNRNPH1/DNAJC17/LSM4/RBM17/SNRPG/BUD31/SNRPC/LSM3/SNRNP25/SF3B6/SNRPE/SNRPA1/PPIL3/SNIP1/TIA1/GEMIN7/SRPK1/DAZAP1/RBM41/PRPF19/DDX1/SYNCRIP/RBM39/MFAP1/CELF2/TFIP11	39
BP	GO:0008380	RNA splicing	49/1035	150/5666	1.26521e-05	0.00822266	DHX9/ESS2/HNRNPC/RBM19/SRSF6/RBM23/DHX8/NUP98/SAP18/SRSF7/PPP1R8/FXR1/NCL/DDX23/HNRNPH1/DNAJC17/LSM4/RBM17/TAF10/PPIG/SNRPG/BUD31/SNRPC/LSM3/SNRNP25/SF3B6/SNRPE/RTRAF/SNRPA1/PPIL3/SNIP1/TIA1/PPP1R9B/GEMIN7/SRPK1/TSEN34/DAZAP1/RBM41/PRPF19/DDX1/PRX/SYNCRIP/RBM39/MFAP1/CELF2/PIK3R1/TFIP11/YBX1/THOC1	49
BP	GO:0051607	defense response to virus	45/1035	134/5666	1.28974e-05	0.00822266	STAT1/DHX9/CARD9/DTX3L/ATG5/ZNF175/ILF3/TARBP2/IRF2/UNC93B1/IFIT3/TNFAIP3/TANK/FCN3/MID2/RAB2B/IL15/DEFA3/EXOSC5/FOXP3/SKP2/ZBP1/CCDC92/ABCF3/UNC13D/DDX1/IRF5/OASL/IL10RB/IL12RB1/PLA2G10/MBL2/IL1B/TBK1/BCL2/TLR2/IL6/BIRC3/IFNA6/BPIFA1/VAMP8/IL21/IFNA4/DEFA1/ARMC5	45
BP	GO:0000375	RNA splicing, via transesterification reactions	39/1035	113/5666	2.39077e-05	0.013718	DHX9/ESS2/HNRNPC/RBM19/SRSF6/RBM23/DHX8/NUP98/SAP18/SRSF7/FXR1/NCL/DDX23/HNRNPH1/DNAJC17/LSM4/RBM17/SNRPG/BUD31/SNRPC/LSM3/SNRNP25/SF3B6/SNRPE/SNRPA1/PPIL3/SNIP1/TIA1/GEMIN7/SRPK1/DAZAP1/RBM41/PRPF19/DDX1/SYNCRIP/RBM39/MFAP1/CELF2/TFIP11	39
CC	GO:0005694	chromosome	122/1059	490/5865	4.62999e-05	0.00720861	ELK1/SNAI2/POLH/FOXM1/JUN/SMAD3/STAT1/STAT6/DHX9/PARP1/SUDS3/RUNX3/NFE2L1/HNRNPC/RBM19/FOXO3/BRPF1/JAK2/RUVBL1/ORC6/MAX/IST1/RORB/PBRM1/THRA/RAD51D/KIF22/NUP98/HMGB3/IRF2/GMEB2/SAP30/SATB1/SSB/NAP1L2/MAD1L1/NCL/PNKP/DDX23/ZNF276/BRD2/ID2/STAT5B/SEPTIN6/KLF4/MORF4L1/CHMP1B/CBX3/CEBPA/EXOSC8/TCF4/RPA2/HMGA2/IRF4/STAT5A/RXRA/BUD31/HHEX/NABP1/NHP2/EXOSC5/BCL7A/SKA1/COQ7/NELFE/SIRT6/FLI1/PADI2/WAS/E2F…	122
CC	GO:0005681	spliceosomal complex	26/1059	67/5865	4.80574e-05	0.00720861	ESS2/HNRNPC/DHX8/PPP1R8/NCL/DDX23/HNRNPH1/DNAJC17/LSM4/RBM17/SNRPG/BUD31/SNRPC/LSM3/SNRNP25/SF3B6/SNRPE/SNRPA1/PPIL3/SNIP1/RBM41/PRPF19/SYNCRIP/MFAP1/TFIP11/YBX1	26
BP	GO:0071826	ribonucleoprotein complex subunit organization	27/1035	71/5666	6.45619e-05	0.0336772	DHX9/SRSF6/DHX8/RUVBL1/KLC1/TARBP2/DDX23/DNAJC17/LSM4/SNRPG/PIH1D2/SNRPC/SF3B6/SNRPE/RPL11/SNRPA1/SNIP1/GEMIN7/SRPK1/EIF2S2/VCP/PRPF19/DDX1/EIF5/DYRK3/CELF2/TFIP11	27
CC	GO:0090575	RNA polymerase II transcription regulator complex	32/1059	93/5865	0.000108398	0.0130077	CBFB/JUN/SMAD3/STAT1/STAT6/RUNX3/MAX/MED4/STAT5B/TAF10/CBX3/CEBPA/TCF4/MAFG/STAT5A/RXRA/MED20/GTF2F2/GTF2E2/POU2AF1/E2F5/MED28/GTF2A2/THRB/CEBPB/PPARG/DRAP1/RFX5/RB1/CTNNB1/BATF3/CCNH	32
KEGG	hsa05166	Human T-cell leukemia virus 1 infection	33/522	109/3223	0.000138121	0.0211652	ELK1/SMAD3/NRAS/CREB3L1/CDKN2C/MAP3K3/MAD1L1/TLN2/STAT5B/RANBP1/CDKN1A/PPP3R2/CCNE1/STAT5A/POLB/IKBKG/ZFP36/MAPK9/IL2RG/CD4/B2M/TGFB3/MAP2K2/PTEN/TGFB2/LCK/IL6/RB1/CALR/IL1R2/TP53/PIK3R1/NFKB1	33
KEGG	hsa05213	Endometrial cancer	15/522	35/3223	0.000155867	0.0211652	ELK1/ILK/NRAS/FOXO3/AXIN2/BRAF/CDKN1A/ERBB2/MAP2K2/PTEN/PDPK1/BAD/TP53/CTNNB1/PIK3R1	15
CC	GO:0000118	histone deacetylase complex	11/1059	20/5865	0.000215243	0.0215243	SUDS3/RUVBL1/SAP18/SAP30/MORF4L1/SAP30L/CFDP1/HDAC6/CSNK2A1/CBX5/HINT1	11
KEGG	hsa05161	Hepatitis B	32/522	108/3223	0.00027146	0.0245743	ELK1/SMAD3/STAT1/STAT6/NRAS/CREB3L1/PTK2B/JAK2/BRAF/STAT5B/CASP8/CDKN1A/CCNE1/STAT5A/IKBKG/MAPK9/CASP10/TBK1/BCL2/TGFB3/MAP2K2/TLR2/TGFB2/IL6/MAPK13/RB1/IFNA6/BAD/IFNAR1/TP53/PIK3R1/NFKB1	32
KEGG	hsa05220	Chronic myeloid leukemia	17/522	47/3223	0.000653231	0.0384171	SMAD3/NRAS/SHC4/BRAF/SHC1/STAT5B/CDKN1A/STAT5A/IKBKG/TGFB3/MAP2K2/TGFB2/RB1/BAD/TP53/PIK3R1/NFKB1	17
KEGG	hsa04140	Autophagy - animal	24/522	77/3223	0.000707291	0.0384171	NRAS/ATG5/DAPK1/TANK/SQSTM1/LAMP1/ATG3/MRAS/TSC2/ATG4A/MAPK9/HMGB1/PIK3C3/TBK1/BCL2/MAP2K2/PRKCQ/PTEN/DAPK2/PDPK1/CTSD/BAD/VAMP8/PIK3R1	24

## Sheet: Supplementary Table 2
Supplementary Table 2. Biological pathways associated with downregulated proteins in subtype 1
Category	ID	Description	GeneRatio	BgRatio	p value	q value	geneID	Count
BP	GO:0007409	axonogenesis	150/1829	235/5666	3.95787e-24	1.24381e-20	SLITRK3/APLP2/EFNA2/B4GALT6/SPAST/SPART/TNR/SMURF1/DNM2/SMAD4/EFNB1/SPP1/FLRT2/FLRT3/WNT3A/ZFYVE27/ARHGEF25/TIAM1/EFNA4/EFNB2/GAP43/NRP2/UNC5B/EPHB4/SLITRK1/SLIT1/TMEFF1/EPHA4/NRXN3/SEMA4A/SLITRK6/PLXNB3/DCLK1/STMN1/EPHB1/CRMP1/DSCAML1/SLIT2/LRP4/PLXNA4/PLXND1/FN1/LAMA3/EFNA1/AMIGO1/NCAM1/SEMA5B/SEMA6D/SEMA4G/CNTN6/MAG/NECTIN1/SLITRK2/DCC/ADGRB1/RELN/CHN1/EPHA6/DAG1/CXCL12/TWF2/APOE/CRPPA/EFNB3/L…	150
BP	GO:0061564	axon development	163/1829	263/5666	4.13299e-24	1.24381e-20	SLITRK3/APLP2/EFNA2/B4GALT6/SPAST/SPART/TNR/SMURF1/DNM2/DDR1/SMAD4/EFNB1/SPP1/FLRT2/FLRT3/WNT3A/ZFYVE27/ARHGEF25/TIAM1/EFNA4/EFNB2/GAP43/NRP2/UNC5B/EPHB4/SLITRK1/SLIT1/TMEFF1/EPHA4/NRXN3/SEMA4A/SLITRK6/PLXNB3/DCLK1/KREMEN1/STMN1/EPHB1/CRMP1/DSCAML1/SLIT2/LRP4/PLXNA4/PLXND1/FN1/LAMA3/EFNA1/AMIGO1/NCAM1/SEMA5B/SEMA6D/SEMA4G/RTN4RL1/CNTN6/MAG/NECTIN1/SLITRK2/DCC/ADGRB1/RELN/CHN1/EPHA6/DAG1/CXCL12/TW…	163
BP	GO:0048812	neuron projection morphogenesis	182/1829	311/5666	1.08055e-22	2.16793e-19	SLITRK3/LRP2/APLP2/EFNA2/B4GALT6/SPAST/SPART/TNR/SMURF1/DNM2/DDR1/SMAD4/EEF2K/SH3GL2/EFNB1/SPP1/FLRT2/FLRT3/WNT3A/SHANK3/SHANK1/ZFYVE27/ARHGEF25/TIAM1/EFNA4/EFNB2/GAP43/ADGRB3/NRP2/UNC5B/EPHB4/SLITRK1/SLIT1/TMEFF1/EPHA4/NRXN3/SEMA4A/SLITRK6/PLXNB3/DCLK1/SYT4/STMN1/EPHB1/GAS7/CRMP1/DSCAML1/SLIT2/HPRT1/LRP4/PLXNA4/PLXND1/FN1/LAMA3/EFNA1/AMIGO1/NCAM1/IMPACT/IL1RAPL1/SEMA5B/SEMA6D/SEMA4G/CNTN6/MAG/NE…	182
BP	GO:0007411	axon guidance	103/1829	146/5666	9.30254e-22	1.39979e-18	EFNA2/TNR/SMAD4/EFNB1/FLRT2/FLRT3/WNT3A/ARHGEF25/EFNA4/EFNB2/GAP43/NRP2/UNC5B/EPHB4/SLIT1/TMEFF1/EPHA4/NRXN3/SEMA4A/PLXNB3/EPHB1/CRMP1/DSCAML1/SLIT2/PLXNA4/PLXND1/LAMA3/EFNA1/NCAM1/SEMA5B/SEMA6D/SEMA4G/CNTN6/NECTIN1/DCC/RELN/CHN1/EPHA6/DAG1/CXCL12/CRPPA/EFNB3/VEGFA/EFNA5/CSF1R/ARTN/BMP7/RET/CNTN2/CNTN4/CNTN5/EPHA3/BSG/CHL1/EPHA5/FYN/L1CAM/BOC/PLXNC1/EPHA2/BMPR2/EPHA10/EPHB6/NOTCH1/NOTCH3/NRCAM/NR…	103
BP	GO:0048667	cell morphogenesis involved in neuron differentiation	166/1829	280/5666	1.44514e-21	1.73964e-18	SLITRK3/APLP2/EFNA2/B4GALT6/SPAST/SPART/TNR/SMURF1/DNM2/SMAD4/EEF2K/EFNB1/SPP1/FLRT2/FLRT3/WNT3A/SHANK3/SHANK1/ZFYVE27/ARHGEF25/TIAM1/EFNA4/EFNB2/GAP43/ADGRB3/NRP2/UNC5B/EPHB4/SLITRK1/SLIT1/TMEFF1/EPHA4/NRXN3/SEMA4A/SLITRK6/PLXNB3/DCLK1/STMN1/EPHB1/CRMP1/DSCAML1/SLIT2/HPRT1/LRP4/PLXNA4/PLXND1/FN1/LAMA3/EFNA1/AMIGO1/NCAM1/IL1RAPL1/SEMA5B/SEMA6D/SEMA4G/CNTN6/MAG/NECTIN1/SLITRK2/DCC/ADGRB1/RELN/YWHA…	166
BP	GO:0097485	neuron projection guidance	103/1829	147/5666	2.14766e-21	1.87032e-18	EFNA2/TNR/SMAD4/EFNB1/FLRT2/FLRT3/WNT3A/ARHGEF25/EFNA4/EFNB2/GAP43/NRP2/UNC5B/EPHB4/SLIT1/TMEFF1/EPHA4/NRXN3/SEMA4A/PLXNB3/EPHB1/CRMP1/DSCAML1/SLIT2/PLXNA4/PLXND1/LAMA3/EFNA1/NCAM1/SEMA5B/SEMA6D/SEMA4G/CNTN6/NECTIN1/DCC/RELN/CHN1/EPHA6/DAG1/CXCL12/CRPPA/EFNB3/VEGFA/EFNA5/CSF1R/ARTN/BMP7/RET/CNTN2/CNTN4/CNTN5/EPHA3/BSG/CHL1/EPHA5/FYN/L1CAM/BOC/PLXNC1/EPHA2/BMPR2/EPHA10/EPHB6/NOTCH1/NOTCH3/NRCAM/NR…	103
BP	GO:0120039	plasma membrane bounded cell projection morphogenesis	182/1829	317/5666	2.17517e-21	1.87032e-18	SLITRK3/LRP2/APLP2/EFNA2/B4GALT6/SPAST/SPART/TNR/SMURF1/DNM2/DDR1/SMAD4/EEF2K/SH3GL2/EFNB1/SPP1/FLRT2/FLRT3/WNT3A/SHANK3/SHANK1/ZFYVE27/ARHGEF25/TIAM1/EFNA4/EFNB2/GAP43/ADGRB3/NRP2/UNC5B/EPHB4/SLITRK1/SLIT1/TMEFF1/EPHA4/NRXN3/SEMA4A/SLITRK6/PLXNB3/DCLK1/SYT4/STMN1/EPHB1/GAS7/CRMP1/DSCAML1/SLIT2/HPRT1/LRP4/PLXNA4/PLXND1/FN1/LAMA3/EFNA1/AMIGO1/NCAM1/IMPACT/IL1RAPL1/SEMA5B/SEMA6D/SEMA4G/CNTN6/MAG/NE…	182
BP	GO:0048858	cell projection morphogenesis	182/1829	319/5666	5.71428e-21	4.29925e-18	SLITRK3/LRP2/APLP2/EFNA2/B4GALT6/SPAST/SPART/TNR/SMURF1/DNM2/DDR1/SMAD4/EEF2K/SH3GL2/EFNB1/SPP1/FLRT2/FLRT3/WNT3A/SHANK3/SHANK1/ZFYVE27/ARHGEF25/TIAM1/EFNA4/EFNB2/GAP43/ADGRB3/NRP2/UNC5B/EPHB4/SLITRK1/SLIT1/TMEFF1/EPHA4/NRXN3/SEMA4A/SLITRK6/PLXNB3/DCLK1/SYT4/STMN1/EPHB1/GAS7/CRMP1/DSCAML1/SLIT2/HPRT1/LRP4/PLXNA4/PLXND1/FN1/LAMA3/EFNA1/AMIGO1/NCAM1/IMPACT/IL1RAPL1/SEMA5B/SEMA6D/SEMA4G/CNTN6/MAG/NE…	182
BP	GO:0032990	cell part morphogenesis	185/1829	327/5666	9.58468e-21	6.40997e-18	SLITRK3/LRP2/APLP2/EFNA2/B4GALT6/SPAST/SPART/TNR/SMURF1/DNM2/DDR1/SMAD4/EEF2K/SH3GL2/EFNB1/SPP1/FLRT2/FLRT3/WNT3A/SHANK3/SHANK1/ZFYVE27/ARHGEF25/TIAM1/EFNA4/EFNB2/GAP43/ADGRB3/NRP2/UNC5B/EPHB4/SLITRK1/SLIT1/TMEFF1/EPHA4/NRXN3/SEMA4A/SLITRK6/PLXNB3/DCLK1/SYT4/STMN1/EPHB1/GAS7/FIS1/CRMP1/DSCAML1/SLIT2/HPRT1/LRP4/PLXNA4/PLXND1/FN1/LAMA3/EFNA1/AMIGO1/NCAM1/IMPACT/IL1RAPL1/SEMA5B/SEMA6D/SEMA4G/CNTN6/M…	185
BP	GO:0032989	cellular component morphogenesis	199/1829	367/5666	2.30883e-19	1.38967e-16	PDGFRA/SLITRK3/LRP2/APLP2/EFNA2/B4GALT6/SPAST/SPART/TNR/TENM4/SMURF1/DNM2/DDR1/SMAD4/EEF2K/SH3GL2/LMOD1/TMOD3/EFNB1/SPP1/FLRT2/FLRT3/WNT3A/SHANK3/SHANK1/SPINK2/ZFYVE27/ARHGEF25/TIAM1/EFNA4/EFNB2/NCMAP/GAP43/ADGRB3/NRP2/UNC5B/EPHB4/SLITRK1/KRT19/SLIT1/TMEFF1/EPHA4/NRXN3/SEMA4A/SLITRK6/PLXNB3/DCLK1/SYT4/STMN1/CD9/EPHB1/GAS7/FIS1/FABP9/CRMP1/TBPL1/DSCAML1/SLIT2/HPRT1/LRP4/PLXNA4/PLXND1/FN1/LAMA3/EFN…	199
BP	GO:0000904	cell morphogenesis involved in differentiation	191/1829	352/5666	1.20555e-18	6.5965e-16	SLITRK3/APLP2/EFNA2/B4GALT6/SPAST/SPART/ITGB7/TNR/P4HB/SMURF1/DNM2/MET/SMAD4/EEF2K/CLIC4/EFNB1/SPP1/FLRT2/FLRT3/WNT3A/SHANK3/SHANK1/ZFYVE27/PARVA/ARHGEF25/TIAM1/EFNA4/PKP2/EFNB2/GAP43/GBP1/ADGRB3/NRP2/UNC5B/ATRN/EPHB4/SLITRK1/SLIT1/TMEFF1/EPHA4/NRXN3/SEMA4A/SLITRK6/PLXNB3/DCLK1/STMN1/EPHB1/CRMP1/DSCAML1/SLIT2/RAB1A/HPRT1/LRP4/PLXNA4/PLXND1/MERTK/FN1/LAMA3/EFNA1/AMIGO1/NCAM1/CIB1/AP1AR/IL1RAPL1/SE…	191
BP	GO:0031175	neuron projection development	244/1829	485/5666	5.34376e-18	2.68032e-15	SLITRK3/LRP2/APLP2/EFNA2/B4GALT6/SPAST/STMN2/SPART/ADGRF1/TNR/BLK/SPOCK1/SMURF1/DNM2/DDR1/SMAD4/EEF2K/SH3GL2/HERC1/GRID2/PRKG1/EFNB1/NEGR1/SPP1/FLRT2/FLRT3/WNT3A/SHANK3/SHANK1/ZFYVE27/ARHGEF25/CUL4B/TIAM1/SFRP1/EFNA4/MAGI2/EFNB2/RAB6B/GAP43/ADGRB3/NRP2/UNC5B/EPHB4/SLITRK1/AKT1/SLIT1/TMEFF1/EPHA4/NRXN3/OMG/SEMA4A/SLITRK6/PLXNB3/DCLK1/KREMEN1/SYT4/STMN1/EPHB1/GAS7/FKBP4/CRMP1/DSCAML1/SLIT2/HPRT1/LR…	244
BP	GO:0007416	synapse assembly	80/1829	114/5666	6.36561e-17	2.94725e-14	SLITRK3/ADGRF1/EEF2K/GRID2/NEGR1/FLRT2/FLRT3/WNT3A/SHANK3/IL1RAP/EFNB2/AMIGO2/GAP43/ADGRB3/AGRN/CLSTN1/SLITRK1/SLIT1/MDGA1/SEMA4A/SLITRK6/EPHB1/CLSTN2/LRP4/PLXND1/FZD5/AMIGO1/IL1RAPL1/ADGRL3/NECTIN1/SLITRK2/PCDH17/LRRC4/LRFN4/NLGN4Y/ADGRB1/CBLN2/FZD1/NLGN1/PDLIM5/SRGAP2/EIF4G1/EFNA5/ERBB4/NTRK3/CNTN5/KIRREL3/SLITRK5/NTRK2/DBNL/NRCAM/NRXN1/ROBO2/GPC6/NLGN4X/SPOCK2/CBLN4/SEMA4D/HAPLN4/GHRL/LRFN5/LR…	80
BP	GO:0000902	cell morphogenesis	235/1829	471/5666	8.856e-17	3.80741e-14	SLITRK3/LRP2/APLP2/EFNA2/B4GALT6/SPAST/SPART/ITGB7/TNR/P4HB/SMURF1/DNM2/MET/DDR1/SMAD4/EEF2K/CLIC4/SH3GL2/ITGB2/EFNB1/SPP1/FLRT2/FLRT3/WNT3A/SHANK3/SHANK1/ZFYVE27/PARVA/ARHGEF25/TIAM1/EFNA4/PKP2/EFNB2/GAP43/GBP1/ADGRB3/NRP2/UNC5B/ATRN/EPHB4/SLITRK1/SLIT1/TMEFF1/EPHA4/NRXN3/SEMA4A/SLITRK6/PLXNB3/DCLK1/SYT4/STMN1/EPHB1/GAS7/RHOB/PALM/CRMP1/RDX/DSCAML1/SLIT2/RAB1A/HPRT1/CDH12/LRP4/PLXNA4/PLXND1/MERT…	235
BP	GO:0050808	synapse organization	128/1829	231/5666	1.15052e-13	4.6166e-11	SLITRK3/CACNB4/ADGRF1/CHCHD10/TNR/EEF2K/RAB39B/STAU1/GRID2/NEGR1/FLRT2/FLRT3/WNT3A/SHANK3/SHANK1/SPARCL1/IL1RAP/C1QC/EFNB2/AMIGO2/MESD/GAP43/ADGRB3/NRP2/PIN1/AGRN/CLSTN1/SLITRK1/SLIT1/EPHA4/TREM2/MDGA1/SEMA4A/SLITRK6/EPHB1/PALM/CLSTN2/ARF1/SNTA1/LRP4/PLXND1/SEZ6L/SNCG/FZD5/EFNA1/AMIGO1/PFN1/IL1RAPL1/ADGRL3/NECTIN1/SLITRK2/PCDH17/LRRC4/LRFN4/C1QL3/NLGN4Y/ADGRB1/RELN/PICK1/CBLN2/FZD1/FZD9/NLGN1/DAG…	128
BP	GO:0050770	regulation of axonogenesis	66/1829	96/5666	1.71504e-13	6.4517e-11	SPART/TNR/SMURF1/SPP1/WNT3A/ZFYVE27/TIAM1/SLITRK1/SLIT1/EPHA4/SEMA4A/PLXNB3/SLIT2/LRP4/PLXNA4/PLXND1/FN1/EFNA1/AMIGO1/SEMA5B/SEMA6D/SEMA4G/MAG/DCC/CHN1/CXCL12/TWF2/EFNB3/LIMK1/VEGFA/EFNA5/RET/CNTN2/L1CAM/PLXNC1/BMPR2/NTRK2/DBNL/RTN4R/ROBO2/SEMA6B/SEMA6A/NRP1/SEMA3G/SEMA4D/ROBO1/NGF/PTPRS/SEMA3C/SEMA7A/DRAXIN/EPHA7/SEMA6C/SEMA4C/EPHB2/UST/ISLR2/PLXNA1/NTN1/DSCAM/PLXNB2/EPHB3/FSTL4/LRRC4C/BRSK2/SEM…	66
BP	GO:0034329	cell junction assembly	114/1829	206/5666	3.06622e-12	1.08561e-09	SLITRK3/ACE/ADGRF1/TJP1/EEF2K/ARL2/MPP7/GRID2/NEGR1/FLRT2/FLRT3/WNT3A/SHANK3/SFRP1/IL1RAP/PKP2/EFNB2/AMIGO2/GAP43/ADGRB3/AGRN/CLSTN1/SLITRK1/SLIT1/MDGA1/SEMA4A/SLITRK6/CD9/EPHB1/CLSTN2/HOPX/CDH12/LRP4/PLXND1/FN1/FZD5/LAMA3/AMIGO1/IL1RAPL1/ADGRL3/NECTIN1/SLITRK2/PCDH17/LRRC4/LRFN4/NLGN4Y/ADGRB1/CBLN2/ITGA6/FZD1/NLGN1/DMTN/PDLIM5/PPM1F/FSCN1/CTNNA1/IKBKB/SRGAP2/EIF4G1/PKN2/VEGFA/EFNA5/ERBB4/NTRK3/F…	114
BP	GO:0034330	cell junction organization	167/1829	337/5666	8.66257e-12	2.89664e-09	SLITRK3/ACE/SVEP1/CACNB4/ADGRF1/CHCHD10/TNR/TJP1/EEF2K/RAB39B/STAU1/ARL2/MPP7/GRID2/NEGR1/FLRT2/FLRT3/WNT3A/SHANK3/SHANK1/SPARCL1/SFRP1/IL1RAP/PKP2/C1QC/EFNB2/AMIGO2/MESD/GAP43/ADGRB3/NRP2/PIN1/AGRN/CLSTN1/SLITRK1/SLIT1/EPHA4/TREM2/MDGA1/SEMA4A/SLITRK6/CD9/EPHB1/PALM/RDX/CLSTN2/HOPX/ARF1/SNTA1/CDH12/LRP4/PLXND1/SEZ6L/SNCG/FN1/FZD5/LAMA3/EFNA1/AMIGO1/PFN1/DSG2/IL1RAPL1/ADGRL3/NECTIN1/SLITRK2/PCDH1…	167
BP	GO:0051960	regulation of nervous system development	128/1829	242/5666	1.01194e-11	3.2057e-09	SLITRK3/LRP2/ACE/SPART/TNR/TENM4/SMURF1/EEF2K/GRID2/SPP1/FLRT2/FLRT3/WNT3A/SHANK3/ZFYVE27/TIAM1/IL1RAP/AMIGO2/NCMAP/ADGRB3/AGRN/CLSTN1/SLITRK1/AKT1/SLIT1/EPHA4/TREM2/SEMA4A/SLITRK6/PLXNB3/SYT4/EPHB1/ASPA/CLSTN2/SLIT2/PPP1CC/LRP4/PLXNA4/PLXND1/FN1/AMIGO1/IL1RAPL1/SEMA5B/SEMA6D/SEMA4G/MAG/CTDSP1/DUSP10/SLITRK2/PRTG/DCC/ADGRB1/RELN/CBLN2/YWHAH/ELL3/NLGN1/DAG1/CXCL12/TWF2/CTNNA1/LPIN1/KIT/TBC1D24/EFN…	128
CC	GO:0097060	synaptic membrane	83/1883	139/5865	1.1762e-11	3.65739e-09	ENO2/SLITRK3/GRIA4/GABBR1/DNM2/GRID2/DGKB/FLRT3/SHANK3/SHANK1/GABBR2/ITSN1/EFNB2/NETO1/NRP2/CLSTN1/SLITRK1/LIN7B/SORCS3/EPHA4/NRGN/CLSTN2/SNTA1/LRP4/DLG2/IL1RAPL1/GRIK2/CHRNB3/CNTN6/NECTIN1/SYT1/PCDH17/CPLX3/DCC/LRRC4/LRFN4/NLGN4Y/PICK1/NLGN1/DAG1/PRRT2/DNM1/GPHN/SRGAP2/EFNB3/FXYD6/ERBB4/NTRK3/CNTN2/CNTN5/CADM3/STX1A/DBNL/NRCAM/NRXN1/NLGN4X/PRKCG/NRP1/NTNG1/PTPRS/LRFN5/LRRTM2/STX1B/ADAM23/SYT11/S…	83
CC	GO:0099240	intrinsic component of synaptic membrane	48/1883	66/5865	1.21487e-11	3.65739e-09	SLITRK3/GABBR1/GRID2/FLRT3/EFNB2/NETO1/NRP2/SLITRK1/SORCS3/EPHA4/CLSTN2/CNTN6/NECTIN1/PCDH17/CPLX3/DCC/LRRC4/LRFN4/NLGN4Y/NLGN1/PRRT2/GPHN/EFNB3/FXYD6/ERBB4/NTRK3/CNTN2/CNTN5/CADM3/STX1A/NRCAM/NLGN4X/NRP1/NTNG1/PTPRS/LRFN5/LRRTM2/ADAM23/NPTN/EPHA7/LRFN2/ADAM22/DLG4/EPHB2/NLGN3/NLGN2/PTPRD/LRRC4C	48
MF	GO:0004714	transmembrane receptor protein tyrosine kinase activity	44/1851	59/5782	1.93498e-11	1.39376e-08	PDGFRA/MET/DDR1/FGFR3/EFNA4/DDR2/NRP2/CRIM1/EPHB4/EPHA4/FLT1/EPHB1/MERTK/EPHA6/FLT4/KIT/EFNB3/TYRO3/ERBB4/CSF1R/NTRK3/EGFR/TIE1/RET/EPHA3/INSR/KDR/IGF2R/TEK/EPHA5/IGF1R/EPHA2/NTRK2/EPHA10/EPHB6/FGFR1/NRP1/EFNA3/INSRR/EPHA7/ROR2/EPHB2/ALK/EPHB3	44
MF	GO:0019199	transmembrane receptor protein kinase activity	51/1851	73/5782	2.86596e-11	1.39376e-08	PDGFRA/MET/DDR1/LTBP4/FGFR3/EFNA4/DDR2/NRP2/CRIM1/EPHB4/EPHA4/FLT1/EPHB1/ACVR2A/MERTK/EPHA6/FLT4/KIT/EFNB3/TYRO3/ERBB4/CSF1R/NTRK3/EGFR/TIE1/TGFBR3/RET/HJV/EPHA3/INSR/KDR/IGF2R/TEK/EPHA5/IGF1R/EPHA2/BMPR1A/BMPR2/NTRK2/ENG/EPHA10/EPHB6/FGFR1/NRP1/EFNA3/INSRR/EPHA7/ROR2/EPHB2/ALK/EPHB3	51
BP	GO:0051963	regulation of synapse assembly	53/1829	77/5666	4.09017e-11	1.23093e-08	SLITRK3/EEF2K/GRID2/NEGR1/FLRT2/FLRT3/WNT3A/IL1RAP/AMIGO2/ADGRB3/AGRN/CLSTN1/SLITRK1/SLIT1/MDGA1/SEMA4A/SLITRK6/EPHB1/CLSTN2/AMIGO1/IL1RAPL1/NECTIN1/SLITRK2/LRFN4/ADGRB1/CBLN2/FZD1/NLGN1/PDLIM5/EIF4G1/EFNA5/NTRK3/SLITRK5/NTRK2/NRXN1/ROBO2/GPC6/SEMA4D/GHRL/LRFN5/LRRTM2/SLITRK4/EPHA7/ST8SIA2/EPHB2/LRTM2/NLGN3/NTN1/NLGN2/EPHB3/NPTX1/PTPRD/CBLN1	53
BP	GO:0009101	glycoprotein biosynthetic process	82/1829	141/5666	1.38709e-10	3.97564e-08	RPN1/MGAT1/POMK/B4GALT6/A4GNT/GALNT13/NAGPA/PLCB1/B3GALT2/CHP1/B4GALT1/MAN1C1/CHST15/RAMP1/DDOST/ACOT8/HS6ST3/B3GALT5/ST8SIA1/MUSTN1/XYLT2/FUT11/CHST10/GALNT4/HS2ST1/ST6GAL2/GALNT14/B3GAT1/MGAT3/MGAT5/GALNT9/NECAB3/CRPPA/CCL21/FUT5/BMPR2/CCL19/HS6ST1/POFUT1/ST3GAL1/C1GALT1C1/GALNT2/PXYLP1/MLEC/POMGNT2/XXYLT1/POGLUT1/CANT1/EXTL2/CHST12/B3GAT3/MGAT2/B4GALT3/NDST1/ST3GAL6/GALNT10/ST8SIA4/MAN1B1/GALN…	82
BP	GO:0009100	glycoprotein metabolic process	99/1829	181/5666	2.13787e-10	5.84896e-08	RPN1/MGAT1/POMK/GNPTG/B4GALT6/A4GNT/GALNT13/NAGPA/PLCB1/B3GALT2/EGFLAM/CHP1/B4GALT1/MAN1C1/CHST15/RAMP1/NAGLU/GUSB/DDOST/ACOT8/HS6ST3/RAB1A/RAB1B/PARK7/B3GALT5/ST8SIA1/MUSTN1/XYLT2/FUT11/CHST10/GALNT4/HS2ST1/ST6GAL2/GALNT14/B3GAT1/MGAT3/MGAT5/GALNT9/NECAB3/CRPPA/CCL21/IDS/BGN/FUT5/BMPR2/CCL19/HS6ST1/SPOCK2/POFUT1/ST3GAL1/PRKCSH/C1GALT1C1/GALNT2/ERP44/PXYLP1/MLEC/POMGNT2/XXYLT1/MANBA/POGLUT1/CANT1…	99
BP	GO:0007417	central nervous system development	200/1829	435/5666	3.88898e-10	1.01772e-07	MXRA8/POMK/LRP2/APLP2/ACE/EFNA2/B4GALT6/TNR/WWP1/PLCB1/TENM4/SPOCK1/TRA2B/BPTF/SH3GL2/MPST/HERC1/GRID2/DUSP15/RAB18/PRKG1/NEGR1/WNT3A/SHANK3/PCSK1/CHRD/PKD2/INHBB/CUL4B/SFRP1/AMIGO2/YWHAE/CCDC134/GAP43/NRP2/LOXL3/ATRN/NAGLU/NCAN/MOG/HSPG2/SLIT1/BTD/BMP4/EPHA4/TREM2/MDGA1/CADM2/DCLK1/EPHB1/TPP1/TAGLN3/ALDH5A1/ASPA/NRGN/HNRNPD/DSCAML1/ADGRG1/SLIT2/MARCKSL1/ACAT1/HPRT1/MDGA2/PLXNA4/KAT2A/BASP1/AMIGO…	200
BP	GO:0061387	regulation of extent of cell growth	46/1829	66/5666	4.2141e-10	1.05685e-07	SPART/TNR/SMURF1/DNM2/SPP1/WNT3A/ZFYVE27/SLIT1/SEMA4A/PLXNA4/FN1/SEMA5B/SEMA6D/SEMA4G/MAG/DCC/CXCL12/TWF2/APOE/LIMK1/VEGFA/EFNA5/L1CAM/BMPR2/DBNL/RTN4R/NRCAM/SEMA6B/SEMA6A/NRP1/SEMA3G/OLFM1/SEMA4D/NGF/PTPRS/SEMA3C/SEMA7A/DRAXIN/EPHA7/SEMA6C/SEMA4C/ISLR2/NTN1/DSCAM/FSTL4/SEMA4B	46
BP	GO:0051965	positive regulation of synapse assembly	37/1829	49/5666	5.70399e-10	1.37328e-07	SLITRK3/EEF2K/GRID2/FLRT2/FLRT3/IL1RAP/AMIGO2/ADGRB3/AGRN/CLSTN1/SLITRK1/SEMA4A/SLITRK6/EPHB1/CLSTN2/AMIGO1/IL1RAPL1/SLITRK2/ADGRB1/CBLN2/NLGN1/EFNA5/SLITRK5/NTRK2/NRXN1/SEMA4D/GHRL/LRRTM2/SLITRK4/ST8SIA2/EPHB2/LRTM2/NLGN3/NLGN2/EPHB3/PTPRD/CBLN1	37
BP	GO:0060560	developmental growth involved in morphogenesis	73/1829	124/5666	6.783e-10	1.57025e-07	CSF1/SPART/TNR/SMURF1/DNM2/DDR1/SH3GL2/SPP1/FLRT3/WNT3A/ZFYVE27/SFRP1/MAGI2/NRP2/SLIT1/BMP4/SEMA4A/DCLK1/SYT4/SLIT2/PLXNA4/FN1/IMPACT/SEMA5B/SEMA6D/SEMA4G/MAG/SYT1/DCC/CXCL12/TWF2/APOE/BIN3/TRIM28/LIMK1/YAP1/VEGFA/EFNA5/HSP90AA1/PAK6/L1CAM/FLRT1/BMPR2/DBNL/RTN4R/NOTCH1/NRCAM/SEMA6B/SEMA6A/CPNE1/ALCAM/HSP90AB1/NRP1/SEMA3G/OLFM1/SEMA4D/NGF/PTPRS/SEMA3C/SEMA7A/DRAXIN/EPHA7/SEMA6C/ST8SIA2/SEMA4C/ISLR…	73
BP	GO:0010975	regulation of neuron projection development	121/1829	237/5666	7.46112e-10	1.66326e-07	STMN2/SPART/TNR/SPOCK1/SMURF1/EEF2K/GRID2/NEGR1/SPP1/WNT3A/SHANK3/ZFYVE27/TIAM1/SFRP1/MAGI2/EFNB2/ADGRB3/SLITRK1/AKT1/SLIT1/EPHA4/SEMA4A/PLXNB3/KREMEN1/FKBP4/CRMP1/SLIT2/LRP4/PLXNA4/PLXND1/FN1/EFNA1/AMIGO1/CIB1/IL1RAPL1/SEMA5B/SEMA6D/SEMA4G/RTN4RL1/MAG/DCC/RELN/BMP5/ITGA6/YWHAH/CHN1/FZD1/NLGN1/CXCL12/TWF2/PDLIM5/APOE/EHD1/TBC1D24/EFNB3/LIMK1/ROR1/VEGFA/EFNA5/NTRK3/HGF/BMP7/PTN/RET/CNTN2/GPC2/LRP8…	121
BP	GO:0008038	neuron recognition	26/1829	30/5666	9.52715e-10	2.04798e-07	NTM/GAP43/OPCML/EPHA4/DSCAML1/AMIGO1/CNTN6/EFNB3/CNTN2/CNTN4/EPHA3/BSG/NRCAM/ROBO2/TNFRSF21/NRP1/CRTAC1/ROBO1/YWHAZ/NCAM2/CNTNAP2/NPTN/EPHB2/DSCAM/EPHB3/ROBO4	26
MF	GO:0004888	transmembrane signaling receptor activity	163/1851	347/5782	1.47315e-09	4.77612e-07	PDGFRA/IL18RAP/GRIA4/MILR1/ADGRF1/GABBR1/KLRC3/FZD10/MET/DDR1/TNFRSF18/ITGB2/GRID2/GPR142/SPN/LTBP4/IL20RB/LTB4R/FGFR3/IL3RA/GABBR2/IL1RAP/EFNA4/IL15RA/CNTFR/CRLF1/ADGRB3/DDR2/NRP2/UNC5B/RAMP1/CRIM1/EPHB4/ANTXR2/IL6R/LILRA2/SORCS1/SORCS3/EPHA4/TREM2/FLT1/TLR1/CD14/PLXNB3/EPHB1/ADGRG1/KIR3DL1/TLR5/ACVR2A/PLXNA4/PLXND1/MERTK/FZD5/GRIK2/CHRNB3/FZD7/FZD8/ADGRL3/NPY/GPR37/ADGRD1/DCC/LILRA1/ADGRB1/LRP6…	163
CC	GO:0099699	integral component of synaptic membrane	41/1883	58/5865	1.63235e-09	2.46428e-07	SLITRK3/GABBR1/GRID2/FLRT3/EFNB2/NETO1/NRP2/SLITRK1/SORCS3/EPHA4/CLSTN2/NECTIN1/PCDH17/DCC/LRRC4/LRFN4/NLGN4Y/NLGN1/PRRT2/EFNB3/FXYD6/ERBB4/NTRK3/CADM3/STX1A/NRCAM/NLGN4X/NRP1/PTPRS/LRFN5/LRRTM2/ADAM23/NPTN/EPHA7/LRFN2/ADAM22/EPHB2/NLGN3/NLGN2/PTPRD/LRRC4C	41
CC	GO:0031225	anchored component of membrane	63/1883	104/5865	1.63711e-09	2.46428e-07	ALPI/EFNA2/NTM/CD59/NEGR1/EFNA4/ULBP1/CNTFR/NT5E/ENPP6/FOLR2/OPCML/MDGA1/OMG/CD14/ALPL/PRND/SVIP/MDGA2/EFNA1/NCAM1/RAET1L/RTN4RL1/CNTN6/CNTN3/CPLX3/ULBP2/GPHN/GFRA2/EFNA5/PLAUR/ULBP3/LSAMP/CA4/CD109/CFC1/CNTN2/CNTN4/CNTN5/FCGR3B/GFRA1/GPC2/RGMB/HJV/TFPI/BCAN/BST1/GPC5/CD55/RTN4R/GPC6/GAS1/RGMA/NTNG1/EFNA3/TDGF1/SEMA7A/CEACAM7/CPM/ART3/DLG4/DPEP2/GPC1	63
BP	GO:1901890	positive regulation of cell junction assembly	47/1829	70/5666	1.93149e-09	3.94879e-07	SLITRK3/EEF2K/GRID2/FLRT2/FLRT3/SFRP1/IL1RAP/AMIGO2/ADGRB3/AGRN/CLSTN1/SLITRK1/SEMA4A/SLITRK6/EPHB1/CLSTN2/HOPX/AMIGO1/IL1RAPL1/SLITRK2/ADGRB1/CBLN2/NLGN1/PPM1F/VEGFA/EFNA5/KDR/TEK/SLITRK5/EPHA2/NTRK2/NRXN1/NRP1/SEMA4D/GHRL/LRRTM2/CNTNAP2/SLITRK4/ST8SIA2/EPHB2/PTPRJ/LRTM2/NLGN3/NLGN2/EPHB3/PTPRD/CBLN1	47
BP	GO:0048675	axon extension	46/1829	68/5666	1.97839e-09	3.94879e-07	TNR/SMURF1/DNM2/WNT3A/ZFYVE27/NRP2/SLIT1/SEMA4A/DCLK1/SLIT2/PLXNA4/FN1/SEMA5B/SEMA6D/SEMA4G/MAG/CXCL12/TWF2/APOE/LIMK1/VEGFA/HSP90AA1/L1CAM/BMPR2/DBNL/RTN4R/NRCAM/SEMA6B/SEMA6A/ALCAM/HSP90AB1/NRP1/SEMA3G/OLFM1/SEMA4D/PTPRS/SEMA3C/SEMA7A/DRAXIN/SEMA6C/SEMA4C/ISLR2/NLGN3/NTN1/DSCAM/SEMA4B	46
BP	GO:0120035	regulation of plasma membrane bounded cell projection organization	149/1829	310/5666	2.03378e-09	3.94879e-07	STMN2/SPART/TNR/SPOCK1/SMURF1/DNM2/EVL/EEF2K/GRID2/NEGR1/SPP1/WNT3A/SHANK3/ZFYVE27/RAP1GAP/TIAM1/SFRP1/MAGI2/EFNB2/RALA/MSTN/GAP43/ADGRB3/AGRN/SLITRK1/AKT1/SLIT1/EPHA4/TREM2/SEMA4A/PLXNB3/KREMEN1/FKBP4/PALM/CRMP1/RDX/SLIT2/LRP4/PLXNA4/PLXND1/FN1/EFNA1/AMIGO1/PFN1/CIB1/IL1RAPL1/SEMA5B/SEMA6D/SEMA4G/RTN4RL1/MAG/DCC/RELN/RHOQ/BMP5/ITGA6/YWHAH/CHN1/FZD1/NLGN1/CXCL12/TWF2/CDC42EP4/DMTN/PDLIM5/APOE/FSC…	149
BP	GO:0070085	glycosylation	62/1829	102/5666	2.28915e-09	4.30571e-07	RPN1/MGAT1/POMK/B4GALT6/A4GNT/GALNT13/NAGPA/B3GALT2/CHP1/B4GALT1/MAN1C1/RAMP1/DDOST/B3GALT5/ST8SIA1/FUT11/GALNT4/ST6GAL2/GALNT14/B3GAT1/MGAT3/MGAT5/GALNT9/CRPPA/FUT5/POFUT1/ST3GAL1/C1GALT1C1/GALNT2/MLEC/POMGNT2/XXYLT1/POGLUT1/EXTL2/B3GAT3/MGAT2/B4GALT3/ST3GAL6/GALNT10/ST8SIA4/MAN1B1/GALNT1/MGAT4B/FUT10/MGAT4C/ST6GALNAC6/B4GALT7/ST8SIA2/ST6GALNAC5/LARGE1/B3GNT2/B3GALT6/GXYLT1/FUT8/POGLUT3/GALNT16/…	62
CC	GO:0000139	Golgi membrane	136/1883	279/5865	2.38612e-09	2.87339e-07	STX12/MGAT1/GNPTG/TMED2/B4GALT6/A4GNT/GALNT13/STX6/PLD3/ATF6/CREB3L4/CD59/DNM2/B3GALT2/ARFGAP2/RRAS2/TAPBP/ARL1/RAB39B/CHP1/GABARAPL2/SH3GL2/ARRB1/AP1G2/B4GALT1/MAN1C1/KIAA0319L/RAP1GAP/GNPNAT1/IL15RA/CHST15/RAB6B/RAB14/TRAPPC3/GBP1/CLSTN1/SYT4/HPD/SVIP/CLSTN2/RAB1A/ARF1/RAB1B/HLA-G/EBAG9/FZD5/RAB6A/NCAM1/B3GALT5/TMED9/ST8SIA1/XYLT2/FAM20C/FUT11/CHST10/GALNT4/HS2ST1/ST6GAL2/GALNT14/B3GAT1/MGAT3/H…	136
BP	GO:0006486	protein glycosylation	60/1829	98/5666	2.79625e-09	4.95014e-07	RPN1/MGAT1/POMK/B4GALT6/A4GNT/GALNT13/NAGPA/B3GALT2/CHP1/B4GALT1/MAN1C1/RAMP1/DDOST/B3GALT5/ST8SIA1/FUT11/GALNT4/ST6GAL2/GALNT14/B3GAT1/MGAT3/MGAT5/GALNT9/CRPPA/FUT5/POFUT1/ST3GAL1/C1GALT1C1/GALNT2/MLEC/POMGNT2/XXYLT1/POGLUT1/EXTL2/B3GAT3/MGAT2/B4GALT3/ST3GAL6/GALNT10/ST8SIA4/MAN1B1/GALNT1/MGAT4B/FUT10/MGAT4C/ST6GALNAC6/B4GALT7/ST8SIA2/ST6GALNAC5/LARGE1/B3GNT2/B3GALT6/GXYLT1/FUT8/POGLUT3/GALNT16/…	60
BP	GO:0043413	macromolecule glycosylation	60/1829	98/5666	2.79625e-09	4.95014e-07	RPN1/MGAT1/POMK/B4GALT6/A4GNT/GALNT13/NAGPA/B3GALT2/CHP1/B4GALT1/MAN1C1/RAMP1/DDOST/B3GALT5/ST8SIA1/FUT11/GALNT4/ST6GAL2/GALNT14/B3GAT1/MGAT3/MGAT5/GALNT9/CRPPA/FUT5/POFUT1/ST3GAL1/C1GALT1C1/GALNT2/MLEC/POMGNT2/XXYLT1/POGLUT1/EXTL2/B3GAT3/MGAT2/B4GALT3/ST3GAL6/GALNT10/ST8SIA4/MAN1B1/GALNT1/MGAT4B/FUT10/MGAT4C/ST6GALNAC6/B4GALT7/ST8SIA2/ST6GALNAC5/LARGE1/B3GNT2/B3GALT6/GXYLT1/FUT8/POGLUT3/GALNT16/…	60
BP	GO:0031344	regulation of cell projection organization	151/1829	317/5666	3.47228e-09	5.97128e-07	STMN2/SPART/TNR/SPOCK1/SMURF1/DNM2/EVL/EEF2K/GRID2/NEGR1/SPP1/WNT3A/SHANK3/ZFYVE27/RAP1GAP/TIAM1/SFRP1/MAGI2/EFNB2/RALA/MSTN/GAP43/ADGRB3/AGRN/SLITRK1/AKT1/SLIT1/EPHA4/TREM2/SEMA4A/PLXNB3/KREMEN1/FKBP4/PALM/CRMP1/RDX/SLIT2/LRP4/PLXNA4/PLXND1/KAT2A/FN1/EFNA1/AMIGO1/PFN1/CIB1/IL1RAPL1/SEMA5B/SEMA6D/SEMA4G/RTN4RL1/MAG/DCC/RELN/RHOQ/BMP5/ITGA6/YWHAH/CHN1/FZD1/NLGN1/CXCL12/TWF2/CDC42EP4/DMTN/PDLIM5/AP…	151
CC	GO:0045211	postsynaptic membrane	61/1883	101/5865	3.52213e-09	3.53449e-07	SLITRK3/GRIA4/GABBR1/DNM2/GRID2/DGKB/FLRT3/SHANK3/SHANK1/GABBR2/EFNB2/NETO1/NRP2/CLSTN1/SLITRK1/LIN7B/SORCS3/EPHA4/NRGN/CLSTN2/SNTA1/DLG2/IL1RAPL1/GRIK2/CHRNB3/PCDH17/DCC/LRRC4/LRFN4/NLGN4Y/NLGN1/DAG1/PRRT2/GPHN/SRGAP2/EFNB3/FXYD6/ERBB4/NTRK3/CNTN2/DBNL/NRCAM/NLGN4X/NRP1/PTPRS/LRFN5/LRRTM2/NPTN/EPHA7/LRFN2/FMR1/SEMA4C/ADAM22/DLG4/EPHB2/NLGN3/NLGN2/IGSF9B/CBLN1/LRRC4C/CRKL	61
BP	GO:1990138	neuron projection extension	57/1829	92/5666	3.7142e-09	6.20988e-07	TNR/SMURF1/DNM2/DDR1/SH3GL2/FLRT3/WNT3A/ZFYVE27/NRP2/SLIT1/SEMA4A/DCLK1/SYT4/SLIT2/PLXNA4/FN1/IMPACT/SEMA5B/SEMA6D/SEMA4G/MAG/SYT1/CXCL12/TWF2/APOE/LIMK1/VEGFA/HSP90AA1/PAK6/L1CAM/FLRT1/BMPR2/DBNL/RTN4R/NRCAM/SEMA6B/SEMA6A/CPNE1/ALCAM/HSP90AB1/NRP1/SEMA3G/OLFM1/SEMA4D/PTPRS/SEMA3C/SEMA7A/DRAXIN/SEMA6C/ST8SIA2/SEMA4C/ISLR2/NLGN3/PLXNA1/NTN1/DSCAM/SEMA4B	57
MF	GO:0038023	signaling receptor activity	206/1851	464/5782	3.90623e-09	7.59865e-07	PDGFRA/IL18RAP/GRIA4/MILR1/ITGB7/ADGRF1/GABBR1/SELENOS/KLRC3/FZD10/MET/DDR1/TNFRSF18/CD7/ITGB2/GRID2/GPR142/SPN/NR3C2/LTBP4/IL20RB/LTB4R/FGFR3/IL3RA/GABBR2/IL1RAP/EFNA4/IL15RA/CNTFR/CRLF1/ADGRB3/DDR2/NRP2/UNC5B/RAMP1/CRIM1/ATRN/EPHB4/ANTXR2/FOLR2/IL6R/LILRA2/SORCS1/SORCS3/PGR/EPHA4/TREM2/FLT1/NRXN3/TLR1/LY75/CD14/PLXNB3/EPHB1/CD46/ADGRG1/KIR3DL1/TLR5/ACVR2A/PLXNA4/PLXND1/MERTK/FZD5/GRIK2/RTN4RL1/…	206
MF	GO:0060089	molecular transducer activity	206/1851	464/5782	3.90623e-09	7.59865e-07	PDGFRA/IL18RAP/GRIA4/MILR1/ITGB7/ADGRF1/GABBR1/SELENOS/KLRC3/FZD10/MET/DDR1/TNFRSF18/CD7/ITGB2/GRID2/GPR142/SPN/NR3C2/LTBP4/IL20RB/LTB4R/FGFR3/IL3RA/GABBR2/IL1RAP/EFNA4/IL15RA/CNTFR/CRLF1/ADGRB3/DDR2/NRP2/UNC5B/RAMP1/CRIM1/ATRN/EPHB4/ANTXR2/FOLR2/IL6R/LILRA2/SORCS1/SORCS3/PGR/EPHA4/TREM2/FLT1/NRXN3/TLR1/LY75/CD14/PLXNB3/EPHB1/CD46/ADGRG1/KIR3DL1/TLR5/ACVR2A/PLXNA4/PLXND1/MERTK/FZD5/GRIK2/RTN4RL1/…	206
BP	GO:1901888	regulation of cell junction assembly	72/1829	126/5666	5.45067e-09	8.86684e-07	SLITRK3/ACE/TJP1/EEF2K/GRID2/NEGR1/FLRT2/FLRT3/WNT3A/SFRP1/IL1RAP/AMIGO2/ADGRB3/AGRN/CLSTN1/SLITRK1/SLIT1/MDGA1/SEMA4A/SLITRK6/EPHB1/CLSTN2/HOPX/FZD5/AMIGO1/IL1RAPL1/NECTIN1/SLITRK2/LRFN4/ADGRB1/CBLN2/FZD1/NLGN1/DMTN/PDLIM5/PPM1F/IKBKB/EIF4G1/VEGFA/EFNA5/NTRK3/FAM107A/EPHA3/KDR/TEK/SLITRK5/EPHA2/NTRK2/MMP14/NRXN1/ROBO2/GPC6/NRP1/SEMA4D/GHRL/LRFN5/LRRTM2/CNTNAP2/SLITRK4/EPHA7/ST8SIA2/EPHB2/PTPRJ/A…	72
BP	GO:0051962	positive regulation of nervous system development	84/1829	154/5666	6.19471e-09	9.81201e-07	SLITRK3/LRP2/ACE/TENM4/SMURF1/EEF2K/GRID2/FLRT2/FLRT3/WNT3A/SHANK3/ZFYVE27/TIAM1/IL1RAP/AMIGO2/ADGRB3/AGRN/CLSTN1/SLITRK1/EPHA4/SEMA4A/SLITRK6/PLXNB3/EPHB1/ASPA/CLSTN2/SLIT2/PPP1CC/PLXNA4/PLXND1/FN1/AMIGO1/IL1RAPL1/MAG/SLITRK2/ADGRB1/RELN/CBLN2/ELL3/NLGN1/DAG1/CXCL12/TWF2/KIT/TBC1D24/LIMK1/VEGFA/EFNA5/IL6ST/PTN/VEGFC/LRP8/L1CAM/PLXNC1/SLITRK5/BMPR2/NTRK2/DBNL/NOTCH1/NRXN1/ROBO2/NRP1/SEMA4D/ROBO1/…	84
CC	GO:0098978	glutamatergic synapse	89/1883	167/5865	7.57386e-09	6.51466e-07	CACNB4/GABBR1/TNR/PLCB1/DYNLL2/DNM2/STAU1/PRKAR1B/SH3GL2/GRID2/SV2A/FLRT3/WNT3A/SHANK1/SPARCL1/IL1RAP/EFNB2/NETO1/NRP2/PIN1/CLSTN1/SLITRK1/PPP3R1/SORCS3/EPHA4/SYT4/EPHB1/NRGN/CPLX1/CLSTN2/CAMK4/PPP1CC/PFN1/IL1RAPL1/NRG3/GRIK2/ADGRL3/SYT1/SLITRK2/PCDH17/PRKAR1A/LRRC4/LRFN4/NLGN4Y/CBLN2/ABR/FZD9/GIPC1/NLGN1/DAG1/PRRT2/APOE/DNM1/AP2B1/CADPS2/EFNB3/FXYD6/PRKAR2B/ERBB4/NTRK3/BCAN/STX1A/NAPA/RTN4R/NRCA…	89
BP	GO:0001764	neuron migration	45/1829	68/5666	8.62164e-09	1.3306e-06	SPOCK1/PRKG1/FLRT2/KIAA0319L/YWHAE/NRP2/GAS6/MDGA1/DCLK1/ADGRG1/NRG3/ADGRL3/DCC/RELN/CXCL12/SRGAP2/TBC1D24/VEGFA/TYRO3/HSP90AA1/NTRK3/CNTN2/CHL1/FYN/KIRREL3/NTRK2/CRK/NRCAM/SEMA6A/UNC5C/FGFR1/NRP1/NTNG1/POMGNT2/CCK/LRP12/UNC5D/NEO1/PLXNA1/NTN1/NRG1/PLXNB2/NDE1/DNER/CRKL	45
BP	GO:0030516	regulation of axon extension	39/1829	56/5666	9.59558e-09	1.44388e-06	TNR/SMURF1/DNM2/WNT3A/ZFYVE27/SLIT1/SEMA4A/PLXNA4/FN1/SEMA5B/SEMA6D/SEMA4G/MAG/CXCL12/TWF2/APOE/LIMK1/VEGFA/L1CAM/BMPR2/DBNL/RTN4R/NRCAM/SEMA6B/SEMA6A/NRP1/SEMA3G/OLFM1/SEMA4D/PTPRS/SEMA3C/SEMA7A/DRAXIN/SEMA6C/SEMA4C/ISLR2/NTN1/DSCAM/SEMA4B	39
CC	GO:0098936	intrinsic component of postsynaptic membrane	37/1883	53/5865	1.78513e-08	1.34354e-06	SLITRK3/GABBR1/GRID2/FLRT3/EFNB2/NETO1/NRP2/SLITRK1/SORCS3/EPHA4/CLSTN2/PCDH17/DCC/LRRC4/LRFN4/NLGN4Y/NLGN1/EFNB3/FXYD6/ERBB4/NTRK3/CNTN2/NRCAM/NLGN4X/NRP1/PTPRS/LRFN5/LRRTM2/NPTN/EPHA7/LRFN2/ADAM22/DLG4/EPHB2/NLGN3/NLGN2/LRRC4C	37
CC	GO:0098590	plasma membrane region	199/1883	454/5865	3.38431e-08	2.0606e-06	ENO2/MXRA8/TSPEAR/SLITRK3/MPZ/LRP2/ACE/GRIA4/HHIP/GABBR1/DNM2/MET/PIEZO1/TJP1/CBL/MAPRE1/MTMR6/ARRB1/ITGB2/GRID2/TESC/DGKB/RAB18/FLRT3/SHANK3/SHANK1/B4GALT1/ATP1B1/PKD2/RACGAP1/AP2A2/GABBR2/ITSN1/CNTFR/EFNB2/RALA/NETO1/GAP43/DDR2/NRP2/CLSTN1/SLITRK1/IL6R/KRT19/LIN7B/SORCS3/EPHA4/TREM2/LRP10/PFKM/HMOX1/ANXA13/RHOB/WWC1/NRGN/PALM/RDX/AIF1L/CLSTN2/SNTA1/PPP1CC/LRP4/PLXND1/DLG2/HLA-G/FN1/CIB1/IL1RAPL…	199
CC	GO:0098982	GABA-ergic synapse	25/1883	31/5865	3.42232e-08	2.0606e-06	SLITRK3/GABBR1/PLCB1/SV2A/GAP43/SLITRK1/MDGA1/SLITRK2/PCDH17/LRFN4/NLGN4Y/NLGN1/DAG1/EFNA5/ERBB4/CNTN5/NLGN4X/CBLN4/LRFN5/LRRTM2/NPTN/NLGN3/NLGN2/IGSF9B/NRG1	25
CC	GO:0099055	integral component of postsynaptic membrane	35/1883	50/5865	3.91879e-08	2.14502e-06	SLITRK3/GABBR1/GRID2/FLRT3/EFNB2/NETO1/NRP2/SLITRK1/SORCS3/EPHA4/CLSTN2/PCDH17/DCC/LRRC4/LRFN4/NLGN4Y/NLGN1/EFNB3/FXYD6/ERBB4/NTRK3/NRCAM/NLGN4X/NRP1/PTPRS/LRFN5/LRRTM2/NPTN/EPHA7/LRFN2/ADAM22/EPHB2/NLGN3/NLGN2/LRRC4C	35
CC	GO:0030424	axon	129/1883	272/5865	5.11706e-08	2.56751e-06	ENO2/PCDH9/LRP2/UCN3/SPAST/STMN2/GABBR1/GAD1/SPOCK1/SMURF1/DNM2/CBL/SEPTIN11/FLRT3/PCSK1/ZFYVE27/RAP1GAP/NCMAP/CPLX2/GAP43/NRP2/EPHA4/CALB2/CADM2/SYT4/EPHB1/FKBP4/NRGN/PALM/CRMP1/CPLX1/COMT/DSCAML1/BAG2/GLUL/PARK7/PLXND1/DLG2/SNCG/PDYN/FZD5/BASP1/AMIGO1/CIB1/IL1RAPL1/CNTN6/ADGRL3/MAG/NECTIN1/NPY/GLDN/SYT1/GARS1/CPLX3/DCC/ABR/DAG1/ARL8A/TWF2/PRRT2/FSCN1/NDRG2/TBC1D24/ROR1/HSP90AA1/NTRK3/RET/CNTN2/…	129
MF	GO:0050839	cell adhesion molecule binding	147/1851	320/5782	6.10504e-08	9.89659e-06	PUF60/HSPA1A/VSIG10/ENO1/ITGB7/TENM4/P4HB/PCBP1/TAGLN2/CLINT1/ARHGAP1/TJP1/CBL/YWHAB/MAPRE1/ARFIP2/MPP7/ITGB2/TMOD3/SPP1/DSC2/LTBP4/PARVA/PKP2/ISG15/YWHAE/FBLN5/NRXN3/KIRREL2/PLXNB3/CD9/EGFL6/CD46/STXBP6/IDH1/RDX/CNN2/DSCAML1/NDRG1/RAB1A/CDH12/PARK7/RPSA/FN1/LAMA3/VCAM1/PFN1/DSG2/CNTN6/NECTIN1/GLDN/PROM1/NLGN4Y/LASP1/ITGA6/EFHD2/COL5A1/KIRREL1/GIPC1/NLGN1/CXCL12/TWF2/PDLIM5/FSCN1/EHD1/CTNNA1/EPS8…	147
BP	GO:0048588	developmental cell growth	67/1829	120/5666	6.50924e-08	9.5558e-06	SPART/TNR/FOXL2/SMURF1/DNM2/DDR1/SH3GL2/SPP1/FLRT3/WNT3A/ZFYVE27/NRP2/SLIT1/SEMA4A/DCLK1/SYT4/SLIT2/PLXNA4/FN1/IMPACT/SEMA5B/SEMA6D/SEMA4G/MAG/SYT1/DCC/CXCL12/TWF2/PDLIM5/APOE/LIMK1/VEGFA/EFNA5/HSP90AA1/PAK6/L1CAM/FLRT1/BMPR2/DBNL/RTN4R/NRCAM/SEMA6B/SEMA6A/CPNE1/ALCAM/HSP90AB1/NRP1/SEMA3G/OLFM1/SEMA4D/NGF/PTPRS/SEMA3C/SEMA7A/DRAXIN/EPHA7/SEMA6C/ST8SIA2/SEMA4C/IGF1/ISLR2/NLGN3/PLXNA1/NTN1/DSCAM/FS…	67
BP	GO:0048589	developmental growth	145/1829	315/5666	1.13484e-07	1.62631e-05	CSF1/TMED2/SPART/TNR/PLCB1/TENM4/FOXL2/SMURF1/DNM2/FXN/DDR1/SMAD4/PELO/CLIC4/SH3GL2/PTGFRN/SPP1/FLRT3/WNT3A/ZFYVE27/FGFR3/COPS2/SFRP1/MAGI2/MSTN/GAP43/SELENOM/DDR2/NRP2/AGRN/ATRN/SLITRK1/AKT1/SLIT1/BMP4/SEMA4A/SLITRK6/DCLK1/SYT4/CD9/WWC1/SLIT2/HOPX/LRP4/PLXNA4/KAT2A/FN1/BASP1/NPPC/IMPACT/SEMA5B/SEMA6D/SEMA4G/FZD7/MAG/DUSP10/SYT1/STK3/PRKAR1A/MUSTN1/DCC/WNT10B/HOXA11/GINS1/FZD9/STK4/DAG1/CXCL12/TW…	145
BP	GO:0008361	regulation of cell size	55/1829	94/5666	1.19091e-07	1.66698e-05	SPART/TNR/SMURF1/DNM2/SPP1/WNT3A/SHANK3/ZFYVE27/ARHGAP5/SLIT1/SEMA4A/RDX/PLXNA4/FN1/SEMA5B/SEMA6D/SEMA4G/MAG/DCC/CXCL12/AKT1S1/TWF2/APOE/LIMK1/VEGFA/EFNA5/HSP90AA1/RET/AKT3/L1CAM/BMPR2/DBNL/RTN4R/NRCAM/SEMA6B/SEMA6A/HSP90AB1/WNK3/NRP1/SEMA3G/OLFM1/SEMA4D/NGF/PTPRS/SEMA3C/SEMA7A/DRAXIN/EPHA7/SEMA6C/SEMA4C/ISLR2/NTN1/DSCAM/FSTL4/SEMA4B	55
BP	GO:0050767	regulation of neurogenesis	95/1829	190/5666	1.94158e-07	2.65597e-05	LRP2/ACE/SPART/TNR/TENM4/SMURF1/EEF2K/SPP1/WNT3A/SHANK3/ZFYVE27/TIAM1/SLITRK1/SLIT1/EPHA4/TREM2/SEMA4A/PLXNB3/SYT4/ASPA/SLIT2/PPP1CC/LRP4/PLXNA4/PLXND1/FN1/AMIGO1/IL1RAPL1/SEMA5B/SEMA6D/SEMA4G/MAG/CTDSP1/DUSP10/PRTG/DCC/RELN/YWHAH/ELL3/DAG1/CXCL12/TWF2/CTNNA1/KIT/TBC1D24/EFNB3/LIMK1/YAP1/VEGFA/EFNA5/IL6ST/NTRK3/BMP7/PTN/VEGFC/DLL4/LRP8/L1CAM/PLXNC1/BMPR1A/BMPR2/NTRK2/DBNL/RTN4R/NOTCH1/ROBO2/SEMA6…	95
BP	GO:0050771	negative regulation of axonogenesis	30/1829	42/5666	2.09027e-07	2.79582e-05	SPART/TNR/SPP1/WNT3A/SLIT1/SEMA4A/LRP4/SEMA5B/SEMA6D/SEMA4G/MAG/DCC/EFNB3/RTN4R/SEMA6B/SEMA6A/NRP1/SEMA3G/SEMA4D/PTPRS/SEMA3C/SEMA7A/DRAXIN/EPHA7/SEMA6C/SEMA4C/EPHB2/NTN1/FSTL4/SEMA4B	30
BP	GO:0050803	regulation of synapse structure or activity	70/1829	131/5666	3.376e-07	4.41739e-05	SLITRK3/EEF2K/GRID2/NEGR1/FLRT2/FLRT3/WNT3A/SHANK3/IL1RAP/AMIGO2/ADGRB3/NRP2/AGRN/CLSTN1/SLITRK1/SLIT1/EPHA4/TREM2/MDGA1/SEMA4A/SLITRK6/EPHB1/CLSTN2/LRP4/EFNA1/AMIGO1/IL1RAPL1/NECTIN1/SLITRK2/LRFN4/C1QL3/ADGRB1/RELN/CBLN2/FZD1/NLGN1/DAG1/PDLIM5/APOE/EIF4G1/EFNA5/NTRK3/LRP8/FYN/SLITRK5/NTRK2/DBNL/NRCAM/NRXN1/ROBO2/GPC6/SEMA4D/YWHAZ/GHRL/LRFN5/LRRTM2/STX1B/SLITRK4/EPHA7/LRFN2/ST8SIA2/EPHB2/LRTM2/NL…	70
BP	GO:0050807	regulation of synapse organization	69/1829	129/5666	3.8976e-07	4.99137e-05	SLITRK3/EEF2K/GRID2/NEGR1/FLRT2/FLRT3/WNT3A/SHANK3/IL1RAP/AMIGO2/ADGRB3/NRP2/AGRN/CLSTN1/SLITRK1/SLIT1/EPHA4/TREM2/MDGA1/SEMA4A/SLITRK6/EPHB1/CLSTN2/LRP4/EFNA1/AMIGO1/IL1RAPL1/NECTIN1/SLITRK2/LRFN4/C1QL3/ADGRB1/RELN/CBLN2/FZD1/NLGN1/DAG1/PDLIM5/APOE/EIF4G1/EFNA5/NTRK3/LRP8/FYN/SLITRK5/NTRK2/DBNL/NRCAM/NRXN1/ROBO2/GPC6/SEMA4D/YWHAZ/GHRL/LRFN5/LRRTM2/SLITRK4/EPHA7/LRFN2/ST8SIA2/EPHB2/LRTM2/NLGN3/NT…	69
BP	GO:0007420	brain development	136/1829	297/5666	4.18214e-07	5.24419e-05	POMK/LRP2/ACE/EFNA2/TNR/PLCB1/TRA2B/BPTF/HERC1/GRID2/RAB18/PRKG1/NEGR1/WNT3A/SHANK3/PCSK1/INHBB/SFRP1/AMIGO2/YWHAE/CCDC134/NRP2/ATRN/NAGLU/HSPG2/SLIT1/BMP4/MDGA1/CADM2/DCLK1/EPHB1/NRGN/HNRNPD/DSCAML1/ADGRG1/SLIT2/ACAT1/HPRT1/PLXNA4/KAT2A/BASP1/AMIGO1/NRG3/SEMA6D/RTN4RL1/ADGRL3/NPY/POU6F1/CDK5RAP3/SYT1/RELN/BMP5/BAG6/YWHAH/BMI1/LRP6/FZD1/AKIRIN2/CXCL12/VCX/MEIS2/NDRG2/OXCT1/SRGAP2/TYRO3/ERBB4/CSF1…	136
BP	GO:0060322	head development	144/1829	318/5666	4.29249e-07	5.27271e-05	RAF1/PDGFRA/POMK/LRP2/ACE/EFNA2/COL1A1/TNR/PLCB1/TRA2B/BPTF/HERC1/GRID2/RAB18/PRKG1/NEGR1/FLRT3/WNT3A/SHANK3/PCSK1/INHBB/SFRP1/AMIGO2/YWHAE/CCDC134/NRP2/ATRN/NAGLU/HSPG2/SLIT1/BMP4/MDGA1/CADM2/DCLK1/EPHB1/NRGN/HNRNPD/DSCAML1/ADGRG1/SLIT2/ACAT1/HPRT1/PLXNA4/KAT2A/BASP1/AMIGO1/NRG3/SEMA6D/RTN4RL1/ADGRL3/NPY/POU6F1/CDK5RAP3/SYT1/RELN/BMP5/BAG6/YWHAH/BMI1/LRP6/FZD1/AKIRIN2/CXCL12/VCX/MEIS2/NDRG2/OXCT…	144
MF	GO:0008194	UDP-glycosyltransferase activity	40/1851	64/5782	4.58464e-07	6.37024e-05	MGAT1/B4GALT6/A4GNT/GALNT13/B3GALT2/B4GALT1/B3GALT5/XYLT2/GALNT4/GALNT14/B3GAT1/MGAT3/MGAT5/GALNT9/MFNG/COLGALT1/GALNT2/HEXB/POMGNT2/XXYLT1/POGLUT1/EXTL2/B3GAT3/MGAT2/B4GALT3/GALNT10/GALNT1/MGAT4B/RFNG/MGAT4C/B4GALT7/LARGE1/B3GNT2/B3GALT6/GXYLT1/POGLUT3/GALNT16/B4GALNT1/B3GNT8/B4GALT2	40
BP	GO:0044087	regulation of cellular component biogenesis	186/1829	430/5666	4.63098e-07	5.50211e-05	RAF1/BIRC2/SLITRK3/ELAPOR1/ACE/HSPA1A/STMN2/DNAJB2/VPS4A/DNM2/EVL/MET/PIEZO1/TJP1/SMAD4/EEF2K/KAT2B/MAPRE1/LMOD1/CDC34/ARL2/ARPC1B/MPP7/GRID2/TMOD3/TSG101/NEGR1/FLRT2/FLRT3/WNT3A/SHANK3/SHANK1/CNOT1/HGS/RAP1GAP/CAND1/SFRP1/IL1RAP/AMIGO2/ISG15/RALA/MSTN/GAP43/ADGRB3/AGRN/CLSTN1/SLITRK1/SLIT1/TREM2/MAPRE3/MDGA1/SEMA4A/SLITRK6/PLXNB3/STMN1/EPHB1/FKBP4/CHMP2A/SVIP/PALM/STXBP6/RDX/CLSTN2/HSPA1B/SLIT2/…	186
BP	GO:0050919	negative chemotaxis	29/1829	41/5666	4.69905e-07	5.50211e-05	FLRT2/FLRT3/NRP2/SLIT1/SEMA4A/SLIT2/PLXNA4/NRG3/SEMA5B/SEMA6D/SEMA4G/EFNA5/ROBO2/SEMA6B/SEMA6A/UNC5C/SEMA3G/SEMA4D/ROBO1/SEMA3C/SEMA7A/EPHA7/SEMA6C/SEMA4C/LRTM2/NTN1/NRG1/LRTM1/SEMA4B	29
BP	GO:0050772	positive regulation of axonogenesis	32/1829	47/5666	4.75349e-07	5.50211e-05	SMURF1/WNT3A/ZFYVE27/TIAM1/SLITRK1/PLXNB3/SLIT2/PLXNA4/PLXND1/FN1/AMIGO1/CXCL12/TWF2/LIMK1/VEGFA/EFNA5/L1CAM/PLXNC1/BMPR2/NTRK2/DBNL/ROBO2/NRP1/SEMA4D/ROBO1/NGF/SEMA7A/ISLR2/PLXNA1/NTN1/DSCAM/PLXNB2	32
BP	GO:0099537	trans-synaptic signaling	132/1829	289/5666	7.43421e-07	8.44266e-05	SLITRK3/MPZ/ACE/CACNB4/GABBR1/GAD1/TNR/PLCB1/GJD2/STAU1/PRKAR1B/GRID2/SV2A/WNT3A/SHANK3/SHANK1/GABBR2/IL1RAP/NETO1/CPLX2/BCHE/CLSTN1/PPP3R1/LIN7B/AKT1/SORCS3/EPHA4/CALB2/SYT4/EPHB1/NRGN/CPLX1/CLSTN2/GLUL/ARF1/PARK7/DLG2/SNCG/CRH/PDYN/SEPTIN5/KAT2A/EIF4EBP2/IL1RAPL1/NRG3/GRIK2/CHRNB3/NPY/SYT1/PCDH17/CPLX3/DCC/LRRC4/NLGN4Y/ADGRB1/RELN/PICK1/CBLN2/ABR/YWHAH/LRP6/GABARAP/GIPC1/NLGN1/DAG1/PRRT2/GRM4/A…	132
CC	GO:0043235	receptor complex	107/1883	226/5865	8.15385e-07	3.60646e-05	BIRC2/PDGFRA/IL18RAP/LRP2/GRIA4/VWC2/OLFM3/ITGB7/GABBR1/MET/DDR1/ITGB2/GRID2/NR3C2/FGFR3/IL3RA/GABBR2/CNTFR/CRLF1/DDR2/NRP2/RAMP1/EPHB4/IL6R/EPHA4/FLT1/TLR1/CD14/PLXNB3/EPHB1/ACVR2A/PLXNA4/PLXND1/MERTK/GRIK2/CHRNB3/GPR37/ITGA6/EPHA6/NLGN1/FLT4/KIT/IKBKB/GFRA2/ROR1/TYRO3/ERBB3/ERBB4/IL6ST/CSF1R/TNFRSF1A/NTRK3/EGFR/HSPD1/TIE1/TGFBR3/RET/GFRA1/HTRA2/LRP8/HJV/EPHA3/INSR/OLR1/KDR/TEK/EPHA5/IL11RA/IL12…	107
BP	GO:0048846	axon extension involved in axon guidance	24/1829	32/5666	8.32195e-07	9.09957e-05	WNT3A/NRP2/SLIT1/SEMA4A/SLIT2/PLXNA4/SEMA5B/SEMA6D/SEMA4G/CXCL12/VEGFA/BMPR2/SEMA6B/SEMA6A/ALCAM/NRP1/SEMA3G/SEMA4D/SEMA3C/SEMA7A/SEMA6C/SEMA4C/DSCAM/SEMA4B	24
BP	GO:1902284	neuron projection extension involved in neuron projection guidance	24/1829	32/5666	8.32195e-07	9.09957e-05	WNT3A/NRP2/SLIT1/SEMA4A/SLIT2/PLXNA4/SEMA5B/SEMA6D/SEMA4G/CXCL12/VEGFA/BMPR2/SEMA6B/SEMA6A/ALCAM/NRP1/SEMA3G/SEMA4D/SEMA3C/SEMA7A/SEMA6C/SEMA4C/DSCAM/SEMA4B	24
BP	GO:0099536	synaptic signaling	136/1829	300/5666	8.4662e-07	9.09957e-05	SLITRK3/MPZ/ACE/CACNB4/GABBR1/GAD1/TNR/PLCB1/RGS10/GJD2/STAU1/PRKAR1B/GRID2/SV2A/WNT3A/SHANK3/SHANK1/GABBR2/IL1RAP/NETO1/CPLX2/AGRN/BCHE/CLSTN1/PPP3R1/LIN7B/AKT1/SORCS3/EPHA4/CALB2/SYT4/EPHB1/NRGN/CPLX1/CLSTN2/GLUL/ARF1/PARK7/DLG2/SNCG/CRH/PDYN/SEPTIN5/KAT2A/EIF4EBP2/IL1RAPL1/NRG3/GRIK2/CHRNB3/NPY/SYT1/PCDH17/CPLX3/DCC/LRRC4/NLGN4Y/ADGRB1/RELN/PICK1/CBLN2/ABR/YWHAH/LRP6/GABARAP/GIPC1/NLGN1/DAG1/P…	136
CC	GO:0098948	intrinsic component of postsynaptic specialization membrane	27/1883	38/5865	9.09238e-07	3.60646e-05	SLITRK3/GRID2/EFNB2/NETO1/SLITRK1/SORCS3/CLSTN2/DCC/LRRC4/LRFN4/NLGN4Y/NLGN1/EFNB3/ERBB4/NRCAM/NLGN4X/PTPRS/LRFN5/LRRTM2/NPTN/EPHA7/LRFN2/ADAM22/DLG4/NLGN3/NLGN2/LRRC4C	27
CC	GO:0098839	postsynaptic density membrane	29/1883	42/5865	9.29553e-07	3.60646e-05	SLITRK3/GRID2/EFNB2/NETO1/SLITRK1/LIN7B/SORCS3/EPHA4/CLSTN2/DLG2/DCC/LRRC4/LRFN4/NLGN4Y/PRRT2/EFNB3/ERBB4/NRCAM/NLGN4X/PTPRS/LRFN5/LRRTM2/NPTN/EPHA7/LRFN2/SEMA4C/ADAM22/DLG4/LRRC4C	29
CC	GO:0036477	somatodendritic compartment	147/1883	331/5865	9.58359e-07	3.60646e-05	ENO2/LRP2/GRIA4/EFNA2/STMN2/BGLAP/GABBR1/CYGB/SMURF1/EEF2K/STAU1/GLRX2/SEPTIN11/RBM3/GRID2/SV2A/NEGR1/SHANK3/SHANK1/PCSK1/ZFYVE27/RAP1GAP/NSF/MAGI2/CAPN2/CPLX2/GAP43/EPHA4/CALB2/CADM2/KREMEN1/SYT4/EPHB1/FKBP4/NCF1/ZWINT/NRGN/PALM/CRMP1/CPLX1/COMT/CLSTN2/BAG2/GLUL/PPP1CC/MOB4/LRP4/SEZ6L/DLG2/SNCG/CRH/PDYN/FZD5/AMIGO1/CIB1/IL1RAPL1/GRIK2/RTN4RL1/NECTIN1/NPY/GCHFR/PDE1B/LRRC4/ADGRB1/RELN/ABR/PALMD/K…	147
BP	GO:0022603	regulation of anatomical structure morphogenesis	199/1829	471/5666	1.35583e-06	0.00014317	CSF1/SPART/TNR/TENM4/P4HB/SMURF1/DNM2/TJP1/EEF2K/ITGB2/SPP1/WNT3A/SHANK3/ZFYVE27/PARVA/HGS/TIAM1/SFRP1/MAGI2/PKP2/EFNB2/RALA/VEGFD/GBP1/ADGRB3/SLITRK1/HSPG2/SLIT1/BMP4/EPHA4/FLT1/NAXE/NPPB/SEMA4A/PLXNB3/SYT4/HMOX1/FIS1/RHOB/VAT1/SARS1/PALM/RDX/SLIT2/HSPB6/CYRIB/GLUL/DDAH1/LRP4/PLXNA4/PLXND1/HLA-G/FN1/EFNA1/AMIGO1/CIB1/AP1AR/IL1RAPL1/SEMA5B/SEMA6D/SEMA4G/FZD7/MAG/TMIGD2/SYT1/FBLIM1/MAGED1/DCC/ADGR…	199
KEGG	hsa04360	Axon guidance	69/1069	130/3226	1.36431e-06	0.000445196	RAF1/EFNA2/MET/EFNB1/EFNA4/EFNB2/UNC5B/EPHB4/PPP3R1/SLIT1/EPHA4/SEMA4A/PLXNB3/EPHB1/SLIT2/PLXNA4/EFNA1/SEMA5B/SEMA6D/SEMA4G/DCC/LRRC4/WNT5B/EPHA6/CXCL12/SRGAP2/EFNB3/LIMK1/EFNA5/BMP7/NTN4/PTPN11/EPHA3/EPHA5/FYN/PAK6/L1CAM/BOC/PLXNC1/EPHA2/BMPR2/EPHB6/ROBO2/SEMA6B/SEMA6A/UNC5C/RGMA/NRP1/SEMA3G/NTNG1/SEMA4D/ROBO1/EFNA3/SEMA3C/SEMA7A/EPHA7/SEMA6C/SEMA4C/UNC5A/EPHB2/UNC5D/NEO1/PLXNA1/NTN1/PLXNB2/EPHB…	69
MF	GO:0016758	hexosyltransferase activity	45/1851	77/5782	1.37115e-06	0.000166703	RPN1/MGAT1/B4GALT6/A4GNT/GALNT13/B3GALT2/B4GALT1/B3GALT5/FUT11/GALNT4/GALNT14/B3GAT1/MGAT3/MGAT5/GALNT9/FUT5/MFNG/POFUT1/COLGALT1/C1GALT1C1/GALNT2/HEXB/POMGNT2/POGLUT1/EXTL2/B3GAT3/MGAT2/B4GALT3/GALNT10/GALNT1/MGAT4B/FUT10/RFNG/MGAT4C/B4GALT7/LARGE1/B3GNT2/B3GALT6/FUT8/POGLUT3/GALNT16/B4GALNT1/FUT2/B3GNT8/B4GALT2	45
BP	GO:0098742	cell-cell adhesion via plasma-membrane adhesion molecules	72/1829	140/5666	1.57757e-06	0.000163712	PCDH9/SLITRK3/MPZ/MILR1/TENM4/ITGB2/GRID2/FLRT3/DSC2/SPARCL1/IL1RAP/AMIGO2/CLSTN1/SLITRK1/MDGA1/CADM2/PLXNB3/CLSTN2/DSCAML1/CDH12/VCAM1/AMIGO1/DSG2/IL1RAPL1/CNTN6/ADGRL3/MAG/NECTIN1/SLITRK2/PCDH17/LRRC4/LRFN4/NLGN1/PCDH1/EFNA5/RET/CNTN2/CNTN4/CADM1/BSG/CADM3/SELP/L1CAM/KIRREL3/ROBO2/GPC6/ALCAM/NTNG1/ROBO1/PTPRS/NECTIN2/PCDHGA10/LRFN5/PCDHGA12/NPTN/ESAM/PCDHGC3/CDH7/CRTAM/UNC5D/PCDHA7/SCARF2/PCDH1…	72
CC	GO:0099634	postsynaptic specialization membrane	33/1883	51/5865	1.62539e-06	5.75681e-05	SLITRK3/GRID2/EFNB2/NETO1/SLITRK1/LIN7B/SORCS3/EPHA4/CLSTN2/DLG2/DCC/LRRC4/LRFN4/NLGN4Y/NLGN1/PRRT2/GPHN/EFNB3/ERBB4/NRCAM/NLGN4X/PTPRS/LRFN5/LRRTM2/NPTN/EPHA7/LRFN2/SEMA4C/ADAM22/DLG4/NLGN3/NLGN2/LRRC4C	33
BP	GO:0007268	chemical synaptic transmission	129/1829	285/5666	1.81774e-06	0.000182348	SLITRK3/MPZ/ACE/CACNB4/GABBR1/GAD1/TNR/PLCB1/GJD2/STAU1/PRKAR1B/GRID2/SV2A/WNT3A/SHANK3/SHANK1/GABBR2/NETO1/CPLX2/BCHE/CLSTN1/PPP3R1/LIN7B/AKT1/SORCS3/EPHA4/CALB2/SYT4/EPHB1/NRGN/CPLX1/CLSTN2/GLUL/ARF1/PARK7/DLG2/SNCG/CRH/PDYN/SEPTIN5/KAT2A/EIF4EBP2/NRG3/GRIK2/CHRNB3/NPY/SYT1/PCDH17/CPLX3/DCC/LRRC4/NLGN4Y/ADGRB1/RELN/PICK1/CBLN2/ABR/YWHAH/LRP6/GABARAP/GIPC1/NLGN1/PRRT2/GRM4/APOE/CACNB3/DNM1/KIT/A…	129
BP	GO:0098916	anterograde trans-synaptic signaling	129/1829	285/5666	1.81774e-06	0.000182348	SLITRK3/MPZ/ACE/CACNB4/GABBR1/GAD1/TNR/PLCB1/GJD2/STAU1/PRKAR1B/GRID2/SV2A/WNT3A/SHANK3/SHANK1/GABBR2/NETO1/CPLX2/BCHE/CLSTN1/PPP3R1/LIN7B/AKT1/SORCS3/EPHA4/CALB2/SYT4/EPHB1/NRGN/CPLX1/CLSTN2/GLUL/ARF1/PARK7/DLG2/SNCG/CRH/PDYN/SEPTIN5/KAT2A/EIF4EBP2/NRG3/GRIK2/CHRNB3/NPY/SYT1/PCDH17/CPLX3/DCC/LRRC4/NLGN4Y/ADGRB1/RELN/PICK1/CBLN2/ABR/YWHAH/LRP6/GABARAP/GIPC1/NLGN1/PRRT2/GRM4/APOE/CACNB3/DNM1/KIT/A…	129
CC	GO:0099060	integral component of postsynaptic specialization membrane	26/1883	37/5865	2.04363e-06	6.83602e-05	SLITRK3/GRID2/EFNB2/NETO1/SLITRK1/SORCS3/CLSTN2/DCC/LRRC4/LRFN4/NLGN4Y/NLGN1/EFNB3/ERBB4/NRCAM/NLGN4X/PTPRS/LRFN5/LRRTM2/NPTN/EPHA7/LRFN2/ADAM22/NLGN3/NLGN2/LRRC4C	26
BP	GO:0099054	presynapse assembly	28/1829	41/5666	2.28752e-06	0.00022396	SLITRK3/WNT3A/IL1RAP/EFNB2/SLITRK1/MDGA1/SLITRK6/LRP4/IL1RAPL1/SLITRK2/PCDH17/LRFN4/NLGN4Y/CBLN2/FZD1/NLGN1/EIF4G1/NTRK3/CNTN5/SLITRK5/GPC6/NLGN4X/LRFN5/SLITRK4/NLGN3/NLGN2/PTPRD/CBLN1	28
BP	GO:0040007	growth	188/1829	444/5666	2.30697e-06	0.00022396	CSF1/HSPA1A/TMED2/BRAT1/ENO1/SPART/TNR/PLCB1/TENM4/FOXL2/DNAJB2/SPOCK1/SMURF1/DNM2/FXN/DDR1/SMAD4/PELO/CLIC4/SH3GL2/PTGFRN/KRT17/TSG101/SPP1/FLRT3/LTBP4/WNT3A/ZFYVE27/DCUN1D3/FGFR3/FRZB/COPS2/SFRP1/MAGI2/MSTN/GAP43/SELENOM/DDR2/NRP2/AGRN/ATRN/CLSTN1/SLITRK1/FBLN5/AKT1/SLIT1/BMP4/NPPB/SEMA4A/SLITRK6/DCLK1/SYT4/CD9/ING4/WWC1/NAIF1/NDRG3/HSPA1B/SLIT2/HOPX/LRP4/PLXNA4/KAT2A/EBAG9/FN1/BASP1/CIB1/NPPC/…	188
MF	GO:0005005	transmembrane-ephrin receptor activity	15/1851	17/5782	2.44925e-06	0.000264691	EFNA4/EPHB4/EPHA4/EPHB1/EPHA6/EFNB3/EPHA3/EPHA5/EPHA2/EPHA10/EPHB6/EFNA3/EPHA7/EPHB2/EPHB3	15
BP	GO:0010721	negative regulation of cell development	56/1829	103/5666	2.47543e-06	0.0002365	SPART/TNR/SPP1/WNT3A/FRZB/GBP1/SLIT1/TREM2/SEMA4A/SYT4/LRP4/NPPC/AP1AR/SEMA5B/SEMA6D/SEMA4G/MAG/CTDSP1/DUSP10/PRTG/DCC/YWHAH/DMTN/CTNNA1/EFNB3/VEGFA/EFNA5/NTRK3/PTHLH/BMP7/PTN/IL1A/BMPR1A/LILRB1/RTN4R/NOTCH1/SEMA6B/SEMA6A/NRP1/SEMA3G/SEMA4D/NOG/PTPRS/SEMA3C/SEMA7A/DRAXIN/DNAJB11/EPHA7/SEMA6C/SEMA4C/EPHB2/IGF1/NTN1/FSTL4/SEMA4B/CDKN2B	56
BP	GO:0060284	regulation of cell development	120/1829	264/5666	3.25773e-06	0.000306376	LRP2/ACE/SPART/TNR/PLCB1/TENM4/P4HB/SMURF1/DNM2/SMAD4/EEF2K/SPP1/WNT3A/SHANK3/ZFYVE27/FRZB/TIAM1/GBP1/SLITRK1/AKT1/SLIT1/BMP4/EPHA4/TREM2/SEMA4A/PLXNB3/SYT4/ASPA/SLIT2/PPP1CC/LRP4/PLXNA4/PLXND1/FN1/AMIGO1/CIB1/NPPC/AP1AR/IL1RAPL1/SEMA5B/SEMA6D/SEMA4G/MAG/CTDSP1/DUSP10/PRTG/DCC/RELN/YWHAH/ELL3/HOXA11/DAG1/CXCL12/TWF2/DMTN/CTNNA1/KIT/IKBKB/TBC1D24/EFNB3/LIMK1/YAP1/VEGFA/EFNA5/IL6ST/TNFRSF1A/NTRK3/P…	120
KEGG	hsa04514	Cell adhesion molecules	53/1069	95/3226	3.39068e-06	0.000553217	SLITRK3/MPZ/CD58/ITGB7/VSIR/ITGB2/SPN/NEGR1/SLITRK1/NRXN3/SDC3/SLITRK6/HLA-G/VCAM1/NCAM1/MAG/NECTIN1/SLITRK2/LRRC4/NLGN4Y/HLA-C/ITGA6/NLGN1/JAM2/JAM3/CNTN2/CADM1/CADM3/SELP/L1CAM/SLITRK5/CD274/ICOSLG/NRCAM/NRXN1/NLGN4X/ALCAM/NTNG1/CD8A/PTPRS/CD86/NECTIN2/NCAM2/CNTNAP2/SLITRK4/NFASC/ESAM/NEO1/NLGN3/NLGN2/IGSF11/PTPRD/LRRC4C	53
BP	GO:0031346	positive regulation of cell projection organization	86/1829	177/5666	3.40248e-06	0.000315067	STMN2/SMURF1/DNM2/EEF2K/NEGR1/WNT3A/ZFYVE27/TIAM1/MAGI2/RALA/MSTN/AGRN/SLITRK1/EPHA4/PLXNB3/PALM/SLIT2/PLXNA4/PLXND1/KAT2A/FN1/AMIGO1/PFN1/IL1RAPL1/RELN/RHOQ/BMP5/ITGA6/FZD1/NLGN1/CXCL12/TWF2/CDC42EP4/APOE/FSCN1/EHD1/KIT/EPS8L2/EPS8L1/TBC1D24/CCL21/LIMK1/ROR1/VEGFA/EFNA5/HSP90AA1/NTRK3/HGF/BMP7/PTN/RET/GPC2/LRP8/EPHA3/FYN/IGF1R/L1CAM/PLXNC1/BMPR2/NTRK2/CCL19/DBNL/GRN/ROBO2/SCARF1/NRP1/SEMA4D/ROBO…	86
CC	GO:0098984	neuron to neuron synapse	76/1883	153/5865	3.62777e-06	0.000114963	NETO2/SLITRK3/SPOCK1/DNM2/EEF2K/PRKAR1B/GRID2/FLRT3/SHANK3/SHANK1/NSF/MAGI2/EFNB2/NETO1/GAP43/CLSTN1/SLITRK1/LIN7B/SORCS3/EPHA4/DCLK1/NRGN/PALM/CLSTN2/ARF1/LRP4/DLG2/GRIK2/NECTIN1/SYT1/DCC/LRRC4/LRFN4/NLGN4Y/ADGRB1/PICK1/NLGN1/DMTN/PDLIM5/PRRT2/GPHN/SRGAP2/EFNB3/SYT12/ERBB4/LRP8/CADM1/STX1A/FYN/BMPR2/NTRK2/DBNL/NRCAM/NLGN4X/PRKCG/YWHAZ/PTPRS/LRFN5/LRRTM2/SYT11/NPTN/EPHA7/LRFN2/ATP1B2/FMR1/SEMA4C/…	76
MF	GO:0005003	ephrin receptor activity	16/1851	19/5782	3.88412e-06	0.000364835	EFNA4/EPHB4/EPHA4/EPHB1/EPHA6/EFNB3/NTRK3/EPHA3/EPHA5/EPHA2/EPHA10/EPHB6/EFNA3/EPHA7/EPHB2/EPHB3	16
MF	GO:0098632	cell-cell adhesion mediator activity	27/1851	40/5782	4.12611e-06	0.000364835	TMOD3/DSC2/PKP2/PLXNB3/STXBP6/DSCAML1/DSG2/CNTN6/GLDN/PDLIM5/JAM3/CNTN2/CNTN4/CNTN5/BSG/NRCAM/CD200/ROBO2/KRT18/NTNG1/CD47/NFASC/NPTN/ESAM/DSCAM/ROBO4/LRRC4C	27
CC	GO:0099146	intrinsic component of postsynaptic density membrane	22/1883	30/5865	4.14304e-06	0.000124727	SLITRK3/GRID2/EFNB2/NETO1/SLITRK1/SORCS3/CLSTN2/DCC/LRRC4/LRFN4/EFNB3/ERBB4/NRCAM/PTPRS/LRFN5/LRRTM2/NPTN/EPHA7/LRFN2/ADAM22/DLG4/LRRC4C	22
BP	GO:0048841	regulation of axon extension involved in axon guidance	21/1829	28/5666	4.17877e-06	0.000381088	WNT3A/SLIT1/SEMA4A/PLXNA4/SEMA5B/SEMA6D/SEMA4G/CXCL12/VEGFA/BMPR2/SEMA6B/SEMA6A/NRP1/SEMA3G/SEMA4D/SEMA3C/SEMA7A/SEMA6C/SEMA4C/DSCAM/SEMA4B	21
CC	GO:0046658	anchored component of plasma membrane	26/1883	38/5865	4.50149e-06	0.000129065	CD59/ULBP1/FOLR2/MDGA1/CD14/PRND/EFNA1/RTN4RL1/CNTN6/CPLX3/ULBP2/GPHN/EFNA5/ULBP3/CA4/CNTN2/CNTN5/GPC2/RGMB/GPC5/RTN4R/GPC6/GAS1/NTNG1/DLG4/GPC1	26
BP	GO:0099172	presynapse organization	28/1829	42/5666	4.75882e-06	0.000427509	SLITRK3/WNT3A/IL1RAP/EFNB2/SLITRK1/MDGA1/SLITRK6/LRP4/IL1RAPL1/SLITRK2/PCDH17/LRFN4/NLGN4Y/CBLN2/FZD1/NLGN1/EIF4G1/NTRK3/CNTN5/SLITRK5/GPC6/NLGN4X/LRFN5/SLITRK4/NLGN3/NLGN2/PTPRD/CBLN1	28
KEGG	hsa00510	N-Glycan biosynthesis	16/1069	19/3226	6.28348e-06	0.000683467	RPN1/MGAT1/B4GALT1/MAN1C1/DDOST/ST6GAL2/MGAT3/MGAT5/MGAT2/B4GALT3/MAN1B1/MGAT4B/MGAT4C/FUT8/MAN1A2/B4GALT2	16
BP	GO:0006935	chemotaxis	158/1829	369/5666	7.38986e-06	0.000644626	PDGFRA/CSF1/EFNA2/TNR/MET/SMAD4/ITGB2/SPN/EFNB1/FLRT2/FLRT3/WNT3A/PARVA/ARHGEF25/EFNA4/EFNB2/RALA/MSTN/VEGFD/GAP43/NRP2/GAS6/UNC5B/EPHB4/IL6R/XCL2/SLIT1/TMEFF1/BMP4/EPHA4/TREM2/FLT1/NRXN3/SEMA4A/PLXNB3/EPHB1/CRMP1/DSCAML1/SLIT2/CYRIB/PLXNA4/PLXND1/LAMA3/EFNA1/VCAM1/NCAM1/NRG3/SEMA5B/SEMA6D/SEMA4G/CNTN6/NECTIN1/DCC/RELN/CHN1/EPHA6/DAG1/CXCL12/PPM1F/CRPPA/CXCL16/KIT/EFNB3/CCL21/VEGFA/ANGPT2/EFNA5/C…	158
BP	GO:0042330	taxis	158/1829	369/5666	7.38986e-06	0.000644626	PDGFRA/CSF1/EFNA2/TNR/MET/SMAD4/ITGB2/SPN/EFNB1/FLRT2/FLRT3/WNT3A/PARVA/ARHGEF25/EFNA4/EFNB2/RALA/MSTN/VEGFD/GAP43/NRP2/GAS6/UNC5B/EPHB4/IL6R/XCL2/SLIT1/TMEFF1/BMP4/EPHA4/TREM2/FLT1/NRXN3/SEMA4A/PLXNB3/EPHB1/CRMP1/DSCAML1/SLIT2/CYRIB/PLXNA4/PLXND1/LAMA3/EFNA1/VCAM1/NCAM1/NRG3/SEMA5B/SEMA6D/SEMA4G/CNTN6/NECTIN1/DCC/RELN/CHN1/EPHA6/DAG1/CXCL12/PPM1F/CRPPA/CXCL16/KIT/EFNB3/CCL21/VEGFA/ANGPT2/EFNA5/C…	158
MF	GO:0098631	cell adhesion mediator activity	29/1851	45/5782	7.40189e-06	0.000599943	TMOD3/DSC2/PKP2/PLXNB3/STXBP6/DSCAML1/RPSA/DSG2/CNTN6/GLDN/PDLIM5/BCAM/JAM3/CNTN2/CNTN4/CNTN5/BSG/NRCAM/CD200/ROBO2/KRT18/NTNG1/CD47/NFASC/NPTN/ESAM/DSCAM/ROBO4/LRRC4C	29
CC	GO:0099061	integral component of postsynaptic density membrane	21/1883	29/5865	9.60221e-06	0.000262797	SLITRK3/GRID2/EFNB2/NETO1/SLITRK1/SORCS3/CLSTN2/DCC/LRRC4/LRFN4/EFNB3/ERBB4/NRCAM/PTPRS/LRFN5/LRRTM2/NPTN/EPHA7/LRFN2/ADAM22/LRRC4C	21
MF	GO:0003756	protein disulfide isomerase activity	12/1851	13/5782	1.03755e-05	0.000720822	TXNDC5/P4HB/GLRX2/PDIA4/PDIA6/TMX3/ERP44/QSOX1/PDILT/CRELD1/PDIA3/QSOX2	12
MF	GO:0016864	intramolecular oxidoreductase activity, transposing S-S bonds	12/1851	13/5782	1.03755e-05	0.000720822	TXNDC5/P4HB/GLRX2/PDIA4/PDIA6/TMX3/ERP44/QSOX1/PDILT/CRELD1/PDIA3/QSOX2	12
BP	GO:0031345	negative regulation of cell projection organization	54/1829	102/5666	1.07007e-05	0.000904541	STMN2/SPART/TNR/SPOCK1/DNM2/EVL/SPP1/WNT3A/RAP1GAP/EFNB2/SLIT1/EPHA4/SEMA4A/PLXNB3/KREMEN1/FKBP4/CRMP1/SLIT2/LRP4/EFNA1/CIB1/SEMA5B/SEMA6D/SEMA4G/RTN4RL1/MAG/DCC/YWHAH/NLGN1/APOE/EFNB3/CCL21/YAP1/GDI2/FYN/RTN4R/SEMA6B/SEMA6A/RGMA/NRP1/SEMA3G/SEMA4D/PTPRS/SEMA3C/STX1B/SEMA7A/DRAXIN/EPHA7/SEMA6C/SEMA4C/EPHB2/NTN1/FSTL4/SEMA4B	54
BP	GO:0030517	negative regulation of axon extension	22/1829	31/5666	1.09584e-05	0.000904541	TNR/WNT3A/SLIT1/SEMA4A/SEMA5B/SEMA6D/SEMA4G/MAG/RTN4R/SEMA6B/SEMA6A/NRP1/SEMA3G/SEMA4D/PTPRS/SEMA3C/SEMA7A/DRAXIN/SEMA6C/SEMA4C/NTN1/SEMA4B	22
BP	GO:0071526	semaphorin-plexin signaling pathway	24/1829	35/5666	1.10653e-05	0.000904541	MET/NRP2/SEMA4A/PLXNB3/PLXNA4/PLXND1/NCAM1/SEMA5B/SEMA6D/SEMA4G/KDR/PLXNC1/SEMA6B/SEMA6A/NRP1/SEMA3G/SEMA4D/SEMA3C/SEMA7A/SEMA6C/SEMA4C/PLXNA1/PLXNB2/SEMA4B	24
BP	GO:0010977	negative regulation of neuron projection development	45/1829	81/5666	1.13777e-05	0.000904541	STMN2/SPART/TNR/SPOCK1/SPP1/WNT3A/EFNB2/SLIT1/EPHA4/SEMA4A/KREMEN1/FKBP4/CRMP1/SLIT2/LRP4/EFNA1/CIB1/SEMA5B/SEMA6D/SEMA4G/RTN4RL1/MAG/DCC/NLGN1/APOE/EFNB3/RTN4R/SEMA6B/SEMA6A/RGMA/NRP1/SEMA3G/SEMA4D/PTPRS/SEMA3C/STX1B/SEMA7A/DRAXIN/EPHA7/SEMA6C/SEMA4C/EPHB2/NTN1/FSTL4/SEMA4B	45
BP	GO:0050768	negative regulation of neurogenesis	45/1829	81/5666	1.13777e-05	0.000904541	SPART/TNR/SPP1/WNT3A/SLIT1/TREM2/SEMA4A/SYT4/LRP4/SEMA5B/SEMA6D/SEMA4G/MAG/CTDSP1/DUSP10/PRTG/DCC/YWHAH/CTNNA1/EFNB3/NTRK3/BMP7/PTN/BMPR1A/RTN4R/NOTCH1/SEMA6B/SEMA6A/NRP1/SEMA3G/SEMA4D/NOG/PTPRS/SEMA3C/SEMA7A/DRAXIN/DNAJB11/EPHA7/SEMA6C/SEMA4C/EPHB2/NTN1/FSTL4/SEMA4B/CDKN2B	45
BP	GO:0007413	axonal fasciculation	12/1829	13/5666	1.14215e-05	0.000904541	EPHA4/AMIGO1/CNTN2/CNTN4/EPHA3/NRCAM/TNFRSF21/NRP1/CRTAC1/NCAM2/EPHB2/EPHB3	12
BP	GO:0106030	neuron projection fasciculation	12/1829	13/5666	1.14215e-05	0.000904541	EPHA4/AMIGO1/CNTN2/CNTN4/EPHA3/NRCAM/TNFRSF21/NRP1/CRTAC1/NCAM2/EPHB2/EPHB3	12
BP	GO:0021537	telencephalon development	53/1829	100/5666	1.23669e-05	0.000966695	EFNA2/TNR/PLCB1/TRA2B/WNT3A/SHANK3/YWHAE/BMP4/MDGA1/NRGN/ADGRG1/SLIT2/HPRT1/PLXNA4/KAT2A/NRG3/RTN4RL1/NPY/RELN/AKIRIN2/CXCL12/SRGAP2/ERBB4/CSF1R/EGFR/INHBA/CNTN2/LRP8/BCAN/EPHA5/IGF1R/CDON/KIRREL3/SLITRK5/NTRK2/CRK/RTN4R/ROBO2/SEMA6B/ROBO1/CNTNAP2/SEMA7A/DRAXIN/FUT10/ATP1B2/EPHB2/ALK/NRG1/EPHB3/NDE1/SYNE2/ALDH1A3/CRKL	53
BP	GO:0048638	regulation of developmental growth	79/1829	164/5666	1.27405e-05	0.000983136	CSF1/SPART/TNR/PLCB1/SMURF1/DNM2/FXN/SPP1/WNT3A/ZFYVE27/FGFR3/MSTN/AGRN/ATRN/AKT1/SLIT1/BMP4/SEMA4A/SYT4/WWC1/HOPX/PLXNA4/FN1/BASP1/NPPC/SEMA5B/SEMA6D/SEMA4G/MAG/DUSP10/SYT1/STK3/DCC/STK4/CXCL12/TWF2/APOE/FTO/LIMK1/YAP1/VEGFA/EFNA5/ERBB4/TGFBR3/HTRA2/INSR/IL7/L1CAM/BMPR1A/BMPR2/DBNL/MAPK11/RTN4R/NOTCH1/NRCAM/SEMA6B/SEMA6A/DLL1/NRP1/SEMA3G/OLFM1/SEMA4D/NGF/NOG/PTPRS/SEMA3C/GHRL/SEMA7A/DRAXIN/EPHA7…	79
BP	GO:0051961	negative regulation of nervous system development	47/1829	86/5666	1.31849e-05	0.00100454	SPART/TNR/SPP1/WNT3A/SLIT1/TREM2/SEMA4A/SYT4/LRP4/SEMA5B/SEMA6D/SEMA4G/MAG/CTDSP1/DUSP10/PRTG/DCC/YWHAH/CTNNA1/EFNB3/NTRK3/BMP7/PTN/BMPR1A/RTN4R/NOTCH1/ROBO2/SEMA6B/SEMA6A/NRP1/SEMA3G/SEMA4D/NOG/PTPRS/SEMA3C/SEMA7A/DRAXIN/DNAJB11/EPHA7/SEMA6C/SEMA4C/EPHB2/NTN1/CBLN1/FSTL4/SEMA4B/CDKN2B	47
KEGG	hsa00514	Other types of O-glycan biosynthesis	20/1069	27/3226	1.48182e-05	0.00120886	GALNT13/B4GALT1/GALNT4/ST6GAL2/GALNT14/GALNT9/MFNG/POFUT1/COLGALT1/C1GALT1C1/GALNT2/XXYLT1/POGLUT1/B4GALT3/GALNT10/GALNT1/RFNG/GXYLT1/GALNT16/B4GALT2	20
BP	GO:0099560	synaptic membrane adhesion	17/1829	22/5666	1.85851e-05	0.00139828	SLITRK3/FLRT3/SPARCL1/IL1RAP/SLITRK1/MDGA1/SLITRK2/PCDH17/LRRC4/LRFN4/EFNA5/GPC6/NTNG1/PTPRS/LRFN5/PTPRD/LRRC4C	17
CC	GO:0043025	neuronal cell body	96/1883	210/5865	1.89832e-05	0.000473727	ENO2/GRIA4/EFNA2/STMN2/BGLAP/GABBR1/CYGB/SMURF1/STAU1/GLRX2/SV2A/NEGR1/PCSK1/RAP1GAP/CAPN2/CPLX2/GAP43/EPHA4/CADM2/KREMEN1/SYT4/FKBP4/NCF1/NRGN/CRMP1/CPLX1/GLUL/MOB4/LRP4/SEZ6L/DLG2/SNCG/CRH/PDYN/FZD5/AMIGO1/CIB1/GRIK2/RTN4RL1/NPY/PDE1B/LRP6/NEUROG1/APOE/PYCARD/PRKAR2B/INHA/IL6ST/HSP90AA1/AGRP/AIF1/RET/CNTN2/GFRA1/LRP8/INSR/VIP/EPHA5/IGF1R/L1CAM/FLRT1/BMPR1A/DBNL/UCHL1/RTN4R/NRXN1/CD200/UNC5C/PDE…	96
CC	GO:0060076	excitatory synapse	18/1883	24/5865	1.94557e-05	0.000473727	GRID2/SHANK1/NETO1/PPP3R1/CALB2/CNTN6/SYT1/LRRC4/NLGN4Y/NLGN1/NLGN4X/LRRTM2/SYT11/DLG4/NLGN3/NLGN2/IGSF11/CBLN1	18
CC	GO:0042734	presynaptic membrane	32/1883	53/5865	1.96696e-05	0.000473727	GABBR1/ITSN1/EFNB2/EPHA4/GRIK2/CNTN6/NECTIN1/SYT1/PCDH17/CPLX3/PICK1/PRRT2/DNM1/EFNB3/FXYD6/ERBB4/CNTN5/CADM3/STX1A/NRXN1/NTNG1/STX1B/ADAM23/SYT11/STX3/NPTN/FMR1/STX2/EPHB2/IL31RA/NLGN2/PTPRD	32
MF	GO:0045499	chemorepellent activity	19/1851	26/5782	2.00845e-05	0.00130232	FLRT2/FLRT3/SEMA4A/NRG3/SEMA5B/SEMA6D/SEMA4G/EFNA5/SEMA6B/SEMA6A/SEMA3G/SEMA4D/SEMA3C/SEMA7A/EPHA7/SEMA6C/SEMA4C/NRG1/SEMA4B	19
BP	GO:0048013	ephrin receptor signaling pathway	26/1829	40/5666	2.07734e-05	0.00154363	EFNA2/EFNB1/TIAM1/EFNA4/EFNB2/EPHB4/EPHA4/EPHB1/EFNA1/CHN1/EPHA6/EFNB3/EFNA5/NTRK3/PTPN11/EPHA3/EPHA5/FYN/EPHA2/CRK/EPHA10/EPHB6/EFNA3/EPHA7/EPHB2/EPHB3	26
BP	GO:1904861	excitatory synapse assembly	18/1829	24/5666	2.1129e-05	0.00155091	SLITRK3/GRID2/SHANK3/IL1RAP/SEMA4A/LRRC4/LRFN4/NLGN1/SRGAP2/NTRK3/NRXN1/LRRTM2/NPTN/NLGN2/PLXNB2/NPTX1/PTPRD/CBLN1	18
BP	GO:0099068	postsynapse assembly	19/1829	26/5666	2.29286e-05	0.00166273	SLITRK3/GRID2/SHANK3/IL1RAP/GAP43/LRP4/LRFN4/NLGN4Y/NLGN1/NTRK3/NRXN1/NLGN4X/LRRTM2/EPHB2/NLGN3/NLGN2/NPTX1/PTPRD/CBLN1	19
BP	GO:0050804	modulation of chemical synaptic transmission	94/1829	205/5666	2.51038e-05	0.00179879	ACE/CACNB4/GABBR1/TNR/PLCB1/STAU1/PRKAR1B/GRID2/WNT3A/SHANK3/SHANK1/NETO1/CPLX2/BCHE/CLSTN1/PPP3R1/SORCS3/EPHA4/CALB2/SYT4/EPHB1/NRGN/CPLX1/CLSTN2/GLUL/ARF1/SNCG/SEPTIN5/KAT2A/EIF4EBP2/NRG3/GRIK2/CHRNB3/SYT1/PCDH17/CPLX3/DCC/LRRC4/NLGN4Y/ADGRB1/RELN/PICK1/ABR/YWHAH/GIPC1/NLGN1/PRRT2/GRM4/APOE/DNM1/KIT/TBC1D24/SYT12/PRKAR2B/BEGAIN/FAM107A/PTN/CNTN2/CNTN4/LRP8/CHRDL1/STX1A/FYN/NTRK2/NRXN1/NLGN4X/PR…	94
CC	GO:0048471	perinuclear region of cytoplasm	129/1883	299/5865	2.61213e-05	0.000604914	MGAT1/CSF1/HSPA1A/SPAST/STMN2/STX8/STX6/EIF3G/VPS4A/DNM2/CLINT1/ARHGAP1/CBL/YWHAB/CLIC4/SH3GL2/CALCOCO2/MTMR6/UBQLN4/HERC5/SPP1/PCSK1/RNF41/DCUN1D3/INHBB/TOLLIP/MAGI2/CDKN3/RAB14/CAPN2/MAD2L1/SELENOM/RAB4A/HIF1AN/SYT4/HMOX1/TRIP10/FKBP4/WWC1/EIF4A2/HSPA1B/PHEX/PCLAF/NDRG1/ARF1/RAB1B/MOB4/PARK7/SNCG/FZD5/CIB1/NPY/SYT6/ADGRB1/GALNT4/PICK1/COPS8/RAD51C/KIRREL1/FZD9/RAB38/RAB4B/TWF2/MEIS2/EHD2/DMTN/P…	129
CC	GO:0044295	axonal growth cone	11/1883	12/5865	3.10664e-05	0.000692786	FLRT3/EPHA4/FKBP4/DCC/HSP90AA1/L1CAM/BOC/RTN4R/HSP90AB1/OLFM1/NEO1	11
MF	GO:0016757	glycosyltransferase activity	59/1851	118/5782	3.12538e-05	0.00188311	RPN1/MGAT1/B4GALT6/A4GNT/GALNT13/B3GALT2/B4GALT1/HPRT1/B3GALT5/QTRT2/ST8SIA1/XYLT2/FUT11/GALNT4/ST6GAL2/GALNT14/B3GAT1/MGAT3/MGAT5/GALNT9/FUT5/MFNG/POFUT1/COLGALT1/ST3GAL1/C1GALT1C1/GALNT2/HEXB/POMGNT2/XXYLT1/POGLUT1/EXTL2/B3GAT3/MGAT2/B4GALT3/ST3GAL6/GALNT10/ST8SIA4/GALNT1/MGAT4B/FUT10/RFNG/MGAT4C/ST6GALNAC6/B4GALT7/ST8SIA2/ST6GALNAC5/LARGE1/ART3/B3GNT2/B3GALT6/GXYLT1/FUT8/POGLUT3/GALNT16/B4GALN…	59
BP	GO:0099177	regulation of trans-synaptic signaling	94/1829	206/5666	3.18283e-05	0.0022538	ACE/CACNB4/GABBR1/TNR/PLCB1/STAU1/PRKAR1B/GRID2/WNT3A/SHANK3/SHANK1/NETO1/CPLX2/BCHE/CLSTN1/PPP3R1/SORCS3/EPHA4/CALB2/SYT4/EPHB1/NRGN/CPLX1/CLSTN2/GLUL/ARF1/SNCG/SEPTIN5/KAT2A/EIF4EBP2/NRG3/GRIK2/CHRNB3/SYT1/PCDH17/CPLX3/DCC/LRRC4/NLGN4Y/ADGRB1/RELN/PICK1/ABR/YWHAH/GIPC1/NLGN1/PRRT2/GRM4/APOE/DNM1/KIT/TBC1D24/SYT12/PRKAR2B/BEGAIN/FAM107A/PTN/CNTN2/CNTN4/LRP8/CHRDL1/STX1A/FYN/NTRK2/NRXN1/NLGN4X/PR…	94
BP	GO:0007158	neuron cell-cell adhesion	11/1829	12/5666	3.28852e-05	0.00227511	TNR/NRXN3/NLGN4Y/NLGN1/RET/CNTN4/NRXN1/NLGN4X/NCAM2/NLGN3/NLGN2	11
BP	GO:0021952	central nervous system projection neuron axonogenesis	11/1829	12/5666	3.28852e-05	0.00227511	EPHA4/DCLK1/EPHB1/SLIT2/PLXNA4/DCC/EPHB6/DRAXIN/EPHB2/EPHB3/CDH11	11
CC	GO:0098794	postsynapse	111/1883	252/5865	3.3165e-05	0.000713173	STX12/NETO2/SLITRK3/GRIA4/GABBR1/PLCB1/SPOCK1/DYNLL2/DNM2/EEF2K/PSMA7/SEPTIN11/GRID2/DGKB/FLRT3/SHANK3/SHANK1/AP2A2/GABBR2/NSF/MAGI2/C1QC/EFNB2/NETO1/GAP43/ADGRB3/NRP2/PIN1/CLSTN1/SLITRK1/PPP3R1/LIN7B/AKT1/SORCS3/EPHA4/RAB4A/DCLK1/NRGN/PALM/CPLX1/CLSTN2/CAMK4/ARF1/SNTA1/PPP1CC/MOB4/LRP4/DLG2/IL1RAPL1/GRIK2/CHRNB3/PCDH17/DCC/LRRC4/LRFN4/NLGN4Y/ADGRB1/PICK1/ABR/PALMD/FZD9/GIPC1/NLGN1/DAG1/DMTN/PDLI…	111
MF	GO:0005031	tumor necrosis factor receptor activity	9/1851	9/5782	3.48498e-05	0.00188311	TNFRSF18/TNFRSF1A/EDA2R/TNFRSF4/TNFRSF19/TNFRSF14/TNFRSF11A/FAS/TNFRSF1B	9
MF	GO:0017154	semaphorin receptor activity	9/1851	9/5782	3.48498e-05	0.00188311	MET/NRP2/PLXNB3/PLXNA4/PLXND1/PLXNC1/NRP1/PLXNA1/PLXNB2	9
BP	GO:0099173	postsynapse organization	50/1829	96/5666	4.01078e-05	0.00274326	SLITRK3/EEF2K/GRID2/SHANK3/SHANK1/IL1RAP/MESD/GAP43/NRP2/EPHA4/TREM2/EPHB1/ARF1/LRP4/EFNA1/IL1RAPL1/LRRC4/LRFN4/NLGN4Y/RELN/PICK1/FZD9/NLGN1/PDLIM5/APOE/GPHN/NTRK3/LRP8/CHRDL1/INSR/FYN/IGF1R/DBNL/NRCAM/NRXN1/NLGN4X/NRP1/GHRL/LRRTM2/EPHA7/LRFN2/DLG4/EPHB2/NLGN3/NLGN2/EPHB3/NPTX1/PTPRD/CBLN1/CRKL	50
BP	GO:0031623	receptor internalization	38/1829	68/5666	4.56069e-05	0.00308433	DNM2/ARRB1/ITGB2/WNT3A/RAB31/AP2A2/HGS/MAGI2/EFNB2/RALA/RAMP1/PPP3R1/RSPO1/CD9/UBQLN2/ARF1/PICK1/DNM1/AP2B1/SAG/VEGFA/ANGPT1/CNTN2/INSR/LILRB1/PCSK9/GRB2/EGF/LILRB4/LRRTM2/FMR1/ADM/DLG4/TFRC/CALY/LRP1/CD63/EZR	38
BP	GO:0007612	learning	41/1829	75/5666	4.62231e-05	0.00309127	TNR/PLCB1/SHANK3/SHANK1/NETO1/ADGRB3/BCHE/SORCS3/NRXN3/NRGN/SPECC1/PDE1B/NLGN4Y/RELN/CHST10/B3GAT1/MEIS2/KIT/PRKAR2B/DDHD2/PTN/CNTN2/INSR/FYN/PAK6/NTRK2/NRXN1/NLGN4X/NOG/NPS/C1QL1/NPTX2/CNTNAP2/SYT11/NPTN/NDRG4/DLG4/EPHB2/NLGN3/B4GALT2/CSMD1	41
CC	GO:0098793	presynapse	93/1883	206/5865	4.66101e-05	0.000967732	STX12/UCN3/STX6/CACNB4/GABBR1/GAD1/DNM2/EGFLAM/SH3GL2/SV2A/FLRT3/WNT3A/PCSK1/ITSN1/EFNB2/RAB6B/CPLX2/LIN7B/EPHA4/CALB2/SYT4/CPLX1/GLUL/PPP1CC/PARK7/SNCG/PDYN/SEPTIN5/GRIK2/CNTN6/NECTIN1/NPY/TMED9/SYT1/PCDH17/CPLX3/SYT6/NLGN4Y/PICK1/TRIM9/GIPC1/NLGN1/PDLIM5/PRRT2/GRM4/DNM1/AMPH/CADPS2/TBC1D24/EFNB3/FXYD6/SYT12/ROR1/ERBB4/CNTN5/CADM3/STX1A/NAPA/BCL2L1/KIRREL3/NTRK2/RTN4R/NRXN1/NLGN4X/PRKCB/PRKCG/NP…	93
MF	GO:0005509	calcium ion binding	148/1851	355/5782	4.80497e-05	0.00245972	NUCB1/PCDH9/LRP2/BGLAP/SVEP1/PLCB1/SPOCK1/CBL/EEF2K/EGFLAM/CHP1/TESC/DGKB/DSC2/LTBP4/MAN1C1/PKD2/PPP2R3A/SPARCL1/ITSN1/CAPN2/GAS6/AGRN/CD248/CLSTN1/PPP3R1/NCAN/FBLN5/HSPG2/SLIT1/CD320/SCUBE3/CALB2/ALPL/SYT4/EGFL6/CRNN/NCALD/ANXA13/CAPNS1/AIF1L/CLSTN2/AMY2A/SLIT2/PEF1/MATN3/CDH12/LRP4/EFHD1/MYL4/CAPN9/VSNL1/CIB1/DSG2/ADGRL3/SYT1/PCDH17/AOC3/SYT6/PLA2G12A/FAM20C/FBLN7/LPL/NUCB2/EFHD2/RCN3/DAG1/RGN/…	148
CC	GO:0098889	intrinsic component of presynaptic membrane	19/1883	27/5865	4.96851e-05	0.000997188	GABBR1/EFNB2/EPHA4/CNTN6/NECTIN1/PCDH17/CPLX3/PRRT2/EFNB3/FXYD6/ERBB4/CNTN5/CADM3/STX1A/NTNG1/ADAM23/NPTN/EPHB2/PTPRD	19
BP	GO:0030166	proteoglycan biosynthetic process	22/1829	33/5666	5.09758e-05	0.00337166	CHST15/HS6ST3/MUSTN1/XYLT2/CHST10/HS2ST1/B3GAT1/BMPR2/HS6ST1/PXYLP1/CANT1/EXTL2/CHST12/B3GAT3/NDST1/FAM20B/CHST11/B4GALT7/GLCE/B3GALT6/UST/IGF1	22
BP	GO:0007156	homophilic cell adhesion via plasma membrane adhesion molecules	40/1829	73/5666	5.31721e-05	0.00345515	PCDH9/DSC2/AMIGO2/CLSTN1/CADM2/PLXNB3/CLSTN2/DSCAML1/CDH12/AMIGO1/DSG2/CNTN6/NECTIN1/PCDH17/PCDH1/RET/CNTN2/CNTN4/CADM1/BSG/CADM3/L1CAM/KIRREL3/ROBO2/ROBO1/NECTIN2/PCDHGA10/PCDHGA12/NPTN/ESAM/PCDHGC3/CDH7/PCDHA7/PCDH10/DSCAM/PLXNB2/ROBO4/IGSF11/PCDHAC2/CDH11	40
BP	GO:0099174	regulation of presynapse organization	20/1829	29/5666	5.39604e-05	0.00345515	SLITRK3/WNT3A/IL1RAP/SLITRK1/MDGA1/SLITRK6/IL1RAPL1/SLITRK2/LRFN4/CBLN2/FZD1/EIF4G1/NTRK3/SLITRK5/GPC6/LRFN5/SLITRK4/NLGN2/PTPRD/CBLN1	20
BP	GO:1905606	regulation of presynapse assembly	20/1829	29/5666	5.39604e-05	0.00345515	SLITRK3/WNT3A/IL1RAP/SLITRK1/MDGA1/SLITRK6/IL1RAPL1/SLITRK2/LRFN4/CBLN2/FZD1/EIF4G1/NTRK3/SLITRK5/GPC6/LRFN5/SLITRK4/NLGN2/PTPRD/CBLN1	20
MF	GO:0019955	cytokine binding	48/1851	93/5782	6.09319e-05	0.00296321	UCMA/LTBP4/IL20RB/CHRD/PXDN/IL3RA/CNTFR/CRLF1/GBP1/NRP2/IL6R/SCUBE3/PARK7/HAX1/KIT/IL6ST/CSF1R/TNFRSF1A/NBL1/TGFBR3/IL18BP/WFIKKN2/CD109/HJV/CHRDL1/A2M/IL11RA/IL12RB2/BMPR1A/BMPR2/ENG/IL20RA/IL27RA/TNFRSF14/TNFRSF11A/NRP1/GREM2/VASN/IFNGR1/LIFR/NOG/CHRDL2/CER1/LRRC32/IL31RA/TNFRSF1B/TWSG1/IL2RB	48
CC	GO:0005911	cell-cell junction	91/1883	202/5865	6.19389e-05	0.00118916	CLMP/MXRA8/PCDH9/VSIG10/GJD2/TJP1/CLIC4/MPP7/TMOD3/SV2A/FLRT2/FLRT3/DSC2/B4GALT1/ATP1B1/PKD2/ZYX/TIAM1/MAGI2/PKP2/EFNB2/LIN7B/AKT1/EPHA4/KIRREL2/CALB2/STXBP6/RDX/CNN2/NDRG1/CDH12/PARK7/DLG2/FZD5/LAMA3/DSG2/ADGRL3/NECTIN1/ADGRB1/YWHAH/PDLIM3/KIRREL1/DAG1/CDC42EP4/STARD10/PDLIM5/FSCN1/CTNNA1/KIT/PCDH1/PGM5/LIMD1/PKN2/VEGFA/EFNA5/JAM2/JAM3/CADM1/CADM3/TEK/PDXP/EIF4G2/FLRT1/KIRREL3/EPHA2/BMPR2/JAG1/N…	91
BP	GO:0006029	proteoglycan metabolic process	32/1829	55/5666	6.2613e-05	0.00396699	EGFLAM/CHST15/NAGLU/GUSB/HS6ST3/MUSTN1/XYLT2/CHST10/HS2ST1/B3GAT1/IDS/BGN/BMPR2/HS6ST1/SPOCK2/PXYLP1/CANT1/EXTL2/CHST12/B3GAT3/NDST1/FAM20B/CHST11/B4GALT7/GLCE/B3GALT6/SULF2/UST/IGF1/GPC1/BPNT2/CNMD	32
CC	GO:0005604	basement membrane	31/1883	53/5865	6.32e-05	0.00118916	COL28A1/VWC2/EGFLAM/PXDN/AGRN/ATRN/HSPG2/TMEFF1/EGFL6/ENTPD2/FN1/LAMA3/COL9A3/FREM1/COL18A1/COL5A1/DAG1/TIMP3/EFNA5/CCDC80/NTN4/THBS4/NID2/NTNG1/SMOC1/NPNT/VWA1/VWA2/APLP1/NTN1/LAMC2	31
BP	GO:0021953	central nervous system neuron differentiation	35/1829	62/5666	6.82502e-05	0.00423579	B4GALT6/SPOCK1/HERC1/GRID2/WNT3A/SHANK3/NRP2/EPHA4/MDGA1/DCLK1/EPHB1/SLIT2/HPRT1/MDGA2/PLXNA4/NPY/DCC/LMO4/HSP90AA1/CSF1R/INHBA/CNTN2/DLL4/BMPR1A/NTRK2/EPHB6/HSP90AB1/NRP1/UBB/DRAXIN/EPHB2/PLXNA1/EPHB3/CBLN1/CDH11	35
BP	GO:0016049	cell growth	112/1829	257/5666	6.8263e-05	0.00423579	HSPA1A/BRAT1/ENO1/SPART/TNR/FOXL2/DNAJB2/SPOCK1/SMURF1/DNM2/FXN/DDR1/SMAD4/SH3GL2/KRT17/TSG101/SPP1/FLRT3/LTBP4/WNT3A/ZFYVE27/DCUN1D3/FRZB/SFRP1/NRP2/CLSTN1/FBLN5/AKT1/SLIT1/NPPB/SEMA4A/DCLK1/SYT4/ING4/NAIF1/NDRG3/HSPA1B/SLIT2/PLXNA4/EBAG9/FN1/CIB1/IMPACT/NRG3/SEMA5B/SEMA6D/SEMA4G/MAG/NUBP1/SYT1/DCC/BTG1/CXCL12/TWF2/PDLIM5/APOE/CXCL16/BIN3/CRLF3/EIF4G1/LIMK1/YAP1/VEGFA/EFNA5/HSP90AA1/EGFR/INHBA/F…	112
BP	GO:0030900	forebrain development	73/1829	155/5666	6.94593e-05	0.00426604	LRP2/EFNA2/TNR/PLCB1/TRA2B/PRKG1/WNT3A/SHANK3/PCSK1/INHBB/YWHAE/NRP2/SLIT1/BMP4/MDGA1/DCLK1/NRGN/ADGRG1/SLIT2/HPRT1/PLXNA4/KAT2A/NRG3/RTN4RL1/NPY/RELN/AKIRIN2/CXCL12/SRGAP2/TYRO3/ERBB4/CSF1R/EGFR/INHBA/CNTN2/HTRA2/LRP8/BCAN/EPHA5/FYN/IGF1R/CDON/KIRREL3/SLITRK5/BMPR1A/NTRK2/CRK/RTN4R/NOTCH1/NOTCH3/ROBO2/SEMA6B/NRP1/ROBO1/NOG/UBB/NDST1/CNTNAP2/SEMA7A/DRAXIN/FUT10/APLP1/ATP1B2/EPHB2/ALK/PLXNA1/NRG1/…	73
CC	GO:0032279	asymmetric synapse	66/1883	138/5865	7.20113e-05	0.00131389	NETO2/SLITRK3/SPOCK1/DNM2/EEF2K/GRID2/FLRT3/SHANK3/SHANK1/NSF/MAGI2/EFNB2/NETO1/GAP43/CLSTN1/SLITRK1/LIN7B/SORCS3/EPHA4/DCLK1/NRGN/PALM/CLSTN2/ARF1/LRP4/DLG2/GRIK2/DCC/LRRC4/LRFN4/NLGN4Y/ADGRB1/PICK1/NLGN1/DMTN/PDLIM5/PRRT2/GPHN/SRGAP2/EFNB3/ERBB4/LRP8/CADM1/STX1A/FYN/BMPR2/NTRK2/DBNL/NRCAM/NLGN4X/PRKCG/PTPRS/LRFN5/LRRTM2/SYT11/NPTN/EPHA7/LRFN2/FMR1/SEMA4C/ADAM22/DLG4/NLGN3/IGSF9B/IGSF11/LRRC4C	66
BP	GO:0042391	regulation of membrane potential	65/1829	135/5666	7.53574e-05	0.00458153	DLD/UCN3/CACNB4/RNF122/SPART/CHCHD10/GABBR1/GJD2/PIEZO1/PRKAR1B/GRID2/DSC2/SHANK3/SHANK1/ATP1B1/PKP2/YWHAE/NETO1/AKT1/TREM2/PPA2/GLRX/SNTA1/PARK7/SCN3B/DSG2/GRIK2/CHRNB3/RELN/YWHAH/KCTD7/FZD9/NLGN1/CACNB3/TBC1D24/EHD3/KDR/STX1A/FGF12/BCL2L1/NTRK2/SOD2/NRCAM/NRXN1/NLGN4X/NPFF/BID/NPS/TAFA4/GHRL/UBB/STX1B/ATP1B2/CFTR/FMR1/DLG4/SCN2B/PRDX3/KCNE5/KCNMB3/NLGN3/TMEM25/NLGN2/IGSF11/CBLN1	65
BP	GO:0044089	positive regulation of cellular component biogenesis	105/1829	239/5666	7.77494e-05	0.0046797	SLITRK3/ELAPOR1/HSPA1A/VPS4A/DNM2/EVL/MET/PIEZO1/EEF2K/MAPRE1/LMOD1/CDC34/ARL2/MPP7/GRID2/TSG101/FLRT2/FLRT3/CNOT1/HGS/CAND1/SFRP1/IL1RAP/AMIGO2/ISG15/RALA/MSTN/ADGRB3/AGRN/CLSTN1/SLITRK1/SEMA4A/SLITRK6/EPHB1/CHMP2A/PALM/CLSTN2/HSPA1B/HOPX/PARK7/AMIGO1/PFN1/IL1RAPL1/SLITRK2/ADGRB1/RHOQ/CBLN2/WNT10B/KIRREL1/NLGN1/DAG1/TWF2/CDC42EP4/PPM1F/FSCN1/PIH1D1/PYCARD/KIT/EPS8L2/EPS8L1/TRIM28/CCL21/EIF4G1/LI…	105
CC	GO:0044297	cell body	103/1883	235/5865	8.09642e-05	0.00143379	ENO2/GRIA4/EFNA2/STMN2/BGLAP/GABBR1/CYGB/SMURF1/STAU1/GLRX2/SV2A/NEGR1/PCSK1/RAP1GAP/CAPN2/CPLX2/GAP43/EPHA4/NAXE/CADM2/KREMEN1/SYT4/FKBP4/NCF1/NRGN/CRMP1/CPLX1/GLUL/MOB4/PARK7/LRP4/PLXND1/SEZ6L/DLG2/SNCG/CRH/PDYN/FZD5/AMIGO1/CIB1/GRIK2/RTN4RL1/NPY/PDE1B/LRP6/NEUROG1/RAB38/APOE/PYCARD/PRKAR2B/INHA/IL6ST/HSP90AA1/AGRP/AIF1/RET/CNTN2/GFRA1/LRP8/INSR/VIP/EPHA5/FYN/IGF1R/L1CAM/FLRT1/BMPR1A/BMPR2/DBNL…	103
CC	GO:0014069	postsynaptic density	65/1883	136/5865	8.36123e-05	0.00143838	NETO2/SLITRK3/SPOCK1/DNM2/EEF2K/GRID2/FLRT3/SHANK3/SHANK1/NSF/MAGI2/EFNB2/NETO1/GAP43/CLSTN1/SLITRK1/LIN7B/SORCS3/EPHA4/DCLK1/NRGN/PALM/CLSTN2/ARF1/LRP4/DLG2/GRIK2/DCC/LRRC4/LRFN4/NLGN4Y/ADGRB1/PICK1/NLGN1/DMTN/PDLIM5/PRRT2/GPHN/SRGAP2/EFNB3/ERBB4/LRP8/CADM1/STX1A/FYN/BMPR2/NTRK2/DBNL/NRCAM/NLGN4X/PRKCG/PTPRS/LRFN5/LRRTM2/SYT11/NPTN/EPHA7/LRFN2/FMR1/SEMA4C/ADAM22/DLG4/IGSF9B/IGSF11/LRRC4C	65
MF	GO:0005035	death receptor activity	10/1851	11/5782	8.68492e-05	0.00402249	TNFRSF18/TNFRSF1A/EDA2R/TNFRSF4/TNFRSF19/TNFRSF14/TNFRSF11A/FAS/TNFRSF10B/TNFRSF1B	10
BP	GO:0071625	vocalization behavior	10/1829	11/5666	9.40413e-05	0.00560425	SHANK3/SHANK1/NRXN3/NLGN4Y/NEUROG1/NRXN1/NLGN4X/CNTNAP2/DLG4/NLGN3	10
BP	GO:0021955	central nervous system neuron axonogenesis	14/1829	18/5666	9.53392e-05	0.0056259	B4GALT6/EPHA4/DCLK1/EPHB1/SLIT2/PLXNA4/DCC/HSP90AA1/EPHB6/HSP90AB1/DRAXIN/EPHB2/EPHB3/CDH11	14
BP	GO:0021954	central nervous system neuron development	22/1829	34/5666	0.000100606	0.00587904	B4GALT6/NRP2/EPHA4/DCLK1/EPHB1/SLIT2/HPRT1/PLXNA4/NPY/DCC/HSP90AA1/CNTN2/NTRK2/EPHB6/HSP90AB1/NRP1/UBB/DRAXIN/EPHB2/PLXNA1/EPHB3/CDH11	22
BP	GO:0099003	vesicle-mediated transport in synapse	46/1829	89/5666	0.00010318	0.00597149	CACNB4/DNM2/PRKAR1B/SH3GL2/SV2A/WNT3A/AP2A2/ITSN1/EFNB2/CPLX2/CLSTN1/PPP3R1/SYT4/CPLX1/SNCG/SEPTIN5/CHRNB3/SYT1/PCDH17/CPLX3/NLGN4Y/GIPC1/NLGN1/PRRT2/DNM1/AMPH/AP2B1/CADPS2/TBC1D24/SYT12/STX1A/NAPA/NLGN4X/PRKCB/PRKCG/STX1B/STX3/FMR1/STX2/DOC2B/SYT9/CALY/NLGN3/NLGN2/SYT5/BRSK2	46
MF	GO:0017147	Wnt-protein binding	16/1851	22/5782	0.000103548	0.0045779	FZD10/FRZB/SFRP1/FZD5/FZD7/FZD8/LRP6/FZD2/FZD1/FZD9/SFRP5/ROR1/WIF1/APCDD1/ROR2/TRABD2A	16
CC	GO:0099572	postsynaptic specialization	67/1883	142/5865	0.000107023	0.00178998	NETO2/SLITRK3/SPOCK1/DNM2/EEF2K/GRID2/FLRT3/SHANK3/SHANK1/NSF/MAGI2/EFNB2/NETO1/GAP43/CLSTN1/SLITRK1/LIN7B/SORCS3/EPHA4/DCLK1/NRGN/PALM/CLSTN2/ARF1/LRP4/DLG2/GRIK2/DCC/LRRC4/LRFN4/NLGN4Y/ADGRB1/PICK1/NLGN1/DMTN/PDLIM5/PRRT2/GPHN/SRGAP2/EFNB3/ERBB4/LRP8/CADM1/STX1A/FYN/BMPR2/NTRK2/DBNL/NRCAM/NLGN4X/PRKCG/PTPRS/LRFN5/LRRTM2/SYT11/NPTN/EPHA7/LRFN2/FMR1/SEMA4C/ADAM22/DLG4/NLGN3/NLGN2/IGSF9B/IGSF11/LR…	67
BP	GO:0045773	positive regulation of axon extension	15/1829	20/5666	0.000107924	0.00618655	SMURF1/ZFYVE27/FN1/CXCL12/TWF2/LIMK1/VEGFA/L1CAM/BMPR2/DBNL/NRP1/SEMA7A/ISLR2/NTN1/DSCAM	15
CC	GO:0002116	semaphorin receptor complex	8/1883	8/5865	0.000111755	0.0018186	NRP2/PLXNB3/PLXNA4/PLXND1/PLXNC1/NRP1/PLXNA1/PLXNB2	8
KEGG	hsa04141	Protein processing in endoplasmic reticulum	47/1069	90/3226	0.000116911	0.00702742	RAD23A/RPN1/HSPA1A/TXNDC5/ATF6/SELENOS/ATF6B/DNAJB2/P4HB/RAD23B/UBQLN4/MAN1C1/UBE2D4/ERP29/CAPN2/SEC13/MAPK10/DDOST/SVIP/HSPA1B/DDIT3/UBQLN2/BAG2/UBE2D3/PDIA4/SIL1/HYOU1/UBQLN3/SAR1A/DNAJC5B/HSP90AA1/MAPK8/NSFL1C/HSP90AB1/PDIA6/PRKCSH/HSP90B1/MAN1B1/DNAJB11/PDIA3/ERO1B/DNAJB12/DNAJC10/ERLEC1/MAN1A2/LMAN2/UBXN4	47
BP	GO:0001941	postsynaptic membrane organization	18/1829	26/5666	0.000119685	0.00679601	SHANK3/MESD/LRP4/LRRC4/NLGN4Y/RELN/FZD9/NLGN1/APOE/GPHN/CHRDL1/NRXN1/NLGN4X/DLG4/EPHB2/NLGN3/NLGN2/CRKL	18
BP	GO:0048640	negative regulation of developmental growth	37/1829	68/5666	0.000122675	0.0069007	SPART/TNR/FXN/SPP1/WNT3A/FGFR3/MSTN/SLIT1/BMP4/SEMA4A/WWC1/SEMA5B/SEMA6D/SEMA4G/MAG/DUSP10/STK3/DCC/STK4/MAPK11/RTN4R/SEMA6B/SEMA6A/NRP1/SEMA3G/SEMA4D/NOG/PTPRS/SEMA3C/SEMA7A/DRAXIN/EPHA7/SEMA6C/SEMA4C/NTN1/FSTL4/SEMA4B	37
KEGG	hsa00513	Various types of N-glycan biosynthesis	14/1069	18/3226	0.000129214	0.00702742	RPN1/MGAT1/B4GALT1/MAN1C1/DDOST/HEXB/MGAT2/B4GALT3/MAN1B1/MGAT4B/MGAT4C/FUT8/MAN1A2/B4GALT2	14
MF	GO:0019838	growth factor binding	49/1851	98/5782	0.00014425	0.00610009	PDGFRA/LRP2/COL1A1/COL6A1/LTBP4/PXDN/FGFR3/NRP2/HTRA1/IL6R/FLT1/ACVR2A/HAX1/ITGA6/COL5A1/FLT4/ERBB3/IL6ST/NTRK3/EGFR/IGFBP4/CCN2/TGFBR3/WFIKKN2/CD109/CHRDL1/INSR/KDR/IGF2R/A2M/IL11RA/IGF1R/EPHA2/NTRK2/ENG/SHC1/FGFR1/NRP1/VASN/LIFR/KAZALD1/EPHA7/S100A13/LRRC32/IGFBPL1/GPC1/TWSG1/IL2RB/FSTL4	49
BP	GO:0032535	regulation of cellular component size	78/1829	171/5666	0.000150601	0.00839313	SPART/TNR/SMURF1/DNM2/EVL/RAB22A/LMOD1/ARPC1B/TMOD3/SPP1/WNT3A/SHANK3/ZFYVE27/ARHGAP5/SLIT1/SEMA4A/RDX/SLIT2/CYRIB/PLXNA4/FN1/PFN1/SEMA5B/SEMA6D/SEMA4G/MAG/HAX1/HCLS1/DCC/KIRREL1/CXCL12/AKT1S1/TWF2/CDC42EP4/DMTN/APOE/PYCARD/CCL21/LIMK1/VEGFA/EFNA5/HSP90AA1/RET/CNTN2/AKT3/PDXP/L1CAM/GSN/BMPR2/COTL1/DBNL/RTN4R/NRCAM/SEMA6B/SEMA6A/GRB2/HSP90AB1/WNK3/NRP1/SEMA3G/OLFM1/SEMA4D/NGF/PTPRS/SEMA3C/SEMA7A/D…	78
CC	GO:0098685	Schaffer collateral - CA1 synapse	23/1883	37/5865	0.000157237	0.0024914	GABBR1/TNR/PRKAR1B/SHANK1/EFNB2/PPP3R1/EPHA4/CPLX1/DCC/LRRC4/ABR/GIPC1/FYN/NTNG1/GHRL/LRRTM2/STX3/NPTN/EPHA7/LRFN2/PTPRD/LRRC4C/CDH11	23
BP	GO:0031290	retinal ganglion cell axon guidance	12/1829	15/5666	0.000198359	0.0109534	SLIT1/EPHB1/SLIT2/VEGFA/EFNA5/NRCAM/ROBO2/ALCAM/NRP1/EPHA7/EPHB2/EPHB3	12
BP	GO:0050769	positive regulation of neurogenesis	56/1829	116/5666	0.000213543	0.0116846	LRP2/ACE/TENM4/SMURF1/EEF2K/WNT3A/SHANK3/ZFYVE27/TIAM1/SLITRK1/EPHA4/PLXNB3/ASPA/SLIT2/PPP1CC/PLXNA4/PLXND1/FN1/AMIGO1/IL1RAPL1/MAG/RELN/ELL3/DAG1/CXCL12/TWF2/KIT/TBC1D24/LIMK1/VEGFA/EFNA5/IL6ST/PTN/VEGFC/LRP8/L1CAM/PLXNC1/BMPR2/NTRK2/DBNL/NOTCH1/ROBO2/NRP1/SEMA4D/ROBO1/NGF/SEMA7A/NPTN/EPHB2/TNFRSF1B/ISLR2/PLXNA1/NTN1/DSCAM/PLXNB2/PTPRD	56
MF	GO:0015035	protein-disulfide reductase activity	18/1851	27/5782	0.000223268	0.0089495	TXNDC5/P4HB/GLRX2/ENOX2/TXNRD1/GFER/GLRX/GSR/TXNDC12/PDIA4/TXNL1/PDIA6/TMX3/QSOX1/PDIA3/ERO1B/DNAJC10/QSOX2	18
BP	GO:0098698	postsynaptic specialization assembly	13/1829	17/5666	0.000232864	0.012627	SLITRK3/GRID2/SHANK3/IL1RAP/GAP43/LRFN4/NTRK3/NRXN1/LRRTM2/NLGN2/NPTX1/PTPRD/CBLN1	13
MF	GO:0016667	oxidoreductase activity, acting on a sulfur group of donors	24/1851	40/5782	0.000235835	0.0089495	DLD/TXNDC5/P4HB/GLRX2/ENOX2/TXNRD1/SRXN1/GFER/SUOX/GLRX/GSR/TXNDC12/PDIA4/TXNL1/PDIA6/TMX3/QSOX1/PCYOX1/MSRA/PDIA3/ERO1B/DNAJC10/PRDX3/QSOX2	24
MF	GO:0046875	ephrin receptor binding	16/1851	23/5782	0.000239234	0.0089495	EFNA2/CBL/EFNB1/EFNA4/EFNB2/EPHA4/EFNA1/CHN1/EFNB3/EFNA5/FYN/CRK/SHC1/GRB2/EFNA3/EPHA7	16
BP	GO:0032414	positive regulation of ion transmembrane transporter activity	25/1829	42/5666	0.000242066	0.0130088	LRRC52/CACNB4/DNM2/CHP1/TESC/SHANK3/ATP1B1/PKD2/PPP3R1/TREM2/GLRX/AMIGO1/RELN/HSPA2/RGN/CACNB3/CRACR2A/EHD3/CTSS/WNK3/ATP1B2/CFTR/EPHB2/NLGN3/IFNGR2	25
BP	GO:0019226	transmission of nerve impulse	15/1829	21/5666	0.000265015	0.0138429	CACNB4/TNR/GJD2/RGS21/GRIK2/MAG/JAM3/FGF12/NTRK2/NRCAM/GHRL/CNTNAP2/NFASC/FMR1/KCNMB3	15
BP	GO:0048843	negative regulation of axon extension involved in axon guidance	16/1829	23/5666	0.000266526	0.0138429	WNT3A/SLIT1/SEMA4A/SEMA5B/SEMA6D/SEMA4G/SEMA6B/SEMA6A/NRP1/SEMA3G/SEMA4D/SEMA3C/SEMA7A/SEMA6C/SEMA4C/SEMA4B	16
BP	GO:0072578	neurotransmitter-gated ion channel clustering	9/1829	10/5666	0.000266787	0.0138429	SLITRK3/SHANK3/RELN/NLGN1/APOE/GPHN/CHRDL1/DLG4/NLGN2	9
BP	GO:0097090	presynaptic membrane organization	9/1829	10/5666	0.000266787	0.0138429	LRP4/IL1RAPL1/NLGN4Y/NLGN1/CNTN2/NLGN4X/NLGN3/NLGN2/PTPRD	9
BP	GO:0001755	neural crest cell migration	23/1829	38/5666	0.000303809	0.0156292	EFNB1/FGF19/NRP2/BMP4/SEMA4A/FN1/SEMA5B/SEMA6D/SEMA4G/ERBB4/BMP7/RET/SEMA6B/SEMA6A/NRP1/SEMA3G/SEMA4D/SEMA3C/SEMA7A/SEMA6C/SEMA4C/KITLG/SEMA4B	23
BP	GO:0050877	nervous system process	157/1829	389/5666	0.000311012	0.0158641	TSPEAR/POMK/LRP2/ACE/CACNB4/COL1A1/SPART/ADGRF1/ATF6/TNR/PLCB1/TENM4/GJD2/FXN/CRYGD/CCDC50/PRKAR1B/FEN1/HERC1/GRID2/LUM/SHANK3/SHANK1/PDE6D/CST4/NCMAP/NETO1/ADGRB3/GM2A/BCHE/AKT1/SORCS3/TREM2/NRXN3/SLITRK6/SYT4/EPHB1/TPP1/CRYBB1/NRGN/LRIG1/CAMK4/DDIT3/CRYGS/RGS21/CRH/PDYN/KAT2A/EIF4EBP2/SCN3B/SEMA5B/GRIK2/CHRNB3/MAG/NPY/RP9/RDH12/SPECC1/CPLX3/PDE1B/NLGN4Y/RELN/CHST10/B3GAT1/MGAT3/WNT10B/COL18A1/F…	157
CC	GO:0043083	synaptic cleft	7/1883	7/5865	0.000348966	0.00538754	EGFLAM/ADGRB3/NLGN1/APOE/C1QL1/NPTX1/CBLN1	7
BP	GO:0021602	cranial nerve morphogenesis	7/1829	7/5666	0.000362391	0.0181768	NRP2/EPHB1/PLXNA4/NEUROG1/NRP1/EPHB2/PLXNA1	7
BP	GO:0099545	trans-synaptic signaling by trans-synaptic complex	7/1829	7/5666	0.000362391	0.0181768	IL1RAP/IL1RAPL1/DAG1/EFNB3/NPTN/EPHB2/PTPRD	7
MF	GO:0015026	coreceptor activity	19/1851	30/5782	0.000402346	0.0144939	RAMP1/ACVR2A/NECTIN1/TMIGD2/LRP6/ROR1/TGFBR3/RGMB/HJV/KDR/ENG/GPC6/RGMA/NRP1/CD8A/CD86/NECTIN2/ROR2/PTK7	19
MF	GO:0015036	disulfide oxidoreductase activity	18/1851	28/5782	0.000438924	0.0152468	TXNDC5/P4HB/GLRX2/ENOX2/TXNRD1/GFER/GLRX/GSR/TXNDC12/PDIA4/TXNL1/PDIA6/TMX3/QSOX1/PDIA3/ERO1B/DNAJC10/QSOX2	18
CC	GO:0031984	organelle subcompartment	176/1883	447/5865	0.000443628	0.00667776	PDGFRA/RPN1/POMK/ELAPOR1/TMED2/B4GALT6/SPAST/MRAP2/STX8/STX6/PLD3/NAGPA/DNAJB9/TBL2/ATF6/GABBR1/SELENOS/CYB5A/CREB3L4/ATF6B/DNAJB2/CD59/DNM2/GGA3/PIEZO1/TAPBP/ARL1/GABARAPL2/ARFIP2/UBQLN4/PTGFRN/RDH16/NR3C2/RAB18/FLRT2/FLRT3/B4GALT1/PCSK1/RNF41/ZFYVE27/PKD2/EMC4/ASAP2/GGA1/RAB31/TOM1L1/ATP13A1/DPY30/NSF/PIK3C2A/IL15RA/RAB14/DIPK1C/SEC13/CLSTN1/ANTXR2/DDOST/HMOX1/DHRS9/HPD/SVIP/CLSTN2/ENTPD2/RAB1B…	176
CC	GO:0030425	dendrite	97/1883	228/5865	0.000476006	0.00682394	LRP2/GRIA4/BGLAP/GABBR1/EEF2K/STAU1/GLRX2/SEPTIN11/RBM3/GRID2/SV2A/NEGR1/SHANK3/SHANK1/PCSK1/ZFYVE27/RAP1GAP/NSF/MAGI2/CAPN2/GAP43/EPHA4/CALB2/SYT4/EPHB1/NCF1/ZWINT/NRGN/PALM/COMT/CLSTN2/BAG2/PPP1CC/MOB4/LRP4/PDYN/FZD5/AMIGO1/IL1RAPL1/NECTIN1/GCHFR/LRRC4/ADGRB1/RELN/ABR/PALMD/KIRREL1/TRIM9/GIPC1/NLGN1/PRRT2/APOE/GPHN/SRGAP2/INPP5A/PRKAR2B/IL6ST/HSP90AA1/RET/LRP8/INSR/CHL1/EPHA5/FYN/MAPK8/L1CAM/KI…	97
CC	GO:0097447	dendritic tree	97/1883	228/5865	0.000476006	0.00682394	LRP2/GRIA4/BGLAP/GABBR1/EEF2K/STAU1/GLRX2/SEPTIN11/RBM3/GRID2/SV2A/NEGR1/SHANK3/SHANK1/PCSK1/ZFYVE27/RAP1GAP/NSF/MAGI2/CAPN2/GAP43/EPHA4/CALB2/SYT4/EPHB1/NCF1/ZWINT/NRGN/PALM/COMT/CLSTN2/BAG2/PPP1CC/MOB4/LRP4/PDYN/FZD5/AMIGO1/IL1RAPL1/NECTIN1/GCHFR/LRRC4/ADGRB1/RELN/ABR/PALMD/KIRREL1/TRIM9/GIPC1/NLGN1/PRRT2/APOE/GPHN/SRGAP2/INPP5A/PRKAR2B/IL6ST/HSP90AA1/RET/LRP8/INSR/CHL1/EPHA5/FYN/MAPK8/L1CAM/KI…	97
BP	GO:0021915	neural tube development	33/1829	62/5666	0.000483607	0.0240563	LRP2/TMED2/WNT3A/CHRD/PKD2/SFRP1/RALA/BMP4/KAT2A/PFN1/ITPK1/STK3/BMP5/BMI1/CDK20/FZD2/FZD1/STK4/LMO4/SPINT2/BMP7/EPHA2/NOTCH1/RGMA/NOG/DEAF1/SEMA3C/ADM/SEMA4C/PHGDH/PLXNB2/PTK7/VASP	33
BP	GO:0090497	mesenchymal cell migration	23/1829	39/5666	0.0005162	0.0254671	EFNB1/FGF19/NRP2/BMP4/SEMA4A/FN1/SEMA5B/SEMA6D/SEMA4G/ERBB4/BMP7/RET/SEMA6B/SEMA6A/NRP1/SEMA3G/SEMA4D/SEMA3C/SEMA7A/SEMA6C/SEMA4C/KITLG/SEMA4B	23
MF	GO:0030215	semaphorin receptor binding	13/1851	18/5782	0.000539326	0.0180885	SEMA4A/SEMA5B/SEMA6D/SEMA4G/SEMA6B/SEMA6A/SEMA3G/SEMA4D/SEMA3C/SEMA7A/SEMA6C/SEMA4C/SEMA4B	13
CC	GO:0099056	integral component of presynaptic membrane	15/1883	22/5865	0.000548223	0.00767646	GABBR1/EFNB2/EPHA4/NECTIN1/PCDH17/PRRT2/EFNB3/FXYD6/ERBB4/CADM3/STX1A/ADAM23/NPTN/EPHB2/PTPRD	15
BP	GO:0097107	postsynaptic density assembly	12/1829	16/5666	0.000559821	0.0273946	SLITRK3/GRID2/SHANK3/IL1RAP/LRFN4/NTRK3/NRXN1/LRRTM2/NLGN2/NPTX1/PTPRD/CBLN1	12
BP	GO:0040008	regulation of growth	127/1829	310/5666	0.000581282	0.0281195	CSF1/HSPA1A/BRAT1/ENO1/SPART/TNR/PLCB1/DNAJB2/SPOCK1/SMURF1/DNM2/FXN/DDR1/SMAD4/KRT17/TSG101/SPP1/LTBP4/WNT3A/ZFYVE27/DCUN1D3/FGFR3/FRZB/SFRP1/MSTN/GAP43/AGRN/ATRN/CLSTN1/FBLN5/AKT1/SLIT1/BMP4/NPPB/SEMA4A/SYT4/ING4/WWC1/NAIF1/NDRG3/HSPA1B/SLIT2/HOPX/PLXNA4/EBAG9/FN1/BASP1/CIB1/NPPC/NRG3/SEMA5B/SEMA6D/SEMA4G/MAG/DUSP10/NUBP1/SYT1/STK3/DCC/BTG1/STK4/CXCL12/TWF2/PPM1F/APOE/CXCL16/FTO/CRLF3/EIF4G1/LI…	127
BP	GO:0051668	localization within membrane	123/1829	299/5666	0.000583979	0.0281195	STX12/SLITRK3/TMED2/MRAP2/STX8/STX6/ITGB7/VPS4A/UBL4A/SMURF1/DNM2/GGA3/ARHGAP1/CHP1/PDCD5/ITGB2/TESC/WNT3A/SHANK3/ATP1B1/ZFYVE27/EMC4/GGA1/RAB31/HGS/ATP13A1/NSF/MAGI2/PKP2/RAB6B/RAB14/RALA/MESD/GBP1/GAS6/RAMP1/CNPY4/AGRN/CLSTN1/LIN7B/AKT1/TREM2/NAXE/SRP14/FIS1/NCF1/PALM/STXBP6/CPLX1/RDX/SGTB/VPS26A/LRP4/DLG2/RAB6A/CIB1/SCN3B/SIL1/CHMP4A/LRRC4/RELN/RHOQ/PICK1/BAG6/LRP6/FZD9/SAMM50/NLGN1/DAG1/RAB38…	123
BP	GO:0035176	social behavior	14/1829	20/5666	0.000596593	0.0282745	GAD1/SHANK3/SHANK1/TREM2/NRXN3/SEPTIN5/EIF4EBP2/NLGN4Y/NRXN1/NLGN4X/CNTNAP2/DLG4/NLGN3/NLGN2	14
BP	GO:2000463	positive regulation of excitatory postsynaptic potential	14/1829	20/5666	0.000596593	0.0282745	PRKAR1B/SHANK3/SHANK1/NETO1/RELN/NLGN1/TBC1D24/STX1A/NRXN1/STX1B/DLG4/NLGN3/NLGN2/IGSF11	14
CC	GO:0031301	integral component of organelle membrane	48/1883	100/5865	0.000609237	0.00833693	STX12/STX6/TBL2/CHCHD10/ATF6/SELENOS/ATF6B/TAPBP/SV2A/MAN1C1/ZFYVE27/PKD2/HSPA9/EMC4/ATP13A1/SYT4/DHRS9/FIS1/HLA-G/SYT1/FAM20C/HLA-C/HSD11B1/SAMM50/MPC1/EMC10/ARL6IP1/STX1A/PCSK7/MFNG/GALNT2/BID/PTPRS/QSOX1/XXYLT1/CHST12/RFNG/PDIA3/TPST1/LARGE1/MICOS10/DNAJB12/SYT9/QSOX2/RETREG1/B4GALNT1/SYT5/TRABD2A	48
BP	GO:0099504	synaptic vesicle cycle	40/1829	80/5666	0.000691832	0.032532	CACNB4/DNM2/PRKAR1B/SH3GL2/SV2A/WNT3A/ITSN1/CPLX2/SYT4/CPLX1/SNCG/SEPTIN5/CHRNB3/SYT1/PCDH17/CPLX3/NLGN4Y/GIPC1/NLGN1/PRRT2/DNM1/AMPH/CADPS2/TBC1D24/SYT12/STX1A/NAPA/NLGN4X/PRKCB/PRKCG/STX1B/STX3/FMR1/STX2/DOC2B/SYT9/NLGN3/NLGN2/SYT5/BRSK2	40
CC	GO:0060077	inhibitory synapse	8/1883	9/5865	0.000719585	0.00942741	GAD1/NLGN4Y/NLGN1/NLGN4X/SYT11/NPTN/NLGN3/NLGN2	8
CC	GO:0012506	vesicle membrane	188/1883	485/5865	0.000720241	0.00942741	STX12/TMEM190/LRP2/APLP2/ELAPOR1/GRIA4/TMED2/STX8/CD58/STX6/PLD3/SPG21/GAD1/RUFY1/VPS4A/CD59/DNM2/CLINT1/GGA3/ARHGAP1/TAPBP/RAB39B/RAB22A/CLIC4/SH3GL2/ARRB1/GABARAPL1/AP1G2/ITGB2/SV2A/RAB18/TSG101/WNT3A/B4GALT1/ZFYVE27/PKD2/PDE6D/GGA1/RAB31/AP2A2/HGS/TOM1L1/GNPNAT1/IL15RA/RAB14/RALA/SEC13/GBP1/MSR1/ANTXR2/EPHA4/TLR1/RAB4A/CD14/DDOST/STOML1/SYT4/CD9/EPHB1/CD46/CHMP2A/NCALD/RHOB/SVIP/NRGN/NDRG1/RAB…	188
BP	GO:0097105	presynaptic membrane assembly	8/1829	9/5666	0.00074968	0.0349789	LRP4/IL1RAPL1/NLGN4Y/NLGN1/NLGN4X/NLGN3/NLGN2/PTPRD	8
CC	GO:0150034	distal axon	52/1883	111/5865	0.000758123	0.00966258	ENO2/PCDH9/UCN3/STMN2/GAD1/DNM2/CBL/FLRT3/PCSK1/ZFYVE27/CPLX2/GAP43/EPHA4/CALB2/FKBP4/CRMP1/CPLX1/GLUL/SNCG/PDYN/BASP1/CIB1/NECTIN1/NPY/CPLX3/DCC/TWF2/PRRT2/FSCN1/NDRG2/TBC1D24/ROR1/HSP90AA1/L1CAM/BOC/NTRK2/RTN4R/UNC5C/HSP90AB1/PRKCB/PRKCG/NPFF/OLFM1/PTPRS/STMN4/STX3/FMR1/STMN3/NEO1/PENK/DSCAM/BRSK2	52
CC	GO:0030659	cytoplasmic vesicle membrane	185/1883	477/5865	0.000770304	0.00966258	STX12/TMEM190/LRP2/APLP2/ELAPOR1/GRIA4/TMED2/STX8/CD58/STX6/PLD3/SPG21/GAD1/RUFY1/VPS4A/CD59/DNM2/CLINT1/GGA3/ARHGAP1/TAPBP/RAB39B/RAB22A/CLIC4/SH3GL2/ARRB1/GABARAPL1/AP1G2/ITGB2/SV2A/RAB18/TSG101/WNT3A/B4GALT1/ZFYVE27/PKD2/PDE6D/GGA1/RAB31/AP2A2/HGS/TOM1L1/GNPNAT1/IL15RA/RAB14/RALA/SEC13/MSR1/ANTXR2/EPHA4/TLR1/RAB4A/CD14/DDOST/STOML1/SYT4/CD9/EPHB1/CD46/CHMP2A/NCALD/RHOB/SVIP/NRGN/NDRG1/RAB1A/PE…	185
BP	GO:0072657	protein localization to membrane	109/1829	263/5666	0.000865832	0.0400877	SLITRK3/TMED2/MRAP2/STX8/ITGB7/VPS4A/UBL4A/SMURF1/GGA3/CHP1/PDCD5/ITGB2/TESC/WNT3A/SHANK3/ATP1B1/ZFYVE27/EMC4/GGA1/RAB31/HGS/ATP13A1/NSF/MAGI2/PKP2/RAB6B/MESD/GBP1/GAS6/RAMP1/CNPY4/AGRN/CLSTN1/LIN7B/AKT1/TREM2/SRP14/FIS1/NCF1/PALM/CPLX1/RDX/SGTB/LRP4/DLG2/RAB6A/CIB1/SCN3B/SIL1/CHMP4A/LRRC4/RELN/RHOQ/PICK1/BAG6/LRP6/FZD9/SAMM50/NLGN1/DAG1/RAB38/EHD2/DMTN/APOE/EHD1/CACNB3/EMC10/ARL6IP1/GPHN/IKBKB/E…	109
BP	GO:0043113	receptor clustering	22/1829	38/5666	0.000965311	0.0443523	SLITRK3/ITGB7/ITGB2/SHANK3/MAGI2/MESD/AGRN/LRP4/DLG2/RELN/PICK1/FZD9/NLGN1/APOE/GPHN/PTN/CHRDL1/GSN/NRXN1/DLG4/NLGN2/CRKL	22
BP	GO:0098815	modulation of excitatory postsynaptic potential	17/1829	27/5666	0.00100042	0.0452744	PRKAR1B/SHANK3/SHANK1/NETO1/RELN/NLGN1/TBC1D24/STX1A/NRXN1/NLGN4X/STX1B/DLG4/NLGN3/TMEM25/NLGN2/IGSF11/CBLN1	17
BP	GO:0099084	postsynaptic specialization organization	17/1829	27/5666	0.00100042	0.0452744	SLITRK3/GRID2/SHANK3/IL1RAP/GAP43/LRRC4/LRFN4/RELN/NLGN1/NTRK3/NRXN1/LRRTM2/DLG4/NLGN2/NPTX1/PTPRD/CBLN1	17
BP	GO:0099150	regulation of postsynaptic specialization assembly	9/1829	11/5666	0.00104415	0.0469004	GRID2/IL1RAP/GAP43/LRFN4/NTRK3/LRRTM2/NPTX1/PTPRD/CBLN1	9
BP	GO:0001558	regulation of cell growth	95/1829	226/5666	0.00106434	0.0474533	HSPA1A/BRAT1/ENO1/SPART/TNR/DNAJB2/SPOCK1/SMURF1/DNM2/FXN/DDR1/SMAD4/KRT17/TSG101/SPP1/LTBP4/WNT3A/ZFYVE27/DCUN1D3/FRZB/SFRP1/CLSTN1/FBLN5/AKT1/SLIT1/NPPB/SEMA4A/SYT4/ING4/NAIF1/NDRG3/HSPA1B/SLIT2/PLXNA4/EBAG9/FN1/CIB1/NRG3/SEMA5B/SEMA6D/SEMA4G/MAG/NUBP1/SYT1/DCC/BTG1/CXCL12/TWF2/APOE/CXCL16/CRLF3/EIF4G1/LIMK1/YAP1/VEGFA/EFNA5/EGFR/INHBA/FAM107A/IGFBP4/EIF4G2/L1CAM/BMPR2/DBNL/MMP14/IL17RB/RTN4R/N…	95
MF	GO:0035252	UDP-xylosyltransferase activity	6/1851	6/5782	0.00107047	0.0335862	XYLT2/XXYLT1/POGLUT1/LARGE1/GXYLT1/POGLUT3	6
MF	GO:0042285	xylosyltransferase activity	6/1851	6/5782	0.00107047	0.0335862	XYLT2/XXYLT1/POGLUT1/LARGE1/GXYLT1/POGLUT3	6
BP	GO:0031644	regulation of nervous system process	37/1829	74/5666	0.00108488	0.0476505	TNR/TENM4/PRKAR1B/SHANK3/SHANK1/NCMAP/NETO1/MAG/RELN/NLGN1/DAG1/LPIN1/TBC1D24/BEGAIN/HGF/JAM2/VIP/STX1A/FGF12/IL1A/NRXN1/NLGN4X/TNFRSF21/TAFA4/GHRL/NPTX2/STX1B/FMR1/DLG4/TNFRSF1B/NLGN3/NPTXR/TMEM25/NLGN2/NPTX1/IGSF11/CBLN1	37
CC	GO:0005788	endoplasmic reticulum lumen	85/1883	200/5865	0.00108602	0.0133448	NUCB1/MXRA8/APLP2/COL28A1/CSF1/BGLAP/COL1A1/COL6A1/COL6A3/TXNDC5/DNAJB9/P4HA2/P4HB/SPP1/WNT3A/SPARCL1/ERP29/SELENOM/GAS6/BCHE/BMP4/ADAMTSL1/RNASET2/DBI/CNPY3/TXNDC12/MATN3/FN1/SELENOF/COL9A3/PDIA4/SIL1/HYOU1/FAM20C/WNT5B/COL18A1/COL5A1/RCN3/DAG1/APOE/CES3/PLAUR/IGFBP4/PROC/F10/CHRDL1/ARSA/MFGE8/C3/ERAP1/CTSZ/ESD/PCSK9/SPON1/MINPP1/COLGALT1/PDIA6/PRKCSH/ERP44/QSOX1/VWA1/HSP90B1/POGLUT1/GHRL/HRC/SD…	85
BP	GO:0060562	epithelial tube morphogenesis	67/1829	151/5666	0.00108989	0.0476505	LRP2/CSF1/TMED2/HHIP/MET/DDR1/SMAD4/CLIC4/WNT3A/PKD2/SFRP1/EFNB2/RALA/PPP3R1/BMP4/PGR/EPHA4/RHOB/SLIT2/PLXND1/KAT2A/PFN1/STK3/MAGED1/CTNNBIP1/HS2ST1/BMP5/CDK20/HOXA11/FZD2/FZD1/STK4/DAG1/LMO4/KLHL3/YAP1/VEGFA/CSF1R/SPINT2/TIE1/BMP7/RET/DLL4/KDR/EPHA2/ENG/CTSZ/MMP14/NOTCH1/DLL1/RGMA/EGF/NRP1/NOG/NPNT/DEAF1/EPHA7/ADM/SEMA4C/NDRG4/RSPO2/NTN1/PLXNB2/PTK7/CSMD1/VASP/TMEM59L	67
BP	GO:0021885	forebrain cell migration	16/1829	25/5666	0.00109313	0.0476505	TNR/MDGA1/ADGRG1/SLIT2/NRG3/RELN/CXCL12/SRGAP2/TYRO3/EGFR/CNTN2/LRP8/ROBO1/FUT10/NRG1/SYNE2	16
BP	GO:0007626	locomotory behavior	39/1829	79/5666	0.00110043	0.0476505	CACNB4/ASL/GAD1/TNR/FXN/NEGR1/NAGLU/EPHA4/SLITRK6/HPRT1/PARK7/SNCG/CRH/CSTB/GPR37/PDE1B/RELN/CXCL12/APOE/EFNB3/DDHD2/CNTN2/HTRA2/CHL1/PAK6/FGF12/SOD2/UCHL1/HEXB/C1QL1/DLG4/ALK/NLGN2/PENK/DSCAM/NRG1/NMS/B4GALT2/ALDH1A3	39
MF	GO:0004713	protein tyrosine kinase activity	47/1851	100/5782	0.00114186	0.0336901	PDGFRA/BLK/MET/DDR1/FGFR3/EFNA4/DDR2/NRP2/CRIM1/EPHB4/EPHA4/FLT1/EPHB1/HIPK3/MERTK/EPHA6/FLT4/KIT/EFNB3/TYRO3/ERBB4/CSF1R/NTRK3/EGFR/TIE1/RET/EPHA3/INSR/KDR/IGF2R/TEK/EPHA5/FYN/IGF1R/EPHA2/NTRK2/EPHA10/EPHB6/FGFR1/NRP1/EFNA3/INSRR/EPHA7/ROR2/EPHB2/ALK/EPHB3	47
MF	GO:0008376	acetylgalactosaminyltransferase activity	10/1851	13/5782	0.00114306	0.0336901	GALNT13/GALNT4/GALNT14/GALNT9/GALNT2/EXTL2/GALNT10/GALNT1/GALNT16/B4GALNT1	10
CC	GO:0043204	perikaryon	31/1883	60/5865	0.00123688	0.0147085	ENO2/EFNA2/BGLAP/PCSK1/CPLX2/GAP43/EPHA4/CRMP1/CPLX1/GLUL/DLG2/FZD5/AMIGO1/CIB1/RTN4RL1/NPY/NEUROG1/AIF1/VIP/DBNL/RTN4R/PDE9A/NPFF/PAM/OLFM1/PTPRS/CNTNAP2/SYT11/FMR1/ADCYAP1/PENK	31
CC	GO:0030173	integral component of Golgi membrane	13/1883	19/5865	0.00124585	0.0147085	MAN1C1/SYT4/FAM20C/PCSK7/MFNG/GALNT2/QSOX1/CHST12/RFNG/TPST1/LARGE1/QSOX2/B4GALNT1	13
CC	GO:0005912	adherens junction	39/1883	80/5865	0.00133177	0.0154206	TJP1/MPP7/TMOD3/DSC2/ZYX/PKP2/EFNB2/LIN7B/EPHA4/STXBP6/RDX/NDRG1/CDH12/PARK7/DLG2/LAMA3/NECTIN1/PDLIM3/DAG1/CDC42EP4/PDLIM5/CTNNA1/PGM5/LIMD1/VEGFA/EFNA5/EIF4G2/BMPR2/JAG1/NOTCH1/DLL1/KRT18/WNK3/NECTIN2/ESAM/CDH7/DLG4/CDH11/EZR	39
MF	GO:0050840	extracellular matrix binding	21/1851	37/5782	0.00157825	0.0451487	TINAGL1/SPP1/PXDN/SPARCL1/AGRN/CD248/ADGRG1/SLIT2/RPSA/DAG1/VEGFA/BCAM/CTSS/BGN/NTN4/ECM1/ADAM9/SPOCK2/THSD1/SMOC1/GPC1	21
CC	GO:0005793	endoplasmic reticulum-Golgi intermediate compartment	31/1883	61/5865	0.00175269	0.0199114	NUCB1/MGAT1/TMED2/P4HB/CD59/PIEZO1/TAPBP/CHP1/MTMR6/GNPNAT1/RAB6B/RAB1B/FN1/TMED9/PROM1/NUCB2/DDHD2/CA4/RGMB/CTSZ/CD55/PDIA6/ROBO1/ERP44/TMED10/GALNT1/MGAT4B/LMAN2L/MYDGF/LMAN2/PRRG4	31
CC	GO:0099144	anchored component of synaptic membrane	7/1883	8/5865	0.00200944	0.0221614	CNTN6/CPLX3/GPHN/CNTN2/CNTN5/NTNG1/DLG4	7
CC	GO:0030055	cell-substrate junction	95/1883	231/5865	0.00202436	0.0221614	HSPA1A/ITGB7/P4HB/CD59/DNM2/EVL/CBL/RRAS2/YWHAB/CHP1/MAPRE1/ARL2/ARPC1B/ITGB2/FLRT2/FLRT3/PARVA/HSPA9/REXO2/ZYX/FGFR3/EFNB2/YWHAE/RALA/CAPN2/DDR2/CNN1/HSPG2/FLT1/MPZL1/CD9/CD46/RHOB/RDX/AIF1L/CNN2/HSPA1B/ARF1/PPP1CC/LAMA3/PFN1/MCAM/FBLIM1/HYOU1/ADGRB1/LASP1/FBLN7/ITGA6/FZD2/FZD1/DAG1/PROCR/CTNNA1/PGM5/EHD3/LIMD1/LIMK1/LAYN/GDI2/PLAUR/EGFR/FAM107A/IL16/ADGRE5/MRC2/BSG/IGF2R/TEK/ADAM9/PPIA/L1CAM/FL…	95
CC	GO:0005925	focal adhesion	94/1883	229/5865	0.00228353	0.0243471	HSPA1A/ITGB7/P4HB/CD59/DNM2/EVL/CBL/RRAS2/YWHAB/CHP1/MAPRE1/ARL2/ARPC1B/ITGB2/FLRT2/FLRT3/PARVA/HSPA9/REXO2/ZYX/FGFR3/EFNB2/YWHAE/RALA/CAPN2/DDR2/CNN1/HSPG2/FLT1/MPZL1/CD9/CD46/RHOB/RDX/AIF1L/CNN2/HSPA1B/ARF1/PPP1CC/PFN1/MCAM/FBLIM1/HYOU1/ADGRB1/LASP1/FBLN7/ITGA6/FZD2/FZD1/DAG1/PROCR/CTNNA1/PGM5/EHD3/LIMD1/LIMK1/LAYN/GDI2/PLAUR/EGFR/FAM107A/IL16/ADGRE5/MRC2/BSG/IGF2R/TEK/ADAM9/PPIA/L1CAM/FLRT1/GS…	94
CC	GO:0044304	main axon	14/1883	22/5865	0.00230488	0.0243471	UCN3/GABBR1/SPOCK1/NCMAP/DLG2/MAG/DAG1/CNTN2/NRCAM/ROBO2/CNTNAP2/NFASC/DLG4/TNFRSF1B	14
CC	GO:0089717	spanning component of membrane	9/1883	12/5865	0.00285461	0.0292015	NLGN4Y/NLGN1/ERBB3/ERBB4/EGFR/BMPR2/NLGN4X/NLGN3/NLGN2	9
CC	GO:0030427	site of polarized growth	34/1883	70/5865	0.00286144	0.0292015	ENO2/PCDH9/STMN2/DNM2/CBL/FLRT3/ZFYVE27/GAP43/EPHA4/FKBP4/CRMP1/BASP1/CIB1/NECTIN1/HCLS1/DCC/TWF2/FSCN1/NDRG2/HSP90AA1/L1CAM/BOC/DBNL/RTN4R/UNC5C/HSP90AB1/OLFM1/PTPRS/STMN4/STX3/FMR1/STMN3/NEO1/DSCAM	34
CC	GO:0043202	lysosomal lumen	35/1883	74/5865	0.00434111	0.0435634	SMPD1/PLD3/TXNDC5/LUM/GM2A/AGRN/NAGLU/GUSB/NCAN/HSPG2/SDC3/RNASET2/TPP1/FUCA1/GALNS/HSP90AA1/FASLG/CTSS/IDS/ACAN/BGN/GPC2/BCAN/ARSA/GPC5/GPC6/TCN2/OMD/HEXB/PSAP/MANBA/CTSB/GPC1/EPDR1/MAN2B2	35

## Sheet: Supplementary Table 3
Supplementary Table 3. Biological pathways associated with upregulated proteins in subtype 2
Category	ID	Description	GeneRatio	BgRatio	p value	q value	geneID	Count
BP	GO:0061564	axon development	141/1486	263/5666	3.66592e-22	2.13395e-18	NEFL/EFNA2/B4GALT6/SPAST/SPART/TBCE/FLNA/TNR/SMURF1/DNM2/DDR1/SMAD4/RHOG/DPYSL5/EFNB1/SPP1/FLRT2/FLRT3/WNT5A/EFNA4/EFNB2/SKIL/GAP43/NRP2/UNC5B/EPHB4/SLITRK1/SLIT1/TMEFF1/NRXN3/SEMA4A/SLITRK6/PLXNB3/DCLK1/KREMEN1/STMN1/EPHB1/CRMP1/DSCAML1/SLIT2/LRP4/PLXNA4/PLXND1/FN1/LAMA3/EFNA1/NCAM1/SEMA5B/SEMA6D/SEMA4G/RTN4RL1/CNTN6/NECTIN1/ADGRB1/RELN/CHN1/EPHA6/GDI1/DAG1/TWF2/APOE/CRPPA/CTNNA1/INPP5F/EFNB3/EF…	141
BP	GO:0007409	axonogenesis	129/1486	235/5666	1.55085e-21	4.5138e-18	NEFL/EFNA2/B4GALT6/SPAST/SPART/TBCE/TNR/SMURF1/DNM2/SMAD4/RHOG/DPYSL5/EFNB1/SPP1/FLRT2/FLRT3/WNT5A/EFNA4/EFNB2/SKIL/GAP43/NRP2/UNC5B/EPHB4/SLITRK1/SLIT1/TMEFF1/NRXN3/SEMA4A/SLITRK6/PLXNB3/DCLK1/STMN1/EPHB1/CRMP1/DSCAML1/SLIT2/LRP4/PLXNA4/PLXND1/FN1/LAMA3/EFNA1/NCAM1/SEMA5B/SEMA6D/SEMA4G/CNTN6/NECTIN1/ADGRB1/RELN/CHN1/EPHA6/GDI1/DAG1/TWF2/APOE/CRPPA/EFNB3/EFNA5/HSP90AA1/CSF1R/MAP2K1/BMP7/RET/CNTN4…	129
BP	GO:0048812	neuron projection morphogenesis	156/1486	311/5666	1.37508e-20	2.38316e-17	NEFL/EFNA2/B4GALT6/SPAST/SPART/TBCE/TNR/SMURF1/DNM2/DDR1/SMAD4/SH3GL2/RHOG/DPYSL5/EFNB1/SPP1/FLRT2/FLRT3/SHANK3/SHANK1/WNT5A/DVL2/EFNA4/EFNB2/SKIL/GAP43/ADGRB3/NRP2/UNC5B/EPHB4/SLITRK1/SLIT1/TMEFF1/NRXN3/SEMA4A/SLITRK6/PLXNB3/DCLK1/SYT4/STMN1/EPHB1/GAS7/CRMP1/DSCAML1/SLIT2/HPRT1/LRP4/PLXNA4/PLXND1/FN1/LAMA3/EFNA1/NCAM1/IL1RAPL1/SEMA5B/SEMA6D/SEMA4G/CNTN6/NECTIN1/SYT1/ADGRB1/RELN/YWHAH/CHN1/EPHA6/…	156
BP	GO:0007411	axon guidance	91/1486	146/5666	1.63761e-20	2.38316e-17	EFNA2/TNR/SMAD4/RHOG/DPYSL5/EFNB1/FLRT2/FLRT3/WNT5A/EFNA4/EFNB2/GAP43/NRP2/UNC5B/EPHB4/SLIT1/TMEFF1/NRXN3/SEMA4A/PLXNB3/EPHB1/CRMP1/DSCAML1/SLIT2/PLXNA4/PLXND1/LAMA3/EFNA1/NCAM1/SEMA5B/SEMA6D/SEMA4G/CNTN6/NECTIN1/RELN/CHN1/EPHA6/DAG1/CRPPA/EFNB3/EFNA5/CSF1R/BMP7/RET/CNTN4/CNTN5/EPHA3/BSG/CHL1/EPHA5/L1CAM/BOC/PLXNC1/EPHA2/BMPR2/EPHA10/EPHB6/NOTCH1/NOTCH3/NRXN1/ROBO2/UNC5C/SEMA3E/ALCAM/NRP1/RYK/SEM…	91
BP	GO:0048667	cell morphogenesis involved in neuron differentiation	144/1486	280/5666	2.39865e-20	2.79253e-17	NEFL/EFNA2/B4GALT6/SPAST/SPART/TBCE/TNR/SMURF1/DNM2/SMAD4/RHOG/DPYSL5/EFNB1/SPP1/FLRT2/FLRT3/SHANK3/SHANK1/WNT5A/EFNA4/EFNB2/SKIL/GAP43/ADGRB3/NRP2/UNC5B/EPHB4/SLITRK1/SLIT1/TMEFF1/NRXN3/SEMA4A/SLITRK6/PLXNB3/DCLK1/STMN1/EPHB1/CRMP1/DSCAML1/SLIT2/HPRT1/LRP4/PLXNA4/PLXND1/FN1/LAMA3/EFNA1/NCAM1/IL1RAPL1/SEMA5B/SEMA6D/SEMA4G/CNTN6/NECTIN1/ADGRB1/RELN/YWHAH/CHN1/EPHA6/NLGN1/GDI1/DAG1/TWF2/PDLIM5/APOE…	144
BP	GO:0097485	neuron projection guidance	91/1486	147/5666	3.22722e-20	3.13097e-17	EFNA2/TNR/SMAD4/RHOG/DPYSL5/EFNB1/FLRT2/FLRT3/WNT5A/EFNA4/EFNB2/GAP43/NRP2/UNC5B/EPHB4/SLIT1/TMEFF1/NRXN3/SEMA4A/PLXNB3/EPHB1/CRMP1/DSCAML1/SLIT2/PLXNA4/PLXND1/LAMA3/EFNA1/NCAM1/SEMA5B/SEMA6D/SEMA4G/CNTN6/NECTIN1/RELN/CHN1/EPHA6/DAG1/CRPPA/EFNB3/EFNA5/CSF1R/BMP7/RET/CNTN4/CNTN5/EPHA3/BSG/CHL1/EPHA5/L1CAM/BOC/PLXNC1/EPHA2/BMPR2/EPHA10/EPHB6/NOTCH1/NOTCH3/NRXN1/ROBO2/UNC5C/SEMA3E/ALCAM/NRP1/RYK/SEM…	91
BP	GO:0120039	plasma membrane bounded cell projection morphogenesis	156/1486	317/5666	1.5418e-19	1.28213e-16	NEFL/EFNA2/B4GALT6/SPAST/SPART/TBCE/TNR/SMURF1/DNM2/DDR1/SMAD4/SH3GL2/RHOG/DPYSL5/EFNB1/SPP1/FLRT2/FLRT3/SHANK3/SHANK1/WNT5A/DVL2/EFNA4/EFNB2/SKIL/GAP43/ADGRB3/NRP2/UNC5B/EPHB4/SLITRK1/SLIT1/TMEFF1/NRXN3/SEMA4A/SLITRK6/PLXNB3/DCLK1/SYT4/STMN1/EPHB1/GAS7/CRMP1/DSCAML1/SLIT2/HPRT1/LRP4/PLXNA4/PLXND1/FN1/LAMA3/EFNA1/NCAM1/IL1RAPL1/SEMA5B/SEMA6D/SEMA4G/CNTN6/NECTIN1/SYT1/ADGRB1/RELN/YWHAH/CHN1/EPHA6/…	156
BP	GO:0048858	cell projection morphogenesis	156/1486	319/5666	3.36551e-19	2.44885e-16	NEFL/EFNA2/B4GALT6/SPAST/SPART/TBCE/TNR/SMURF1/DNM2/DDR1/SMAD4/SH3GL2/RHOG/DPYSL5/EFNB1/SPP1/FLRT2/FLRT3/SHANK3/SHANK1/WNT5A/DVL2/EFNA4/EFNB2/SKIL/GAP43/ADGRB3/NRP2/UNC5B/EPHB4/SLITRK1/SLIT1/TMEFF1/NRXN3/SEMA4A/SLITRK6/PLXNB3/DCLK1/SYT4/STMN1/EPHB1/GAS7/CRMP1/DSCAML1/SLIT2/HPRT1/LRP4/PLXNA4/PLXND1/FN1/LAMA3/EFNA1/NCAM1/IL1RAPL1/SEMA5B/SEMA6D/SEMA4G/CNTN6/NECTIN1/SYT1/ADGRB1/RELN/YWHAH/CHN1/EPHA6/…	156
BP	GO:0032989	cellular component morphogenesis	173/1486	367/5666	4.06203e-19	2.62726e-16	NEFL/PDGFRA/EFNA2/B4GALT6/SPAST/SPART/TBCE/CASQ1/TNR/TENM4/SMURF1/DNM2/AGFG1/DDR1/SMAD4/SH3GL2/RHOG/FLII/DPYSL5/TMOD2/TMOD3/EFNB1/SPP1/FLRT2/FLRT3/SHANK3/SHANK1/WNT5A/DVL2/EFNA4/EFNB2/SKIL/GAP43/CFL2/ADGRB3/NRP2/UNC5B/EPHB4/SLITRK1/SLIT1/TMEFF1/NRXN3/SEMA4A/SLITRK6/PLXNB3/DCLK1/SYT4/STMN1/EPHB1/GAS7/FIS1/FABP9/CRMP1/DSCAML1/SLIT2/HPRT1/LRP4/PLXNA4/PLXND1/FN1/LAMA3/EFNA1/NCAM1/IL1RAPL1/SEMA5B/SEMA…	173
BP	GO:0032990	cell part morphogenesis	158/1486	327/5666	8.60934e-19	5.01154e-16	NEFL/EFNA2/B4GALT6/SPAST/SPART/TBCE/TNR/SMURF1/DNM2/DDR1/SMAD4/SH3GL2/RHOG/DPYSL5/EFNB1/SPP1/FLRT2/FLRT3/SHANK3/SHANK1/WNT5A/DVL2/EFNA4/EFNB2/SKIL/GAP43/ADGRB3/NRP2/UNC5B/EPHB4/SLITRK1/SLIT1/TMEFF1/NRXN3/SEMA4A/SLITRK6/PLXNB3/DCLK1/SYT4/STMN1/EPHB1/GAS7/FIS1/CRMP1/DSCAML1/SLIT2/HPRT1/LRP4/PLXNA4/PLXND1/FN1/LAMA3/EFNA1/NCAM1/IL1RAPL1/SEMA5B/SEMA6D/SEMA4G/CNTN6/NECTIN1/SYT1/ADGRB1/RELN/YWHAH/CHN1/E…	158
BP	GO:0031175	neuron projection development	211/1486	485/5666	4.5851e-18	2.42638e-15	NEFL/EFNA2/B4GALT6/SPAST/STMN2/SPART/TBCE/ADGRF1/FLNA/TNR/SPOCK1/SMURF1/DNM2/DDR1/SMAD4/SH3GL2/RHOG/DPYSL5/HERC1/DPYSL3/TWF1/PRKG1/EFNB1/SPP1/FLRT2/FLRT3/SHANK3/SHANK1/WNT5A/DVL2/NEURL1/NCK2/CUL4B/SFRP1/EFNA4/MAGI2/EFNB2/RAB6B/SKIL/GAP43/ADGRB3/NRP2/UNC5B/EPHB4/SLITRK1/AKT1/SLIT1/TMEFF1/NRXN3/SEMA4A/SLITRK6/PLXNB3/DCLK1/KREMEN1/SYT4/STMN1/EPHB1/GAS7/FKBP4/CRMP1/DSCAML1/SLIT2/RAB13/HPRT1/LRP4/PLXN…	211
BP	GO:0000904	cell morphogenesis involved in differentiation	162/1486	352/5666	1.09642e-16	5.31859e-14	NEFL/EFNA2/B4GALT6/SPAST/SPART/TBCE/FLNA/TNR/SMURF1/DNM2/MET/SMAD4/CLIC4/RHOG/FERMT3/DPYSL5/EFNB1/SPP1/FLRT2/FLRT3/SHANK3/SHANK1/WNT5A/PARVA/EFNA4/EFNB2/SKIL/GAP43/ADGRB3/NRP2/UNC5B/EPHB4/SLITRK1/SLIT1/TMEFF1/NRXN3/SEMA4A/SLITRK6/PLXNB3/DCLK1/STMN1/EPHB1/CRMP1/DSCAML1/SLIT2/RAB1A/HPRT1/LRP4/PLXNA4/PLXND1/MERTK/FN1/LAMA3/EFNA1/NCAM1/CIB1/AP1AR/IL1RAPL1/SEMA5B/SEMA6D/SEMA4G/CNTN6/FZD7/NECTIN1/ADGRB…	162
BP	GO:0050808	synapse organization	111/1486	231/5666	3.08016e-13	1.37921e-10	NEFL/CACNB4/ADGRF1/FLNA/LRRN1/TNR/RAB39B/STAU1/PFN2/FLRT2/FLRT3/SHANK3/SHANK1/WNT5A/NEURL1/SPARCL1/EFNB2/AMIGO2/MESD/GAP43/ADGRB3/NRP2/PIN1/AGRN/CLSTN1/SLITRK1/SLIT1/SEMA4A/SLITRK6/EPHB1/PALM/CLSTN2/HOMER1/ARF1/LRP4/PLXND1/SEZ6L/SNCG/FZD5/EFNA1/PFN1/IL1RAPL1/ADGRL3/NECTIN1/PCDH17/LRRC4/LRFN4/C1QL3/ADGRB1/RELN/FZD1/FZD9/NLGN1/DAG1/PDLIM5/APOE/CACNB3/GPHN/SRGAP2/NFIA/EFNA5/NTRK3/CAST/CNTN5/LRP8/CAM…	111
BP	GO:0000902	cell morphogenesis	192/1486	471/5666	4.70752e-13	1.95734e-10	NEFL/EFNA2/B4GALT6/SPAST/SPART/TBCE/FLNA/TNR/SMURF1/DNM2/MET/DDR1/SMAD4/CLIC4/SH3GL2/RHOG/FERMT3/DPYSL5/ITGB2/EFNB1/SPP1/FLRT2/FLRT3/SHANK3/SHANK1/WNT5A/PARVA/RND1/DVL2/EFNA4/EFNB2/SKIL/GAP43/ADGRB3/NRP2/UNC5B/EPHB4/SLITRK1/SLIT1/TMEFF1/NRXN3/SEMA4A/SLITRK6/PLXNB3/DCLK1/SYT4/STMN1/EPHB1/GAS7/RHOB/PALM/CRMP1/RDX/DSCAML1/SLIT2/RAB1A/HPRT1/CDH12/LRP4/PLXNA4/PLXND1/MERTK/FN1/LAMA3/EFNA1/NCAM1/CIB1/AP…	192
BP	GO:0007416	synapse assembly	64/1486	114/5666	8.25243e-12	3.20252e-09	ADGRF1/LRRN1/FLRT2/FLRT3/SHANK3/WNT5A/EFNB2/AMIGO2/GAP43/ADGRB3/AGRN/CLSTN1/SLITRK1/SLIT1/SEMA4A/SLITRK6/EPHB1/CLSTN2/LRP4/PLXND1/FZD5/IL1RAPL1/ADGRL3/NECTIN1/PCDH17/LRRC4/LRFN4/ADGRB1/FZD1/NLGN1/PDLIM5/SRGAP2/EFNA5/NTRK3/CNTN5/KIRREL3/SLITRK5/NTRK2/NRXN1/ROBO2/GPC6/NLGN4X/RYK/CBLN4/SEMA4D/HAPLN4/GHRL/LRRTM2/SLITRK4/NPTN/EPHA7/ST8SIA2/EPHB2/LRTM2/NTN1/NLGN2/DSCAM/NRG1/PLXNB2/EPHB3/PTPRD/DNER/CRKL…	64
BP	GO:0034330	cell junction organization	143/1486	337/5666	2.01606e-11	7.33473e-09	SNAI2/NEFL/ACE/SVEP1/CACNB4/ADGRF1/FLNA/LRRN1/TNR/RAB39B/STAU1/PLEKHA7/MPP7/PFN2/FLRT2/FLRT3/SHANK3/SHANK1/WNT5A/NEURL1/SPARCL1/SFRP1/EFNB2/AMIGO2/MESD/GAP43/ADGRB3/NRP2/PIN1/AGRN/CLSTN1/SLITRK1/SLIT1/JUP/SEMA4A/SLITRK6/EPHB1/PALM/RDX/CLSTN2/HOPX/HOMER1/ARF1/RAB13/CDH12/LRP4/PLXND1/SEZ6L/SNCG/FN1/FZD5/LAMA3/EFNA1/PFN1/IL1RAPL1/ADGRL3/NECTIN1/PCDH17/LRRC4/LRFN4/C1QL3/ADGRB1/RELN/FZD1/FZD9/NLGN1/DA…	143
MF	GO:0019199	transmembrane receptor protein kinase activity	46/1512	73/5782	3.0111e-11	2.74169e-08	PDGFRA/MET/DDR1/LTBP4/FGFR3/EFNA4/DDR2/NRP2/CRIM1/EPHB4/FLT1/EPHB1/ACVR2A/MERTK/EPHA6/EFNB3/TYRO3/CSF1R/NTRK3/EGFR/TIE1/TGFBR3/RET/HJV/EPHA3/INSR/IGF2R/TEK/EPHA5/IGF1R/EPHA2/BMPR1A/BMPR2/NTRK2/EPHA10/EPHB6/FGFR1/NRP1/EFNA3/INSRR/EPHA7/ROR2/EPHB2/SOSTDC1/ALK/EPHB3	46
KEGG	hsa04360	Axon guidance	69/854	130/3226	4.2475e-11	1.28319e-08	RAF1/EFNA2/MET/DPYSL5/EFNB1/WNT5A/RND1/NCK2/EFNA4/EFNB2/CFL2/UNC5B/EPHB4/PPP3R1/SLIT1/SEMA4A/PLXNB3/EPHB1/HRAS/SLIT2/PLXNA4/EFNA1/SEMA5B/SEMA6D/SEMA4G/LRRC4/MYL9/EPHA6/SRGAP2/EFNB3/EFNA5/BMP7/MAPK1/NTN4/CAMK2B/PTPN11/CAMK2D/EPHA3/EPHA5/L1CAM/BOC/PLCG1/PLXNC1/EPHA2/BMPR2/EPHB6/ROBO2/UNC5C/SEMA3E/RGMA/NRP1/RYK/SEMA3G/SEMA4D/ROBO1/EFNA3/EPHA7/SEMA4C/UNC5A/EPHB2/UNC5D/NEO1/PLXNA1/NTN1/PLXNB2/EPHB3/LR…	69
BP	GO:0010975	regulation of neuron projection development	108/1486	237/5666	4.31809e-11	1.47858e-08	NEFL/STMN2/SPART/FLNA/TNR/SPOCK1/SMURF1/DPYSL5/DPYSL3/TWF1/SPP1/SHANK3/WNT5A/SFRP1/MAGI2/EFNB2/SKIL/ADGRB3/SLITRK1/AKT1/SLIT1/SEMA4A/PLXNB3/KREMEN1/FKBP4/CRMP1/SLIT2/LRP4/PLXNA4/PLXND1/FN1/EFNA1/GFAP/CIB1/IL1RAPL1/SEMA5B/SEMA6D/SEMA4G/RTN4RL1/RELN/BMP5/YWHAH/CHN1/FZD1/NLGN1/GDI1/TWF2/NCKIPSD/PDLIM5/APOE/EHD1/INPP5F/EFNB3/EFNA5/NTRK3/HGF/MAP2K1/BMP7/PTN/RET/GPC2/LRP8/CAMK2B/EPHA3/CAMK1/IGF1R/L1CAM…	108
MF	GO:0004714	transmembrane receptor protein tyrosine kinase activity	39/1512	59/5782	1.17758e-10	5.36111e-08	PDGFRA/MET/DDR1/FGFR3/EFNA4/DDR2/NRP2/CRIM1/EPHB4/FLT1/EPHB1/MERTK/EPHA6/EFNB3/TYRO3/CSF1R/NTRK3/EGFR/TIE1/RET/EPHA3/INSR/IGF2R/TEK/EPHA5/IGF1R/EPHA2/NTRK2/EPHA10/EPHB6/FGFR1/NRP1/EFNA3/INSRR/EPHA7/ROR2/EPHB2/ALK/EPHB3	39
CC	GO:0030424	axon	118/1530	272/5865	1.83369e-10	9.72821e-08	NEFL/ENO2/PCDH9/UCN3/SPAST/STMN2/FLNA/GABBR1/GAD1/SPOCK1/SMURF1/DNM2/CBL/SEPTIN11/DPYSL3/FLRT3/RAP1GAP/KIF3A/SCGN/CPLX2/GAP43/NRP2/CALB2/CADM2/SYT4/EPHB1/FKBP4/NRGN/PALM/CRMP1/CPLX1/DSCAML1/BAG2/HOMER1/GLUL/PARK7/PLXND1/DLG2/SNCG/FZD5/BASP1/CIB1/IL1RAPL1/CNTN6/ADGRL3/NECTIN1/GLDN/SYT1/GARS1/BLOC1S6/CPLX3/ABR/GDI1/SIRT2/DAG1/TWF2/SYAP1/PRRT2/FSCN1/NDRG2/INPP5F/DYRK1A/HSP90AA1/NTRK3/RET/CNTN4/CNTN5…	118
MF	GO:0004888	transmembrane signaling receptor activity	143/1512	347/5782	2.10531e-10	5.98321e-08	PDGFRA/GRIA4/ADGRG2/EBI3/OSMR/MILR1/ADGRF1/GABBR1/KLRC3/MET/DDR1/ITGB2/SPN/LTBP4/IL20RB/LTB4R/FGFR3/IL3RA/GABBR2/LANCL1/EFNA4/IL15RA/CNTFR/CRLF1/ADGRB3/DDR2/NRP2/UNC5B/RAMP1/CRIM1/EPHB4/LILRA2/SORCS1/SORCS3/FLT1/CD14/PLXNB3/EPHB1/ADGRG1/KIR3DL1/ACVR2A/PLXNA4/PLXND1/MERTK/FZD5/CHRNB3/FZD7/FZD8/ADGRL3/LILRA1/ADGRB1/LRP6/EPHA6/ADGRB2/FZD2/FZD1/FZD9/FCRLA/EFNB3/GFRA2/TNFRSF8/TYRO3/ERBB3/IL6ST/MRC1/CS…	143
BP	GO:0120035	regulation of plasma membrane bounded cell projection organization	131/1486	310/5666	2.12753e-10	6.88025e-08	NEFL/STMN2/SPART/FLNA/TNR/SPOCK1/SMURF1/DNM2/EVL/RHOG/DPYSL5/DPYSL3/TWF1/PFN2/SPP1/SHANK3/WNT5A/NEURL1/RAP1GAP/SFRP1/MAGI2/EFNB2/RALA/SKIL/GAP43/ADGRB3/AGRN/SLITRK1/AKT1/SLIT1/SEMA4A/PLXNB3/KREMEN1/FKBP4/PALM/CRMP1/RDX/HRAS/SLIT2/HOMER1/LRP4/PLXNA4/PLXND1/FN1/EFNA1/GFAP/PFN1/CIB1/IL1RAPL1/SEMA5B/SEMA6D/SEMA4G/RTN4RL1/RELN/RHOQ/BMP5/YWHAH/CHN1/FZD1/NLGN1/GDI1/TWF2/CAPZB/NCKIPSD/PDLIM5/APOE/FSCN1/E…	131
BP	GO:0031344	regulation of cell projection organization	133/1486	317/5666	2.74922e-10	8.42282e-08	NEFL/STMN2/SPART/FLNA/TNR/SPOCK1/SMURF1/DNM2/EVL/RHOG/DPYSL5/DPYSL3/TWF1/PFN2/SPP1/SHANK3/WNT5A/DVL2/NEURL1/RAP1GAP/SFRP1/MAGI2/EFNB2/RALA/SKIL/GAP43/ADGRB3/AGRN/SLITRK1/AKT1/SLIT1/SEMA4A/PLXNB3/KREMEN1/FKBP4/PALM/CRMP1/RDX/HRAS/SLIT2/HOMER1/LRP4/PLXNA4/PLXND1/FN1/EFNA1/GFAP/PFN1/CIB1/IL1RAPL1/SEMA5B/SEMA6D/SEMA4G/RTN4RL1/RELN/RHOQ/BMP5/YWHAH/CHN1/FZD1/NLGN1/GDI1/TWF2/CAPZB/NCKIPSD/PDLIM5/APOE/FS…	133
MF	GO:0038023	signaling receptor activity	180/1512	464/5782	3.28558e-10	5.98321e-08	PDGFRA/GRIA4/ADGRG2/EBI3/OSMR/MILR1/ADGRF1/GABBR1/KLRC3/MET/DDR1/ITGB2/SPN/NR1D2/NR3C2/LTBP4/IL20RB/LTB4R/FGFR3/IL3RA/GABBR2/LANCL1/EFNA4/IL15RA/CNTFR/CRLF1/ADGRB3/DDR2/NRP2/UNC5B/RAMP1/CRIM1/FOLR3/EPHB4/FOLR2/LILRA2/SORCS1/SORCS3/PGR/FLT1/NRXN3/LY75/CD14/PLXNB3/EPHB1/CD46/JMJD6/ADGRG1/KIR3DL1/ACVR2A/PLXNA4/PLXND1/MERTK/FZD5/RTN4RL1/CHRNB3/FZD7/FZD8/ADGRL3/NECTIN1/PRTG/LILRA1/ADGRB1/LRP6/EPHA6/AD…	180
MF	GO:0060089	molecular transducer activity	180/1512	464/5782	3.28558e-10	5.98321e-08	PDGFRA/GRIA4/ADGRG2/EBI3/OSMR/MILR1/ADGRF1/GABBR1/KLRC3/MET/DDR1/ITGB2/SPN/NR1D2/NR3C2/LTBP4/IL20RB/LTB4R/FGFR3/IL3RA/GABBR2/LANCL1/EFNA4/IL15RA/CNTFR/CRLF1/ADGRB3/DDR2/NRP2/UNC5B/RAMP1/CRIM1/FOLR3/EPHB4/FOLR2/LILRA2/SORCS1/SORCS3/PGR/FLT1/NRXN3/LY75/CD14/PLXNB3/EPHB1/CD46/JMJD6/ADGRG1/KIR3DL1/ACVR2A/PLXNA4/PLXND1/MERTK/FZD5/RTN4RL1/CHRNB3/FZD7/FZD8/ADGRL3/NECTIN1/PRTG/LILRA1/ADGRB1/LRP6/EPHA6/AD…	180
MF	GO:0005509	calcium ion binding	144/1512	355/5782	6.85275e-10	1.03994e-07	PCDH9/SVEP1/CASQ1/PLCB1/SPOCK1/CBL/EGFLAM/SRI/CHP1/TESC/CETN2/FSTL1/DSC2/LTBP4/PKD2/ANXA10/PPP2R3A/SPARCL1/ITSN1/S100A4/CAPN2/S100A5/SCGN/GAS6/AGRN/CD248/CLSTN1/PPP3R1/NCAN/FBLN5/HSPG2/SLIT1/SMOC2/DSG3/CD320/SCUBE3/CALB2/ALPL/SYT4/CRNN/NCALD/S100A16/CAPNS1/AIF1L/CLSTN2/AMY2A/SLIT2/PEF1/CASQ2/MATN3/CDH12/LRP4/EFHD1/MYL6/MYL4/CAPN9/VSNL1/CIB1/ADGRL3/SNTN/SYT1/PCDH17/SYT6/PLA2G12A/FAM20C/MYL9/FBLN7/…	144
CC	GO:0005911	cell-cell junction	92/1530	202/5865	1.00528e-09	2.66664e-07	CLMP/MXRA8/PCDH9/FLNA/GJD2/PDLIM4/CLIC4/PLEKHA7/MPP7/TMOD3/TWF1/SV2A/FLRT2/FLRT3/DSC2/ATP1B1/PKD2/RND1/ZYX/MAGI2/EFNB2/LIN7B/AKT1/DSG3/KIRREL2/CASK/JUP/CALB2/STXBP6/RDX/CNN2/NDRG1/RAB13/CDH12/PARK7/DLG2/FZD5/LAMA3/ADGRL3/NECTIN1/ADGRB1/YWHAH/PDLIM3/LIN7A/SIRT2/DAG1/STARD10/PDLIM5/FSCN1/CTNNA1/PCDH1/PGM5/LIMD1/PKN2/EFNA5/JAM2/JAM3/CADM1/CADM3/TEK/PDXP/EIF4G2/FLRT1/KIRREL3/EPHA2/BMPR2/JAG1/NOTCH1/D…	92
BP	GO:0050770	regulation of axonogenesis	53/1486	96/5666	1.21549e-09	3.53771e-07	NEFL/SPART/TNR/SMURF1/SPP1/WNT5A/SKIL/SLITRK1/SLIT1/SEMA4A/PLXNB3/SLIT2/LRP4/PLXNA4/PLXND1/FN1/EFNA1/SEMA5B/SEMA6D/SEMA4G/CHN1/GDI1/TWF2/EFNB3/EFNA5/MAP2K1/RET/L1CAM/PLXNC1/BMPR2/NTRK2/ROBO2/SEMA3E/NRP1/RYK/SEMA3G/SEMA4D/ROBO1/NGF/DRAXIN/EPHA7/SEMA4C/EPHB2/UST/ISLR2/PLXNA1/NTN1/DSCAM/PLXNB2/EPHB3/FSTL4/LRRC4C/SEMA4B	53
CC	GO:0097060	synaptic membrane	69/1530	139/5865	1.55006e-09	2.74117e-07	ENO2/GRIA4/GABBR1/DNM2/PDLIM4/FLRT3/SHANK3/SHANK1/GABBR2/ITSN1/EFNB2/NETO1/NRP2/CLSTN1/SLITRK1/LIN7B/SORCS3/CASK/NRGN/CLSTN2/LRP4/DLG2/IL1RAPL1/CHRNB3/CNTN6/NECTIN1/SYT1/PCDH17/CPLX3/LRRC4/LRFN4/LIN7A/NLGN1/DAG1/SSPN/SYAP1/PRRT2/DNM1/GPHN/SRGAP2/EFNB3/FXYD6/NTRK3/CNTN5/CADM3/STX1A/NRXN1/NLGN4X/PRKCG/NRP1/HSPA8/LRRTM4/LRRTM2/STX1B/ADAM23/SYT11/STX3/NPTN/EPHA7/ANK2/STX2/SEMA4C/ADAM22/DLG4/EPHB2/NLG…	69
BP	GO:0034329	cell junction assembly	93/1486	206/5666	1.88924e-09	5.23683e-07	SNAI2/ACE/ADGRF1/LRRN1/MPP7/FLRT2/FLRT3/SHANK3/WNT5A/SFRP1/EFNB2/AMIGO2/GAP43/ADGRB3/AGRN/CLSTN1/SLITRK1/SLIT1/JUP/SEMA4A/SLITRK6/EPHB1/CLSTN2/HOPX/RAB13/CDH12/LRP4/PLXND1/FN1/FZD5/LAMA3/IL1RAPL1/ADGRL3/NECTIN1/PCDH17/LRRC4/LRFN4/ADGRB1/FZD1/NLGN1/PDLIM5/PPM1F/FSCN1/CTNNA1/IKBKB/SRGAP2/PKN2/EFNA5/NTRK3/JAM3/CNTN5/EPHA3/THBS1/TEK/KIRREL3/SLITRK5/EPHA2/NTRK2/MMP14/NRXN1/ROBO2/GPC6/NLGN4X/NRP1/RYK/C…	93
MF	GO:0050839	cell adhesion molecule binding	131/1512	320/5782	2.15374e-09	2.80148e-07	PSMB6/PUF60/HSPA1A/ENO1/FLNA/MADCAM1/TENM4/AHSA1/TAGLN2/CLINT1/ARHGAP1/CBL/YWHAB/MAPRE1/FERMT3/MPP7/ITGB2/TMOD3/TWF1/SPP1/DSC2/LTBP4/PARVA/YWHAE/FBLN5/NRXN3/KIRREL2/JUP/PLXNB3/CD46/PPME1/STXBP6/IDH1/RDX/CNN2/DSCAML1/NDRG1/RAB1A/CDH12/PARK7/FN1/LAMA3/GFAP/PFN1/CNTN6/NECTIN1/GLDN/LASP1/ITGB1BP2/EFHD2/ARHGEF16/GIPC1/NLGN1/TWF2/CAPZB/PDLIM5/FSCN1/EHD1/CTNNA1/EPS8L2/PKN2/EGFR/BCAM/JAM2/JAM3/CAST/PTN/V…	131
BP	GO:0060322	head development	130/1486	318/5666	3.31343e-09	8.76711e-07	RAF1/NEFL/CBS/PDGFRA/POMK/ACE/EFNA2/TNR/PLCB1/RGS7/HERC1/RAB18/PRKG1/BCL2L2/FLRT3/SHANK3/WNT5A/APAF1/NEURL1/INHBB/INHBA/UGP2/SFRP1/AMIGO2/YWHAE/CCDC134/NRP2/HSPG2/SLIT1/CADM2/DCLK1/EPHB1/NRGN/DSCAML1/ADGRG1/SLIT2/HPRT1/PLXNA4/BASP1/NRG3/SEMA6D/RTN4RL1/ADGRL3/POU6F1/SYT1/RELN/BMP5/BAG6/YWHAH/BMI1/ATF5/HMX2/LRP6/FZD1/SIRT2/ATP5PB/VCX/MEIS2/NDRG2/SHARPIN/SOX6/OXCT1/SRGAP2/SPATA5/TYRO3/CSF1R/PAFAH1B2…	130
BP	GO:0007420	brain development	122/1486	297/5666	7.43909e-09	1.88275e-06	NEFL/CBS/POMK/ACE/EFNA2/TNR/PLCB1/RGS7/HERC1/RAB18/PRKG1/BCL2L2/SHANK3/WNT5A/APAF1/NEURL1/INHBB/INHBA/UGP2/SFRP1/AMIGO2/YWHAE/CCDC134/NRP2/HSPG2/SLIT1/CADM2/DCLK1/EPHB1/NRGN/DSCAML1/ADGRG1/SLIT2/HPRT1/PLXNA4/BASP1/NRG3/SEMA6D/RTN4RL1/ADGRL3/POU6F1/SYT1/RELN/BMP5/BAG6/YWHAH/BMI1/ATF5/HMX2/LRP6/FZD1/SIRT2/ATP5PB/VCX/MEIS2/NDRG2/SHARPIN/SOX6/OXCT1/SRGAP2/SPATA5/TYRO3/CSF1R/PAFAH1B2/EGFR/AIF1/MAP2K1/…	122
CC	GO:0098978	glutamatergic synapse	77/1530	167/5865	1.24208e-08	1.64739e-06	CACNB4/GABBR1/TNR/PLCB1/DYNLL2/DNM2/STAU1/PRKAR1B/SH3GL2/NAPB/SV2A/PFN2/FLRT3/SHANK1/WNT5A/SPARCL1/EFNB2/NETO1/NRP2/PIN1/CLSTN1/SLITRK1/PPP3R1/SORCS3/SYT4/EPHB1/NRGN/SH3GL3/CPLX1/CLSTN2/HRAS/CAMK4/HOMER1/PPP1CC/PFN1/IL1RAPL1/NRG3/ADGRL3/SYT1/PCDH17/PRKAR1A/LRRC4/LRFN4/ABR/FZD9/GIPC1/NLGN1/DAG1/PRRT2/APOE/DNM1/AP2B1/EFNB3/FXYD6/PRKAR2B/NTRK3/BCAN/CAMK1/STX1A/C1QBP/NLGN4X/NRP1/YWHAZ/HSPA8/GHRL/LRRT…	77
BP	GO:0051960	regulation of nervous system development	103/1486	242/5666	1.29866e-08	3.14982e-06	NEFL/ACE/SPART/LRRN1/TNR/TENM4/SMURF1/DPYSL5/SPP1/FLRT2/FLRT3/SHANK3/WNT5A/NEURL1/AMIGO2/SKIL/ADGRB3/AGRN/CLSTN1/SLITRK1/AKT1/SLIT1/SEMA4A/SLITRK6/PLXNB3/SYT4/EPHB1/CLSTN2/SLIT2/PPP1CC/LRP4/PLXNA4/PLXND1/FN1/GFAP/IL1RAPL1/SEMA5B/SEMA6D/SEMA4G/PRTG/ADGRB1/RELN/YWHAH/NLGN1/GDI1/SIRT2/DAG1/TWF2/CTNNA1/LPIN1/EFNB3/EFNA5/IL6ST/NTRK3/HGF/MAP2K1/BMP7/JAM2/PTN/DLL4/LRP8/CAMK2B/L1CAM/PLXNC1/SLITRK5/BMPR1A…	103
BP	GO:0007417	central nervous system development	165/1486	435/5666	1.63081e-08	3.79722e-06	NEFL/CBS/MXRA8/POMK/ACE/EFNA2/B4GALT6/TNR/PLCB1/TENM4/SPOCK1/SH3GL2/RGS7/HERC1/RAB18/PRKG1/BCL2L2/SHANK3/WNT5A/CHRD/PKD2/APAF1/NEURL1/INHBB/INHBA/CUL4B/UGP2/SFRP1/AMIGO2/YWHAE/CCDC134/GAP43/NRP2/LOXL3/NCAN/HSPG2/SLIT1/CADM2/DCLK1/EPHB1/TAGLN3/NRGN/SH3GL3/DSCAML1/ADGRG1/SLIT2/MARCKSL1/HPRT1/MDGA2/PLXNA4/BASP1/GFAP/NRG3/SEMA6D/RTN4RL1/CNTN6/ADGRL3/POU6F1/SYT1/RELN/BMP5/BAG6/YWHAH/BMI1/ATF5/HMX2/LRP…	165
BP	GO:0006935	chemotaxis	144/1486	369/5666	1.79718e-08	3.87462e-06	PDGFRA/CSF1/EFNA2/TNR/MET/SMAD4/RHOG/DPYSL5/ITGB2/SPN/EFNB1/FLRT2/FLRT3/WNT5A/PARVA/CCL1/EFNA4/CCL25/EFNB2/RALA/VEGFD/GAP43/NRP2/GAS6/UNC5B/EPHB4/SLIT1/SMOC2/TMEFF1/FLT1/NRXN3/SEMA4A/PLXNB3/EPHB1/CRMP1/DSCAML1/HRAS/SLIT2/CYRIB/RAB13/PLXNA4/PLXND1/LAMA3/EFNA1/NCAM1/NRG3/SEMA5B/SEMA6D/SEMA4G/CNTN6/NECTIN1/RELN/ARHGEF16/CHN1/EPHA6/DAG1/PPM1F/CRPPA/CXCL16/EFNB3/DOCK2/EFNA5/CSF1R/PLAUR/NTRK3/HGF/ANGPT…	144
BP	GO:0042330	taxis	144/1486	369/5666	1.79718e-08	3.87462e-06	PDGFRA/CSF1/EFNA2/TNR/MET/SMAD4/RHOG/DPYSL5/ITGB2/SPN/EFNB1/FLRT2/FLRT3/WNT5A/PARVA/CCL1/EFNA4/CCL25/EFNB2/RALA/VEGFD/GAP43/NRP2/GAS6/UNC5B/EPHB4/SLIT1/SMOC2/TMEFF1/FLT1/NRXN3/SEMA4A/PLXNB3/EPHB1/CRMP1/DSCAML1/HRAS/SLIT2/CYRIB/RAB13/PLXNA4/PLXND1/LAMA3/EFNA1/NCAM1/NRG3/SEMA5B/SEMA6D/SEMA4G/CNTN6/NECTIN1/RELN/ARHGEF16/CHN1/EPHA6/DAG1/PPM1F/CRPPA/CXCL16/EFNB3/DOCK2/EFNA5/CSF1R/PLAUR/NTRK3/HGF/ANGPT…	144
CC	GO:0036477	somatodendritic compartment	131/1530	331/5865	2.27065e-08	2.40928e-06	ENO2/GRIA4/EFNA2/STMN2/FLNA/GABBR1/CYGB/SMURF1/RGS8/PDLIM4/STAU1/GLRX2/SEPTIN11/DPYSL5/SV2A/SHANK3/SHANK1/NEURL1/RAP1GAP/MAGI2/CAPN2/S100A5/SCGN/CPLX2/GAP43/CALB2/CADM2/KREMEN1/SYT4/EPHB1/FKBP4/NRGN/PALM/CRMP1/CPLX1/CLSTN2/BAG2/HOMER1/GLUL/PPP1CC/LRP4/SEZ6L/DLG2/SNCG/FZD5/CIB1/IL1RAPL1/RTN4RL1/NECTIN1/GCHFR/PDE1B/LRRC4/ADGRB1/RELN/ABR/PALMD/LRP6/TRIM9/GIPC1/NLGN1/GDI1/SIRT2/NEUROG1/SYAP1/PRRT2/AP…	131
CC	GO:0098590	plasma membrane region	169/1530	454/5865	3.53012e-08	3.12137e-06	ENO2/MXRA8/MPZ/ACE/GRIA4/ADGRG2/OSMR/SELPLG/GABBR1/DNM2/MET/CBL/PDLIM4/MAPRE1/ITGB2/TESC/TWF1/RAB18/FLRT3/SHANK3/SHANK1/ATP1B1/PKD2/AP2A2/GABBR2/ITSN1/CNTFR/EFNB2/RALA/NETO1/GAP43/DDR2/NRP2/CLSTN1/SLITRK1/LIN7B/SORCS3/LRP10/CASK/JUP/HMOX1/RHOB/WWC1/NRGN/PALM/RDX/AIF1L/CLSTN2/PPP1CC/LRP4/PLXND1/DLG2/HLA-G/FN1/CIB1/IL1RAPL1/CHRNB3/CNTN6/NECTIN1/ITPK1/HAX1/SYT1/PCDH17/PRKAR1A/CPLX3/LRRC4/LRFN4/LRP6/…	169
BP	GO:0051668	localization within membrane	119/1486	299/5666	9.6964e-08	2.01583e-05	STX12/TMED2/MRAP2/STX8/STX6/FLNA/MADCAM1/VPS4A/UBL4A/SMURF1/DNM2/GGA3/ARHGAP1/EMC1/CHP1/PDCD5/RHOG/ITGB2/TESC/SHANK3/ATP1B1/GGA1/PPP2R5A/HGS/ATP13A1/MAGI2/RAB6B/RALA/MESD/GAS6/RAMP1/CNPY4/AGRN/CLSTN1/LIN7B/AKT1/NAXE/JUP/FIS1/PALM/STXBP6/CPLX1/RDX/ARL6/SGTB/HRAS/RAB13/VPS26A/LRP4/DLG2/CIB1/SCN3B/CAMLG/LRRC4/RELN/RHOQ/BAG6/ARHGEF16/LRP6/FZD9/SAMM50/LIN7A/NLGN1/GDI1/DAG1/REEP2/RAB38/EHD2/APOE/EHD1/C…	119
BP	GO:0031345	negative regulation of cell projection organization	51/1486	102/5666	1.92496e-07	3.86388e-05	STMN2/SPART/FLNA/TNR/SPOCK1/DNM2/EVL/DPYSL5/DPYSL3/PFN2/SPP1/WNT5A/RAP1GAP/EFNB2/SLIT1/SEMA4A/PLXNB3/KREMEN1/FKBP4/CRMP1/SLIT2/LRP4/EFNA1/GFAP/CIB1/SEMA5B/SEMA6D/SEMA4G/RTN4RL1/YWHAH/NLGN1/GDI1/CAPZB/APOE/INPP5F/EFNB3/GDI2/SEMA3E/RGMA/NRP1/RYK/SEMA3G/SEMA4D/STX1B/DRAXIN/EPHA7/SEMA4C/EPHB2/NTN1/FSTL4/SEMA4B	51
BP	GO:0072657	protein localization to membrane	106/1486	263/5666	2.40563e-07	4.66776e-05	TMED2/MRAP2/STX8/FLNA/MADCAM1/VPS4A/UBL4A/SMURF1/GGA3/EMC1/CHP1/PDCD5/RHOG/ITGB2/TESC/SHANK3/ATP1B1/GGA1/PPP2R5A/HGS/ATP13A1/MAGI2/RAB6B/MESD/GAS6/RAMP1/CNPY4/AGRN/CLSTN1/LIN7B/AKT1/JUP/FIS1/PALM/CPLX1/RDX/ARL6/SGTB/HRAS/RAB13/LRP4/DLG2/CIB1/SCN3B/CAMLG/LRRC4/RELN/RHOQ/BAG6/ARHGEF16/LRP6/FZD9/SAMM50/LIN7A/NLGN1/GDI1/DAG1/REEP2/RAB38/EHD2/APOE/EHD1/CACNB3/EMC10/GPHN/IKBKB/EHD3/SH3PXD2B/HSP90AA1/TN…	106
CC	GO:0098794	postsynapse	101/1530	252/5865	4.9776e-07	3.7725e-05	NEFL/STX12/NETO2/GRIA4/GABBR1/PLCB1/SPOCK1/DYNLL2/DNM2/PDLIM4/PSMA7/SEPTIN11/PFN2/FLRT3/SHANK3/SHANK1/WNT5A/NEURL1/NCK2/AP2A2/GABBR2/MAGI2/EFNB2/NETO1/GAP43/ADGRB3/NRP2/PIN1/CLSTN1/SLITRK1/PPP3R1/LIN7B/AKT1/SORCS3/DCLK1/NRGN/PALM/SH3GL3/CPLX1/CLSTN2/CAMK4/HOMER1/ARF1/PPP1CC/LRP4/DLG2/IL1RAPL1/CHRNB3/PCDH17/LRRC4/LRFN4/ADGRB1/ABR/PALMD/FZD9/GIPC1/LIN7A/NLGN1/DAG1/SSPN/SYAP1/CAPZB/PDLIM5/PRRT2/SHAR…	101
BP	GO:0050919	negative chemotaxis	26/1486	41/5666	5.70575e-07	0.00010714	FLRT2/FLRT3/WNT5A/NRP2/SLIT1/SEMA4A/SLIT2/PLXNA4/NRG3/SEMA5B/SEMA6D/SEMA4G/EFNA5/ROBO2/UNC5C/SEMA3E/RYK/SEMA3G/SEMA4D/ROBO1/EPHA7/SEMA4C/LRTM2/NTN1/NRG1/SEMA4B	26
BP	GO:0007156	homophilic cell adhesion via plasma membrane adhesion molecules	39/1486	73/5666	6.08765e-07	0.000109737	PCDH9/DSC2/AMIGO2/CLSTN1/DSG3/CADM2/PLXNB3/CLSTN2/DSCAML1/CDH12/CNTN6/NECTIN1/PCDH17/PCDH1/RET/CNTN4/CADM1/BSG/CADM3/L1CAM/KIRREL3/ROBO2/ROBO1/NECTIN2/PCDHGA10/PCDHGA12/NPTN/CDH11/ESAM/PCDHGC3/CDH7/PCDHA7/PCDH10/DSCAM/PLXNB2/ROBO4/IGSF11/PCDHAC2/PCDHB10	39
BP	GO:0008038	neuron recognition	21/1486	30/5666	6.2211e-07	0.000109737	NTM/GAP43/OPCML/DSCAML1/CNTN6/EFNB3/CNTN4/EPHA3/BSG/ROBO2/TNFRSF21/NRP1/ROBO1/YWHAZ/NCAM2/CNTNAP2/NPTN/EPHB2/DSCAM/EPHB3/ROBO4	21
BP	GO:0010977	negative regulation of neuron projection development	42/1486	81/5666	6.61314e-07	0.000113222	STMN2/SPART/FLNA/TNR/SPOCK1/DPYSL3/SPP1/WNT5A/EFNB2/SLIT1/SEMA4A/KREMEN1/FKBP4/CRMP1/SLIT2/LRP4/EFNA1/GFAP/CIB1/SEMA5B/SEMA6D/SEMA4G/RTN4RL1/NLGN1/GDI1/APOE/INPP5F/EFNB3/SEMA3E/RGMA/NRP1/RYK/SEMA3G/SEMA4D/STX1B/DRAXIN/EPHA7/SEMA4C/EPHB2/NTN1/FSTL4/SEMA4B	42
CC	GO:0043235	receptor complex	92/1530	226/5865	7.24701e-07	4.80591e-05	BIRC2/PDGFRA/GRIA4/EBI3/OSMR/VWC2/FLNA/GABBR1/MET/DDR1/ITGB2/NR3C2/FGFR3/IL3RA/GABBR2/CNTFR/CRLF1/DDR2/NRP2/RAMP1/EPHB4/FLT1/CD14/PLXNB3/EPHB1/ACVR2A/PLXNA4/PLXND1/MERTK/CHRNB3/EPHA6/NLGN1/IKBKB/GFRA2/TYRO3/ERBB3/IL6ST/CSF1R/TNFRSF1A/NTRK3/EGFR/HSPD1/TIE1/TGFBR3/PIGR/RET/GFRA1/HTRA2/LRP8/HJV/EPHA3/INSR/OLR1/TEK/EPHA5/IL11RA/IL12RB2/IGF1R/PLXNC1/SLITRK5/EPHA2/BMPR1A/BMPR2/NTRK2/EPHA10/EPHB6/NOTCH1…	92
BP	GO:0031346	positive regulation of cell projection organization	76/1486	177/5666	7.2932e-07	0.000121297	NEFL/STMN2/FLNA/SMURF1/DNM2/DPYSL3/TWF1/WNT5A/DVL2/NEURL1/MAGI2/RALA/SKIL/AGRN/SLITRK1/PLXNB3/PALM/HRAS/SLIT2/PLXNA4/PLXND1/FN1/PFN1/IL1RAPL1/RELN/RHOQ/BMP5/FZD1/NLGN1/GDI1/TWF2/NCKIPSD/APOE/FSCN1/EHD1/EPS8L2/EFNA5/HSP90AA1/NTRK3/HGF/MAP2K1/BMP7/PTN/RET/GPC2/LRP8/CAMK2B/EPHA3/CAMK1/IGF1R/L1CAM/PLXNC1/BMPR2/NTRK2/GRN/ROBO2/SCARF1/NRP1/SEMA4D/ROBO1/NGF/NPTN/ATP1B2/ROR2/NDRG4/DLG4/EPHB2/ALK/ISLR2/TM…	76
BP	GO:0099536	synaptic signaling	116/1486	300/5666	8.42932e-07	0.000136299	MPZ/ACE/CACNB4/GABBR1/GAD1/TNR/PLCB1/RGS8/GJD2/PDLIM4/STAU1/PRKAR1B/NAPB/TMOD2/SV2A/PFN2/SHANK3/SHANK1/NEURL1/GABBR2/NETO1/SCGN/CPLX2/AGRN/CLSTN1/PPP3R1/LIN7B/AKT1/SORCS3/CASK/CALB2/ATXN3/SYT4/EPHB1/NRGN/CPLX1/CLSTN2/HRAS/HOMER1/GLUL/ARF1/PARK7/DLG2/SNCG/SEPTIN5/EIF4EBP2/GFAP/IL1RAPL1/NRG3/CHRNB3/SYT1/PCDH17/BLOC1S6/CPLX3/LRRC4/ADGRB1/RELN/ABR/YWHAH/LRP6/GABARAP/GIPC1/LIN7A/NLGN1/DAG1/SYAP1/PRRT2…	116
CC	GO:0045211	postsynaptic membrane	49/1530	101/5865	9.03053e-07	5.25355e-05	GRIA4/GABBR1/DNM2/PDLIM4/FLRT3/SHANK3/SHANK1/GABBR2/EFNB2/NETO1/NRP2/CLSTN1/SLITRK1/LIN7B/SORCS3/NRGN/CLSTN2/DLG2/IL1RAPL1/CHRNB3/PCDH17/LRRC4/LRFN4/LIN7A/NLGN1/DAG1/SSPN/SYAP1/PRRT2/GPHN/SRGAP2/EFNB3/FXYD6/NTRK3/NLGN4X/NRP1/HSPA8/LRRTM4/LRRTM2/NPTN/EPHA7/ANK2/SEMA4C/ADAM22/DLG4/EPHB2/NLGN2/LRRC4C/CRKL	49
CC	GO:0098793	presynapse	85/1530	206/5865	9.90252e-07	5.25355e-05	NEFL/STX12/UCN3/STX6/CACNB4/GABBR1/GAD1/DNM2/EGFLAM/SH3GL2/SV2A/PFN2/FLRT3/ITSN1/EFNB2/RAB6B/SCGN/CPLX2/LIN7B/CASK/CALB2/SYT4/SH3GL3/CPLX1/GLUL/RAB13/PPP1CC/PARK7/SNCG/SEPTIN5/CNTN6/NECTIN1/TMED9/SYT1/PCDH17/BLOC1S6/CPLX3/SYT6/TRIM9/GIPC1/LIN7A/NLGN1/BORCS5/SYAP1/PDLIM5/PRRT2/DNM1/AMPH/EFNB3/ATP6V1F/FXYD6/SYT12/CNTN5/CADM3/STX1A/YWHAG/KIRREL3/NTRK2/C1QBP/NRXN1/NLGN4X/PRKCB/PRKCG/NGF/NOG/HSPA8/C1Q…	85
BP	GO:0051965	positive regulation of synapse assembly	29/1486	49/5666	1.03892e-06	0.000163449	LRRN1/FLRT2/FLRT3/AMIGO2/ADGRB3/AGRN/CLSTN1/SLITRK1/SEMA4A/SLITRK6/EPHB1/CLSTN2/IL1RAPL1/ADGRB1/NLGN1/EFNA5/SLITRK5/NTRK2/NRXN1/SEMA4D/GHRL/LRRTM2/SLITRK4/ST8SIA2/EPHB2/LRTM2/NLGN2/EPHB3/PTPRD	29
BP	GO:0044087	regulation of cellular component biogenesis	156/1486	430/5666	1.12545e-06	0.000167922	RAF1/SNAI2/BIRC2/ELAPOR1/ACE/HSPA1A/STMN2/FLNA/LRRN1/DNAJB2/VPS4A/DNM2/EVL/MET/SMAD4/MAPRE1/CDC34/RHOG/PPM1A/NAPB/FLII/DPYSL3/MPP7/TPPP2/TMOD2/TMOD3/TWF1/TSG101/PFN2/FLRT2/FLRT3/SHANK3/SHANK1/WNT5A/CNOT1/NEURL1/NCK2/HGS/RAP1GAP/CAND1/SFRP1/AMIGO2/RALA/GAP43/ADGRB3/AGRN/CLSTN1/SLITRK1/SLIT1/MAPRE3/SEMA4A/SLITRK6/PLXNB3/STMN1/EPHB1/FKBP4/SVIP/PALM/STXBP6/RDX/CLSTN2/HRAS/HSPA1B/SLIT2/UBQLN2/CYRIB/HO…	156
KEGG	hsa04141	Protein processing in endoplasmic reticulum	45/854	90/3226	1.14124e-06	0.000172388	RAD23A/RPN1/HSPA1A/TXNDC5/ATF6/ATF6B/DNAJB2/RAD23B/UBQLN4/NPLOC4/UBE2D4/CAPN2/SEC13/MAPK10/LMAN1/ATXN3/UBE2G1/DDOST/HSPH1/SVIP/UBE2D2/HSPA1B/UBQLN2/BAG2/UBE2D3/HSPBP1/HYOU1/UBQLN3/DNAJC5B/HSP90AA1/MAPK8/NSFL1C/HSP90AB1/PDIA6/PRKCSH/HSPA8/ERO1A/MAN1B1/DNAJB11/PDIA3/DNAJB12/ERLEC1/MAN1A2/LMAN2/UBXN4	45
BP	GO:0051963	regulation of synapse assembly	40/1486	77/5666	1.1464e-06	0.000167922	LRRN1/FLRT2/FLRT3/WNT5A/AMIGO2/ADGRB3/AGRN/CLSTN1/SLITRK1/SLIT1/SEMA4A/SLITRK6/EPHB1/CLSTN2/IL1RAPL1/NECTIN1/LRFN4/ADGRB1/FZD1/NLGN1/PDLIM5/EFNA5/NTRK3/SLITRK5/NTRK2/NRXN1/ROBO2/GPC6/SEMA4D/GHRL/LRRTM2/SLITRK4/EPHA7/ST8SIA2/EPHB2/LRTM2/NTN1/NLGN2/EPHB3/PTPRD	40
BP	GO:0099537	trans-synaptic signaling	112/1486	289/5666	1.15389e-06	0.000167922	MPZ/ACE/CACNB4/GABBR1/GAD1/TNR/PLCB1/GJD2/PDLIM4/STAU1/PRKAR1B/NAPB/TMOD2/SV2A/PFN2/SHANK3/SHANK1/NEURL1/GABBR2/NETO1/SCGN/CPLX2/CLSTN1/PPP3R1/LIN7B/AKT1/SORCS3/CASK/CALB2/ATXN3/SYT4/EPHB1/NRGN/CPLX1/CLSTN2/HRAS/HOMER1/GLUL/ARF1/PARK7/DLG2/SNCG/SEPTIN5/EIF4EBP2/GFAP/IL1RAPL1/NRG3/CHRNB3/SYT1/PCDH17/BLOC1S6/CPLX3/LRRC4/ADGRB1/RELN/ABR/YWHAH/LRP6/GABARAP/GIPC1/LIN7A/NLGN1/DAG1/SYAP1/PRRT2/APOE/CACN…	112
BP	GO:0051129	negative regulation of cellular component organization	123/1486	325/5666	1.45824e-06	0.000207037	RAF1/BIRC2/TINF2/ACE/HSPA1A/STMN2/SPART/FLNA/TNR/DNAJB2/SPOCK1/DNM2/EVL/MET/FXN/SMAD4/MAPRE1/PPM1A/FLII/DPYSL5/DPYSL3/UBQLN4/TMOD2/TMOD3/TWF1/PFN2/GMFG/BCL2L2/SPP1/SHANK3/SHANK1/WNT5A/TOM1L1/RAP1GAP/EFNB2/MAD2L1/AKT1/SLIT1/SEMA4A/PLXNB3/KREMEN1/STMN1/FKBP4/GMFB/SVIP/SH3GL3/CRMP1/RDX/HSPA1B/SLIT2/UBQLN2/CYRIB/PFDN2/PARK7/LRP4/EFNA1/GFAP/PFN1/CPTP/CIB1/SEMA5B/SEMA6D/SEMA4G/RTN4RL1/DNAJB8/PFDN4/MAD2…	123
BP	GO:1901890	positive regulation of cell junction assembly	37/1486	70/5666	1.66919e-06	0.000231344	LRRN1/FLRT2/FLRT3/SFRP1/AMIGO2/ADGRB3/AGRN/CLSTN1/SLITRK1/SEMA4A/SLITRK6/EPHB1/CLSTN2/HOPX/IL1RAPL1/ADGRB1/NLGN1/PPM1F/EFNA5/TEK/SLITRK5/EPHA2/NTRK2/NRXN1/NRP1/SEMA4D/GHRL/LRRTM2/CNTNAP2/SLITRK4/ST8SIA2/EPHB2/PTPRJ/LRTM2/NLGN2/EPHB3/PTPRD	37
MF	GO:0045296	cadherin binding	70/1512	163/5782	1.78967e-06	0.000200299	PSMB6/PUF60/HSPA1A/ENO1/FLNA/AHSA1/TAGLN2/CLINT1/ARHGAP1/CBL/YWHAB/MAPRE1/MPP7/TMOD3/TWF1/PARVA/YWHAE/JUP/CD46/PPME1/STXBP6/IDH1/RDX/CNN2/NDRG1/RAB1A/CDH12/PARK7/PFN1/LASP1/EFHD2/ARHGEF16/GIPC1/TWF2/CAPZB/PDLIM5/FSCN1/EHD1/CTNNA1/EPS8L2/PKN2/EGFR/CAST/PTPN11/BSG/PRDX1/EIF4G2/SFN/EPHA2/BMPR2/PRDX6/NOTCH3/KRT18/HSP90AB1/VASN/YWHAZ/ALDOA/EIF4H/HSPA8/VAPA/CDH11/CDH7/PTPRJ/NUDC/EZR/LDHA/VASP/CTNNA2/CR…	70
BP	GO:0007268	chemical synaptic transmission	110/1486	285/5666	1.81984e-06	0.000240759	MPZ/ACE/CACNB4/GABBR1/GAD1/TNR/PLCB1/GJD2/PDLIM4/STAU1/PRKAR1B/NAPB/TMOD2/SV2A/PFN2/SHANK3/SHANK1/NEURL1/GABBR2/NETO1/SCGN/CPLX2/CLSTN1/PPP3R1/LIN7B/AKT1/SORCS3/CASK/CALB2/ATXN3/SYT4/EPHB1/NRGN/CPLX1/CLSTN2/HRAS/HOMER1/GLUL/ARF1/PARK7/DLG2/SNCG/SEPTIN5/EIF4EBP2/GFAP/NRG3/CHRNB3/SYT1/PCDH17/BLOC1S6/CPLX3/LRRC4/ADGRB1/RELN/ABR/YWHAH/LRP6/GABARAP/GIPC1/LIN7A/NLGN1/SYAP1/PRRT2/APOE/CACNB3/DNM1/AMPH/D…	110
BP	GO:0098916	anterograde trans-synaptic signaling	110/1486	285/5666	1.81984e-06	0.000240759	MPZ/ACE/CACNB4/GABBR1/GAD1/TNR/PLCB1/GJD2/PDLIM4/STAU1/PRKAR1B/NAPB/TMOD2/SV2A/PFN2/SHANK3/SHANK1/NEURL1/GABBR2/NETO1/SCGN/CPLX2/CLSTN1/PPP3R1/LIN7B/AKT1/SORCS3/CASK/CALB2/ATXN3/SYT4/EPHB1/NRGN/CPLX1/CLSTN2/HRAS/HOMER1/GLUL/ARF1/PARK7/DLG2/SNCG/SEPTIN5/EIF4EBP2/GFAP/NRG3/CHRNB3/SYT1/PCDH17/BLOC1S6/CPLX3/LRRC4/ADGRB1/RELN/ABR/YWHAH/LRP6/GABARAP/GIPC1/LIN7A/NLGN1/SYAP1/PRRT2/APOE/CACNB3/DNM1/AMPH/D…	110
BP	GO:0051962	positive regulation of nervous system development	67/1486	154/5666	1.90017e-06	0.000245799	NEFL/ACE/LRRN1/TENM4/SMURF1/FLRT2/FLRT3/SHANK3/NEURL1/AMIGO2/SKIL/ADGRB3/AGRN/CLSTN1/SLITRK1/SEMA4A/SLITRK6/PLXNB3/EPHB1/CLSTN2/SLIT2/PPP1CC/PLXNA4/PLXND1/FN1/GFAP/IL1RAPL1/ADGRB1/RELN/NLGN1/GDI1/DAG1/TWF2/EFNA5/IL6ST/MAP2K1/PTN/LRP8/CAMK2B/L1CAM/PLXNC1/SLITRK5/BMPR2/NTRK2/NOTCH1/NRXN1/ROBO2/NRP1/SEMA4D/ROBO1/NGF/GHRL/LRRTM2/SLITRK4/NPTN/ST8SIA2/EPHB2/TNFRSF1B/ISLR2/LRTM2/PLXNA1/NTN1/NLGN2/DSCAM/…	67
MF	GO:0005005	transmembrane-ephrin receptor activity	14/1512	17/5782	1.97984e-06	0.000200299	EFNA4/EPHB4/EPHB1/EPHA6/EFNB3/EPHA3/EPHA5/EPHA2/EPHA10/EPHB6/EFNA3/EPHA7/EPHB2/EPHB3	14
BP	GO:0001764	neuron migration	36/1486	68/5666	2.19432e-06	0.000277679	SPOCK1/PRKG1/FLRT2/KIAA0319L/YWHAE/NRP2/GAS6/DCLK1/ADGRG1/NRG3/ADGRL3/RELN/SRGAP2/TYRO3/HSP90AA1/NTRK3/CAMK2B/CHL1/KIRREL3/NTRK2/CRK/UNC5C/SEMA3E/FGFR1/NRP1/POMGNT2/LRP12/UNC5D/NEO1/PLXNA1/NTN1/NRG1/PLXNB2/DNER/CTNNA2/CRKL	36
MF	GO:0005003	ephrin receptor activity	15/1512	19/5782	2.21125e-06	0.00020134	EFNA4/EPHB4/EPHB1/EPHA6/EFNB3/NTRK3/EPHA3/EPHA5/EPHA2/EPHA10/EPHB6/EFNA3/EPHA7/EPHB2/EPHB3	15
CC	GO:0099240	intrinsic component of synaptic membrane	35/1530	66/5865	2.53729e-06	0.000122372	GABBR1/FLRT3/EFNB2/NETO1/NRP2/SLITRK1/SORCS3/CLSTN2/CNTN6/NECTIN1/PCDH17/CPLX3/LRRC4/LRFN4/NLGN1/PRRT2/GPHN/EFNB3/FXYD6/NTRK3/CNTN5/CADM3/STX1A/NLGN4X/NRP1/LRRTM2/ADAM23/NPTN/EPHA7/ADAM22/DLG4/EPHB2/NLGN2/PTPRD/LRRC4C	35
CC	GO:0000139	Golgi membrane	107/1530	279/5865	2.79175e-06	0.000123425	STX12/MGAT1/GNPTG/TMED2/B4GALT6/GALNT13/STX6/PLD3/ATF6/CD59/DNM2/B3GALT2/ARFGAP2/RAB39B/CHP1/GABARAPL2/SH3GL2/KIAA0319L/RAP1GAP/GNPNAT1/IL15RA/RAB6B/CLSTN1/LMAN1/SYT4/HPD/SVIP/CLSTN2/HRAS/RAB1A/ARF1/HLA-G/EBAG9/FZD5/NCAM1/B3GALT5/TMED9/FAM20C/CHST10/GALNT4/HS2ST1/ST6GAL2/B3GAT1/MGAT3/MGAT5/GALNT9/GABARAP/RTN1/PYCARD/AP1B1/ATP6V1F/TNFRSF1A/EGFR/BSG/IGF2R/NOTCH1/NOTCH3/HS6ST1/MFNG/ST3GAL1/C1GALT1C1…	107
CC	GO:0098685	Schaffer collateral - CA1 synapse	23/1530	37/5865	3.88775e-06	0.000158658	NEFL/GABBR1/TNR/PRKAR1B/PFN2/SHANK1/EFNB2/PPP3R1/CASK/CPLX1/LRRC4/ABR/GIPC1/CAPZB/GHRL/LRRTM2/STX3/NPTN/EPHA7/CDH11/PTPRD/LRRC4C/NEFH	23
CC	GO:0044297	cell body	92/1530	235/5865	5.28297e-06	0.000200197	ENO2/GRIA4/EFNA2/STMN2/FLNA/GABBR1/CYGB/SMURF1/RGS8/STAU1/GLRX2/DPYSL5/DPYSL3/SV2A/NEURL1/RAP1GAP/CAPN2/S100A5/CPLX2/GAP43/FADD/NAXE/CADM2/KREMEN1/SYT4/FKBP4/NRGN/CRMP1/CPLX1/HOMER1/GLUL/PARK7/LRP4/PLXND1/SEZ6L/DLG2/SNCG/FZD5/GFAP/CIB1/RTN4RL1/PDE1B/LRP6/GDI1/SIRT2/NEUROG1/RAB38/SYAP1/APOE/RTN1/PYCARD/INPP5F/PRKAR2B/INHA/IL6ST/HSP90AA1/AIF1/RET/GFRA1/LRP8/INSR/EPHA5/IGF1R/L1CAM/FLRT1/BMPR1A/BMPR2…	92
BP	GO:0050772	positive regulation of axonogenesis	27/1486	47/5666	5.43508e-06	0.000673147	NEFL/SMURF1/SKIL/SLITRK1/PLXNB3/SLIT2/PLXNA4/PLXND1/FN1/GDI1/TWF2/EFNA5/MAP2K1/L1CAM/PLXNC1/BMPR2/NTRK2/ROBO2/NRP1/SEMA4D/ROBO1/NGF/ISLR2/PLXNA1/NTN1/DSCAM/PLXNB2	27
MF	GO:0017154	semaphorin receptor activity	9/1512	9/5782	5.61835e-06	0.00046506	MET/NRP2/PLXNB3/PLXNA4/PLXND1/PLXNC1/NRP1/PLXNA1/PLXNB2	9
BP	GO:0048013	ephrin receptor signaling pathway	24/1486	40/5666	6.42784e-06	0.000779517	EFNA2/EFNB1/NCK2/EFNA4/EFNB2/EPHB4/EPHB1/EFNA1/CHN1/EPHA6/EFNB3/EFNA5/NTRK3/PTPN11/EPHA3/EPHA5/EPHA2/CRK/EPHA10/EPHB6/EFNA3/EPHA7/EPHB2/EPHB3	24
BP	GO:0009101	glycoprotein biosynthetic process	61/1486	141/5666	6.82935e-06	0.000811307	RPN1/MGAT1/POMK/B4GALT6/GALNT13/NAGPA/PLCB1/B3GALT2/CHP1/RAMP1/DDOST/HS6ST3/B3GALT5/MUSTN1/CHST10/GALNT4/HS2ST1/ST6GAL2/B3GAT1/MGAT3/MGAT5/GALNT9/NECAB1/GFPT2/CRPPA/BMPR2/HS6ST1/ST3GAL1/C1GALT1C1/MLEC/POMGNT2/XXYLT1/CANT1/EXTL2/CHST12/B3GAT3/MGAT2/NDST1/ST3GAL6/HS3ST3B1/GALNT10/MAN1B1/GALNT1/FUT10/FAM20B/MGAT4C/CHST11/B4GALT7/ST8SIA2/ST6GALNAC5/LARGE1/B3GNT2/B3GALT6/ITM2B/FUT8/UST/IGF1/GALNT16/MA…	61
CC	GO:0031225	anchored component of membrane	48/1530	104/5865	6.86277e-06	0.000242725	ALPI/EFNA2/NTM/CD59/EFNA4/CNTFR/FOLR3/ENPP6/FOLR2/OPCML/CD14/ALPL/SVIP/MDGA2/EFNA1/NCAM1/RTN4RL1/CNTN6/CNTN3/CPLX3/GPHN/GFRA2/EFNA5/PLAUR/LSAMP/CA4/CD109/CFC1/CNTN4/CNTN5/FCGR3B/GFRA1/GPC2/HJV/TFPI/BCAN/GPC5/GPC6/GAS1/RGMA/EFNA3/ART4/CPM/ART3/DLG4/DPEP2/GPC1/UMOD	48
BP	GO:0060074	synapse maturation	14/1486	18/5666	7.01e-06	0.000816111	NEFL/SHANK1/NEURL1/CLSTN1/PALM/SEZ6L/PFN1/RELN/NLGN1/NFIA/CAMK2B/BCAN/NRXN1/YWHAZ	14
BP	GO:0050767	regulation of neurogenesis	77/1486	190/5666	8.77426e-06	0.00100148	NEFL/ACE/SPART/TNR/TENM4/SMURF1/DPYSL5/SPP1/SHANK3/WNT5A/NEURL1/SKIL/SLITRK1/SLIT1/SEMA4A/PLXNB3/SYT4/SLIT2/PPP1CC/LRP4/PLXNA4/PLXND1/FN1/GFAP/IL1RAPL1/SEMA5B/SEMA6D/SEMA4G/PRTG/RELN/YWHAH/GDI1/SIRT2/DAG1/TWF2/CTNNA1/EFNB3/EFNA5/IL6ST/NTRK3/MAP2K1/BMP7/PTN/DLL4/LRP8/CAMK2B/L1CAM/PLXNC1/BMPR1A/BMPR2/NTRK2/NOTCH1/ROBO2/DLL1/SEMA3E/NRP1/RYK/SEMA3G/SEMA4D/ROBO1/NGF/NOG/DRAXIN/DNAJB11/NPTN/EPHA7/SEMA4…	77
BP	GO:0061387	regulation of extent of cell growth	34/1486	66/5666	9.24868e-06	0.00103533	SPART/TNR/SMURF1/DNM2/SPP1/WNT5A/SLIT1/SEMA4A/PLXNA4/FN1/SEMA5B/SEMA6D/SEMA4G/GDI1/TWF2/APOE/EFNA5/L1CAM/BMPR2/SEMA3E/NRP1/RYK/SEMA3G/OLFM1/SEMA4D/NGF/DRAXIN/EPHA7/SEMA4C/ISLR2/NTN1/DSCAM/FSTL4/SEMA4B	34
CC	GO:0043025	neuronal cell body	83/1530	210/5865	1.00212e-05	0.000315291	ENO2/GRIA4/EFNA2/STMN2/FLNA/GABBR1/CYGB/SMURF1/RGS8/STAU1/GLRX2/DPYSL5/SV2A/NEURL1/RAP1GAP/CAPN2/S100A5/CPLX2/GAP43/CADM2/KREMEN1/SYT4/FKBP4/NRGN/CRMP1/CPLX1/HOMER1/GLUL/LRP4/SEZ6L/DLG2/SNCG/FZD5/CIB1/RTN4RL1/PDE1B/LRP6/GDI1/SIRT2/NEUROG1/SYAP1/APOE/RTN1/PYCARD/INPP5F/PRKAR2B/INHA/IL6ST/HSP90AA1/AIF1/RET/GFRA1/LRP8/INSR/EPHA5/IGF1R/L1CAM/FLRT1/BMPR1A/UCHL1/NRXN1/CD200/UNC5C/PDE9A/ALCAM/HSP90AB1/O…	83
CC	GO:0005912	adherens junction	39/1530	80/5865	1.01031e-05	0.000315291	PDLIM4/PLEKHA7/MPP7/TMOD3/DSC2/RND1/ZYX/EFNB2/LIN7B/JUP/STXBP6/RDX/NDRG1/CDH12/PARK7/DLG2/LAMA3/NECTIN1/PDLIM3/LIN7A/DAG1/PDLIM5/CTNNA1/PGM5/LIMD1/EFNA5/EIF4G2/BMPR2/JAG1/NOTCH1/DLL1/KRT18/NECTIN2/CDH11/ESAM/CDH7/DLG4/EZR/CTNNA2	39
BP	GO:0050803	regulation of synapse structure or activity	57/1486	131/5666	1.1058e-05	0.00121451	LRRN1/FLRT2/FLRT3/SHANK3/WNT5A/NEURL1/AMIGO2/ADGRB3/NRP2/AGRN/CLSTN1/SLITRK1/SLIT1/SEMA4A/SLITRK6/EPHB1/CLSTN2/HOMER1/LRP4/EFNA1/IL1RAPL1/NECTIN1/LRFN4/C1QL3/ADGRB1/RELN/FZD1/NLGN1/DAG1/PDLIM5/APOE/EFNA5/NTRK3/LRP8/CAMK2B/CAMK1/SLITRK5/NTRK2/NRXN1/ROBO2/GPC6/SEMA4D/YWHAZ/HSPA8/GHRL/LRRTM2/STX1B/SLITRK4/EPHA7/ST8SIA2/EPHB2/LRTM2/NTN1/NLGN2/EPHB3/PTPRD/CTNNA2	57
BP	GO:0098742	cell-cell adhesion via plasma-membrane adhesion molecules	60/1486	140/5666	1.15972e-05	0.00125015	PCDH9/MPZ/MILR1/TENM4/ITGB2/FLRT3/DSC2/SPARCL1/AMIGO2/CLSTN1/SLITRK1/DSG3/CADM2/PLXNB3/CLSTN2/DSCAML1/CDH12/IL1RAPL1/CNTN6/ADGRL3/NECTIN1/PCDH17/LRRC4/LRFN4/NLGN1/PCDH1/RIC8A/EFNA5/RET/CNTN4/CADM1/BSG/CADM3/L1CAM/KIRREL3/ROBO2/GPC6/ALCAM/ROBO1/NECTIN2/PCDHGA10/PCDHGA12/NPTN/CDH11/ESAM/PCDHGC3/CDH7/UNC5D/PCDHA7/SCARF2/PCDH10/DSCAM/PLXNB2/ROBO4/IGSF11/PTPRD/PCDHAC2/LRRC4C/UMOD/PCDHB10	60
CC	GO:0098984	neuron to neuron synapse	64/1530	153/5865	1.29199e-05	0.000380798	NETO2/SPOCK1/DNM2/PRKAR1B/FLRT3/SHANK3/SHANK1/NEURL1/NCK2/MAGI2/EFNB2/NETO1/GAP43/CLSTN1/SLITRK1/LIN7B/SORCS3/DCLK1/NRGN/PALM/SH3GL3/CLSTN2/HOMER1/ARF1/LRP4/DLG2/NECTIN1/SYT1/LRRC4/LRFN4/ADGRB1/LIN7A/NLGN1/CAPZB/PDLIM5/PRRT2/SHARPIN/GPHN/INPP4A/SRGAP2/EFNB3/SYT12/LRP8/CADM1/CAMK1/STX1A/BMPR2/NTRK2/NLGN4X/PRKCG/YWHAZ/LRRTM2/SYT11/NPTN/EPHA7/ATP1B2/SEMA4C/ADAM22/DLG4/NLGN2/IGSF11/PTPRD/LRRC4C/NEFH	64
BP	GO:1901888	regulation of cell junction assembly	55/1486	126/5666	1.40494e-05	0.00148695	SNAI2/ACE/LRRN1/FLRT2/FLRT3/WNT5A/SFRP1/AMIGO2/ADGRB3/AGRN/CLSTN1/SLITRK1/SLIT1/SEMA4A/SLITRK6/EPHB1/CLSTN2/HOPX/FZD5/IL1RAPL1/NECTIN1/LRFN4/ADGRB1/FZD1/NLGN1/PDLIM5/PPM1F/IKBKB/EFNA5/NTRK3/EPHA3/THBS1/TEK/SLITRK5/EPHA2/NTRK2/MMP14/NRXN1/ROBO2/GPC6/NRP1/SEMA4D/GHRL/LRRTM2/CNTNAP2/SLITRK4/EPHA7/ST8SIA2/EPHB2/PTPRJ/LRTM2/NTN1/NLGN2/EPHB3/PTPRD	55
BP	GO:0050807	regulation of synapse organization	56/1486	129/5666	1.43363e-05	0.00149022	LRRN1/FLRT2/FLRT3/SHANK3/WNT5A/NEURL1/AMIGO2/ADGRB3/NRP2/AGRN/CLSTN1/SLITRK1/SLIT1/SEMA4A/SLITRK6/EPHB1/CLSTN2/HOMER1/LRP4/EFNA1/IL1RAPL1/NECTIN1/LRFN4/C1QL3/ADGRB1/RELN/FZD1/NLGN1/DAG1/PDLIM5/APOE/EFNA5/NTRK3/LRP8/CAMK2B/CAMK1/SLITRK5/NTRK2/NRXN1/ROBO2/GPC6/SEMA4D/YWHAZ/HSPA8/GHRL/LRRTM2/SLITRK4/EPHA7/ST8SIA2/EPHB2/LRTM2/NTN1/NLGN2/EPHB3/PTPRD/CTNNA2	56
BP	GO:0099003	vesicle-mediated transport in synapse	42/1486	89/5666	1.48957e-05	0.00152121	CACNB4/DNM2/PRKAR1B/SH3GL2/NAPB/SV2A/PFN2/AP2A2/ITSN1/EFNB2/CPLX2/CLSTN1/PPP3R1/CASK/SYT4/SH3GL3/CPLX1/SNCG/SEPTIN5/CHRNB3/SYT1/PCDH17/BLOC1S6/CPLX3/GIPC1/NLGN1/PRRT2/DNM1/AMPH/AP2B1/SYT12/STX1A/NLGN4X/PRKCB/PRKCG/STX1B/STX3/STX2/SYT8/DOC2B/NLGN2/SYT5	42
CC	GO:0030425	dendrite	88/1530	228/5865	1.63224e-05	0.000432974	GRIA4/GABBR1/RGS8/PDLIM4/STAU1/GLRX2/SEPTIN11/DPYSL5/SV2A/SHANK3/SHANK1/NEURL1/RAP1GAP/MAGI2/CAPN2/SCGN/GAP43/CALB2/SYT4/EPHB1/NRGN/PALM/CLSTN2/BAG2/HOMER1/PPP1CC/LRP4/FZD5/IL1RAPL1/NECTIN1/GCHFR/LRRC4/ADGRB1/RELN/ABR/PALMD/TRIM9/GIPC1/NLGN1/SYAP1/PRRT2/APOE/SHARPIN/RTN1/GPHN/INPP5F/SRGAP2/DYRK1A/PRKAR2B/IL6ST/HSP90AA1/RET/LRP8/INSR/CHL1/EPHA5/MAPK8/L1CAM/CLU/KIRREL3/BMPR1A/BMPR2/NTRK2/UNC5C/NLGN…	88
CC	GO:0097447	dendritic tree	88/1530	228/5865	1.63224e-05	0.000432974	GRIA4/GABBR1/RGS8/PDLIM4/STAU1/GLRX2/SEPTIN11/DPYSL5/SV2A/SHANK3/SHANK1/NEURL1/RAP1GAP/MAGI2/CAPN2/SCGN/GAP43/CALB2/SYT4/EPHB1/NRGN/PALM/CLSTN2/BAG2/HOMER1/PPP1CC/LRP4/FZD5/IL1RAPL1/NECTIN1/GCHFR/LRRC4/ADGRB1/RELN/ABR/PALMD/TRIM9/GIPC1/NLGN1/SYAP1/PRRT2/APOE/SHARPIN/RTN1/GPHN/INPP5F/SRGAP2/DYRK1A/PRKAR2B/IL6ST/HSP90AA1/RET/LRP8/INSR/CHL1/EPHA5/MAPK8/L1CAM/CLU/KIRREL3/BMPR1A/BMPR2/NTRK2/UNC5C/NLGN…	88
BP	GO:0060560	developmental growth involved in morphogenesis	54/1486	124/5666	1.82272e-05	0.00182934	CSF1/SPART/TNR/SMURF1/DNM2/DDR1/SH3GL2/SPP1/FLRT3/WNT5A/SFRP1/MAGI2/NRP2/SLIT1/SEMA4A/DCLK1/SYT4/SLIT2/PLXNA4/FN1/SEMA5B/SEMA6D/SEMA4G/SYT1/GDI1/TWF2/APOE/TRIM28/EFNA5/HSP90AA1/L1CAM/FLRT1/BMPR2/NOTCH1/SEMA3E/ALCAM/HSP90AB1/NRP1/RYK/SEMA3G/OLFM1/SEMA4D/NGF/DRAXIN/EPHA7/ST8SIA2/SEMA4C/ISLR2/PLXNA1/NTN1/DSCAM/FSTL4/PTK7/SEMA4B	54
MF	GO:0016853	isomerase activity	38/1512	79/5782	2.05072e-05	0.00155603	SPAST/TXNDC5/GLRX2/RPE/ECH1/PIN1/PGAM2/NAXE/PTGES3/IDI1/FKBP4/ECI1/ITPK1/PUS7/THAP4/PTPA/MPI/FKBP1A/HSPD1/PPIA/PGAM1/GPI/TPI1/PDIA6/TMX3/ERP44/QSOX1/CRELD1/CFTR/PDIA3/TBXAS1/MIF/QSOX2/PGM1/FKBP7/FKBP14/MCEE/PPIL1	38
BP	GO:0050771	negative regulation of axonogenesis	24/1486	42/5666	2.05214e-05	0.00202468	SPART/TNR/SPP1/WNT5A/SLIT1/SEMA4A/LRP4/SEMA5B/SEMA6D/SEMA4G/GDI1/EFNB3/SEMA3E/NRP1/RYK/SEMA3G/SEMA4D/DRAXIN/EPHA7/SEMA4C/EPHB2/NTN1/FSTL4/SEMA4B	24
CC	GO:0002116	semaphorin receptor complex	8/1530	8/5865	2.11593e-05	0.00053455	NRP2/PLXNB3/PLXNA4/PLXND1/PLXNC1/NRP1/PLXNA1/PLXNB2	8
BP	GO:0048675	axon extension	34/1486	68/5666	2.11946e-05	0.00205625	TNR/SMURF1/DNM2/WNT5A/NRP2/SLIT1/SEMA4A/DCLK1/SLIT2/PLXNA4/FN1/SEMA5B/SEMA6D/SEMA4G/GDI1/TWF2/APOE/HSP90AA1/L1CAM/BMPR2/SEMA3E/ALCAM/HSP90AB1/NRP1/RYK/SEMA3G/OLFM1/SEMA4D/DRAXIN/SEMA4C/ISLR2/NTN1/DSCAM/SEMA4B	34
CC	GO:0099699	integral component of synaptic membrane	30/1530	58/5865	2.50815e-05	0.000604836	GABBR1/FLRT3/EFNB2/NETO1/NRP2/SLITRK1/SORCS3/CLSTN2/NECTIN1/PCDH17/LRRC4/LRFN4/NLGN1/PRRT2/EFNB3/FXYD6/NTRK3/CADM3/STX1A/NLGN4X/NRP1/LRRTM2/ADAM23/NPTN/EPHA7/ADAM22/EPHB2/NLGN2/PTPRD/LRRC4C	30
BP	GO:0070085	glycosylation	46/1486	102/5666	2.58061e-05	0.0024626	RPN1/MGAT1/POMK/B4GALT6/GALNT13/NAGPA/B3GALT2/CHP1/RAMP1/DDOST/B3GALT5/GALNT4/ST6GAL2/B3GAT1/MGAT3/MGAT5/GALNT9/GFPT2/CRPPA/ST3GAL1/C1GALT1C1/MLEC/POMGNT2/XXYLT1/EXTL2/B3GAT3/MGAT2/ST3GAL6/GALNT10/MAN1B1/GALNT1/FUT10/MGAT4C/B4GALT7/ST8SIA2/ST6GALNAC5/LARGE1/B3GNT2/B3GALT6/FUT8/GALNT16/B4GALNT1/MAN1A2/FUT2/COG8/B4GALT2	46
CC	GO:0030055	cell-substrate junction	88/1530	231/5865	2.92881e-05	0.000675571	HSPA1A/FLNA/CD59/DNM2/EVL/CBL/YWHAB/CHP1/MAPRE1/LAMTOR3/RHOG/FERMT3/FLII/ITGB2/TWF1/FLRT2/FLRT3/PARVA/HSPA9/REXO2/ZYX/FGFR3/EFNB2/YWHAE/RALA/CAPN2/DDR2/CNN1/HSPG2/FLT1/CASK/JUP/MPZL1/CD46/RHOB/RDX/AIF1L/CNN2/HSPA1B/ARF1/PPP1CC/LAMA3/PFN1/HYOU1/ADGRB1/LASP1/FBLN7/FZD2/FZD1/DAG1/PROCR/CTNNA1/PGM5/EHD3/LIMD1/GDI2/PLAUR/EGFR/ADGRE5/MAP2K1/MRC2/MAPK1/BSG/IGF2R/TEK/ADAM9/PPIA/YWHAG/L1CAM/FLRT1/GSN/EPHA…	88
BP	GO:0050804	modulation of chemical synaptic transmission	80/1486	205/5666	3.03438e-05	0.00284891	ACE/CACNB4/GABBR1/TNR/PLCB1/STAU1/PRKAR1B/PFN2/SHANK3/SHANK1/NEURL1/NETO1/SCGN/CPLX2/CLSTN1/PPP3R1/SORCS3/CASK/CALB2/SYT4/EPHB1/NRGN/CPLX1/CLSTN2/HRAS/HOMER1/GLUL/ARF1/SNCG/SEPTIN5/EIF4EBP2/GFAP/NRG3/CHRNB3/SYT1/PCDH17/CPLX3/LRRC4/ADGRB1/RELN/ABR/YWHAH/GIPC1/NLGN1/SYAP1/PRRT2/APOE/DNM1/SYT12/PSMC5/PRKAR2B/BEGAIN/PTN/MAPK1/CNTN4/LRP8/CAMK2B/STX1A/YWHAG/NTRK2/NRXN1/NLGN4X/PRKCB/PRKCG/NGF/NOG/GHRL/L…	80
BP	GO:0009100	glycoprotein metabolic process	72/1486	181/5666	3.60995e-05	0.00333551	RPN1/MGAT1/POMK/GNPTG/B4GALT6/GALNT13/NAGPA/PLCB1/B3GALT2/EGFLAM/CHP1/RAMP1/DDOST/HS6ST3/RAB1A/PARK7/B3GALT5/MUSTN1/CHST10/GALNT4/HS2ST1/ST6GAL2/B3GAT1/MGAT3/MGAT5/GALNT9/NECAB1/GFPT2/CRPPA/IDS/BMPR2/HS6ST1/ST3GAL1/PRKCSH/C1GALT1C1/ERP44/CELA1/MLEC/POMGNT2/XXYLT1/CANT1/EXTL2/CHST12/B3GAT3/MGAT2/NDST1/ST3GAL6/HS3ST3B1/GALNT10/MAN1B1/GALNT1/FUT10/FAM20B/MGAT4C/CHST11/B4GALT7/ST8SIA2/ST6GALNAC5/LARG…	72
BP	GO:0099177	regulation of trans-synaptic signaling	80/1486	206/5666	3.71622e-05	0.00338005	ACE/CACNB4/GABBR1/TNR/PLCB1/STAU1/PRKAR1B/PFN2/SHANK3/SHANK1/NEURL1/NETO1/SCGN/CPLX2/CLSTN1/PPP3R1/SORCS3/CASK/CALB2/SYT4/EPHB1/NRGN/CPLX1/CLSTN2/HRAS/HOMER1/GLUL/ARF1/SNCG/SEPTIN5/EIF4EBP2/GFAP/NRG3/CHRNB3/SYT1/PCDH17/CPLX3/LRRC4/ADGRB1/RELN/ABR/YWHAH/GIPC1/NLGN1/SYAP1/PRRT2/APOE/DNM1/SYT12/PSMC5/PRKAR2B/BEGAIN/PTN/MAPK1/CNTN4/LRP8/CAMK2B/STX1A/YWHAG/NTRK2/NRXN1/NLGN4X/PRKCB/PRKCG/NGF/NOG/GHRL/L…	80
BP	GO:0022603	regulation of anatomical structure morphogenesis	161/1486	471/5666	3.9068e-05	0.00349872	SNAI2/NEFL/CSF1/SPART/FLNA/TNR/TENM4/SMURF1/DNM2/RHOG/DPYSL5/ITGB2/SPP1/SHANK3/WNT5A/PARVA/RND1/DVL2/HGS/SFRP1/MAGI2/EFNB2/RALA/SKIL/VEGFD/ADGRB3/SLITRK1/HSPG2/SLIT1/SMOC2/FLT1/NAXE/JUP/SEMA4A/PLXNB3/SYT4/HMOX1/FIS1/RHOB/PALM/RDX/SLIT2/HSPB6/CYRIB/GLUL/DDAH1/LRP4/PLXNA4/PLXND1/HLA-G/FN1/EFNA1/CIB1/AP1AR/IL1RAPL1/SEMA5B/SEMA6D/SEMA4G/FZD7/SYT1/ADGRB1/RELN/RHOQ/YWHAH/PALMD/BTG1/HOXA11/CHN1/ADGRB2/F…	161
BP	GO:1990138	neuron projection extension	42/1486	92/5666	4.0339e-05	0.00355781	TNR/SMURF1/DNM2/DDR1/SH3GL2/FLRT3/WNT5A/NRP2/SLIT1/SEMA4A/DCLK1/SYT4/SLIT2/PLXNA4/FN1/SEMA5B/SEMA6D/SEMA4G/SYT1/GDI1/TWF2/APOE/HSP90AA1/L1CAM/FLRT1/BMPR2/SEMA3E/ALCAM/HSP90AB1/NRP1/RYK/SEMA3G/OLFM1/SEMA4D/DRAXIN/ST8SIA2/SEMA4C/ISLR2/PLXNA1/NTN1/DSCAM/SEMA4B	42
BP	GO:0006486	protein glycosylation	44/1486	98/5666	4.40003e-05	0.00376659	RPN1/MGAT1/POMK/B4GALT6/GALNT13/NAGPA/B3GALT2/CHP1/RAMP1/DDOST/B3GALT5/GALNT4/ST6GAL2/B3GAT1/MGAT3/MGAT5/GALNT9/GFPT2/CRPPA/ST3GAL1/C1GALT1C1/MLEC/POMGNT2/XXYLT1/EXTL2/B3GAT3/MGAT2/ST3GAL6/GALNT10/MAN1B1/GALNT1/FUT10/MGAT4C/B4GALT7/ST8SIA2/ST6GALNAC5/LARGE1/B3GNT2/B3GALT6/FUT8/GALNT16/MAN1A2/FUT2/B4GALT2	44
BP	GO:0043413	macromolecule glycosylation	44/1486	98/5666	4.40003e-05	0.00376659	RPN1/MGAT1/POMK/B4GALT6/GALNT13/NAGPA/B3GALT2/CHP1/RAMP1/DDOST/B3GALT5/GALNT4/ST6GAL2/B3GAT1/MGAT3/MGAT5/GALNT9/GFPT2/CRPPA/ST3GAL1/C1GALT1C1/MLEC/POMGNT2/XXYLT1/EXTL2/B3GAT3/MGAT2/ST3GAL6/GALNT10/MAN1B1/GALNT1/FUT10/MGAT4C/B4GALT7/ST8SIA2/ST6GALNAC5/LARGE1/B3GNT2/B3GALT6/FUT8/GALNT16/MAN1A2/FUT2/B4GALT2	44
CC	GO:0048471	perinuclear region of cytoplasm	108/1530	299/5865	5.45235e-05	0.00120526	MGAT1/CSF1/HSPA1A/SPAST/STMN2/STX8/STX6/EIF3G/VPS4A/DNM2/CLINT1/ARHGAP1/CBL/PDLIM4/YWHAB/CLIC4/SH3GL2/CALCOCO2/UBQLN4/TWF1/HERC5/SPP1/NEURL1/INHBB/INHBA/TOLLIP/MAGI2/S100A4/CDKN3/CAPN2/MAD2L1/SELENOM/HIF1AN/SYT4/HMOX1/FKBP4/WWC1/EIF4A2/HRAS/HSPA1B/PHEX/PCLAF/NDRG1/ARF1/TSTD1/PARK7/SNCG/FZD5/CIB1/TPPP3/SYT6/ADGRB1/GALNT4/FZD9/SIRT2/RAB38/TWF2/SYAP1/MEIS2/TRMT112/EHD2/PPM1F/PROCR/EHD1/GDPD1/NDRG2/B…	108
CC	GO:0005925	focal adhesion	86/1530	229/5865	6.61254e-05	0.00140325	HSPA1A/FLNA/CD59/DNM2/EVL/CBL/YWHAB/CHP1/MAPRE1/LAMTOR3/RHOG/FLII/ITGB2/TWF1/FLRT2/FLRT3/PARVA/HSPA9/REXO2/ZYX/FGFR3/EFNB2/YWHAE/RALA/CAPN2/DDR2/CNN1/HSPG2/FLT1/CASK/JUP/MPZL1/CD46/RHOB/RDX/AIF1L/CNN2/HSPA1B/ARF1/PPP1CC/PFN1/HYOU1/ADGRB1/LASP1/FBLN7/FZD2/FZD1/DAG1/PROCR/CTNNA1/PGM5/EHD3/LIMD1/GDI2/PLAUR/EGFR/ADGRE5/MAP2K1/MRC2/MAPK1/BSG/IGF2R/TEK/ADAM9/PPIA/YWHAG/L1CAM/FLRT1/GSN/EPHA2/MMP14/ALCAM…	86
BP	GO:0048846	axon extension involved in axon guidance	19/1486	32/5666	7.37961e-05	0.00613673	WNT5A/NRP2/SLIT1/SEMA4A/SLIT2/PLXNA4/SEMA5B/SEMA6D/SEMA4G/BMPR2/SEMA3E/ALCAM/NRP1/RYK/SEMA3G/SEMA4D/SEMA4C/DSCAM/SEMA4B	19
BP	GO:1902284	neuron projection extension involved in neuron projection guidance	19/1486	32/5666	7.37961e-05	0.00613673	WNT5A/NRP2/SLIT1/SEMA4A/SLIT2/PLXNA4/SEMA5B/SEMA6D/SEMA4G/BMPR2/SEMA3E/ALCAM/NRP1/RYK/SEMA3G/SEMA4D/SEMA4C/DSCAM/SEMA4B	19
CC	GO:0099572	postsynaptic specialization	58/1530	142/5865	7.39953e-05	0.00148009	NETO2/SPOCK1/DNM2/FLRT3/SHANK3/SHANK1/NEURL1/NCK2/MAGI2/EFNB2/NETO1/GAP43/CLSTN1/SLITRK1/LIN7B/SORCS3/DCLK1/NRGN/PALM/SH3GL3/CLSTN2/HOMER1/ARF1/LRP4/DLG2/LRRC4/LRFN4/ADGRB1/LIN7A/NLGN1/CAPZB/PDLIM5/PRRT2/SHARPIN/GPHN/INPP4A/SRGAP2/EFNB3/LRP8/CADM1/CAMK1/STX1A/BMPR2/NTRK2/NLGN4X/PRKCG/HSPA8/LRRTM2/SYT11/NPTN/EPHA7/SEMA4C/ADAM22/DLG4/NLGN2/IGSF11/LRRC4C/NEFH	58
BP	GO:0008361	regulation of cell size	42/1486	94/5666	7.49228e-05	0.00614267	SPART/TNR/SMURF1/DNM2/SPP1/SHANK3/WNT5A/ARHGAP5/SLIT1/SEMA4A/RDX/PLXNA4/FN1/SEMA5B/SEMA6D/SEMA4G/GDI1/AKT1S1/TWF2/APOE/EFNA5/HSP90AA1/RET/AKT3/L1CAM/BMPR2/SEMA3E/HSP90AB1/NRP1/RYK/SEMA3G/OLFM1/SEMA4D/NGF/DRAXIN/EPHA7/SEMA4C/ISLR2/NTN1/DSCAM/FSTL4/SEMA4B	42
CC	GO:0014069	postsynaptic density	56/1530	136/5865	7.53258e-05	0.00148009	NETO2/SPOCK1/DNM2/FLRT3/SHANK3/SHANK1/NEURL1/NCK2/MAGI2/EFNB2/NETO1/GAP43/CLSTN1/SLITRK1/LIN7B/SORCS3/DCLK1/NRGN/PALM/SH3GL3/CLSTN2/HOMER1/ARF1/LRP4/DLG2/LRRC4/LRFN4/ADGRB1/LIN7A/NLGN1/CAPZB/PDLIM5/PRRT2/SHARPIN/GPHN/INPP4A/SRGAP2/EFNB3/LRP8/CADM1/CAMK1/STX1A/BMPR2/NTRK2/NLGN4X/PRKCG/LRRTM2/SYT11/NPTN/EPHA7/SEMA4C/ADAM22/DLG4/IGSF11/LRRC4C/NEFH	56
BP	GO:0001505	regulation of neurotransmitter levels	37/1486	80/5666	8.16558e-05	0.00651127	CACNB4/GAD1/NAPB/SV2A/PFN2/CPLX2/LIN7B/CASK/SYT4/CPLX1/PARK7/SNCG/SEPTIN5/GFAP/CHRNB3/GCHFR/SYT1/BLOC1S6/CPLX3/PDE1B/GIPC1/LIN7A/NLGN1/HNMT/PRRT2/SYT12/STX1A/NRXN1/PRKCB/PRKCG/STX1B/SYT11/STX3/STX2/SYT8/DOC2B/SYT5	37
BP	GO:0099504	synaptic vesicle cycle	37/1486	80/5666	8.16558e-05	0.00651127	CACNB4/DNM2/PRKAR1B/SH3GL2/NAPB/SV2A/PFN2/ITSN1/CPLX2/CASK/SYT4/SH3GL3/CPLX1/SNCG/SEPTIN5/CHRNB3/SYT1/PCDH17/BLOC1S6/CPLX3/GIPC1/NLGN1/PRRT2/DNM1/AMPH/SYT12/STX1A/NLGN4X/PRKCB/PRKCG/STX1B/STX3/STX2/SYT8/DOC2B/NLGN2/SYT5	37
BP	GO:0021602	cranial nerve morphogenesis	7/1486	7/5666	8.44616e-05	0.006644	NRP2/EPHB1/PLXNA4/NEUROG1/NRP1/EPHB2/PLXNA1	7
MF	GO:0098631	cell adhesion mediator activity	24/1512	45/5782	8.92281e-05	0.00620555	MADCAM1/TMOD3/DSC2/JUP/PLXNB3/STXBP6/DSCAML1/CNTN6/GLDN/PDLIM5/BCAM/JAM3/CNTN4/CNTN5/BSG/CD200/ROBO2/KRT18/NFASC/NPTN/ESAM/DSCAM/ROBO4/LRRC4C	24
CC	GO:0042734	presynaptic membrane	27/1530	53/5865	8.94446e-05	0.00169474	GABBR1/ITSN1/EFNB2/CASK/CNTN6/NECTIN1/SYT1/PCDH17/CPLX3/SYAP1/PRRT2/DNM1/EFNB3/FXYD6/CNTN5/CADM3/STX1A/NRXN1/STX1B/ADAM23/SYT11/STX3/NPTN/STX2/EPHB2/NLGN2/PTPRD	27
MF	GO:0098632	cell-cell adhesion mediator activity	22/1512	40/5782	9.54148e-05	0.00620555	TMOD3/DSC2/JUP/PLXNB3/STXBP6/DSCAML1/CNTN6/GLDN/PDLIM5/JAM3/CNTN4/CNTN5/BSG/CD200/ROBO2/KRT18/NFASC/NPTN/ESAM/DSCAM/ROBO4/LRRC4C	22
BP	GO:0071526	semaphorin-plexin signaling pathway	20/1486	35/5666	0.000101129	0.00784903	FLNA/MET/NRP2/SEMA4A/PLXNB3/PLXNA4/PLXND1/NCAM1/SEMA5B/SEMA6D/SEMA4G/PLXNC1/SEMA3E/NRP1/SEMA3G/SEMA4D/SEMA4C/PLXNA1/PLXNB2/SEMA4B	20
KEGG	hsa01200	Carbon metabolism	34/854	72/3226	0.000106444	0.0107191	DLD/ENO2/ENO1/HIBCH/RPE/MDH2/GCK/PGAM2/ENO3/ACADS/HAO1/SDSL/PGLS/GOT2/PGP/IDH1/PSAT1/ACO1/ACOX1/RGN/TKFC/ME1/PDHA2/MDH1/PGAM1/GPI/TKT/TPI1/ESD/PGK1/ALDOA/ADPGK/MCEE/ALDOC	34
BP	GO:0030516	regulation of axon extension	28/1486	56/5666	0.000112285	0.00853783	TNR/SMURF1/DNM2/WNT5A/SLIT1/SEMA4A/PLXNA4/FN1/SEMA5B/SEMA6D/SEMA4G/GDI1/TWF2/APOE/L1CAM/BMPR2/SEMA3E/NRP1/RYK/SEMA3G/OLFM1/SEMA4D/DRAXIN/SEMA4C/ISLR2/NTN1/DSCAM/SEMA4B	28
BP	GO:0050768	negative regulation of neurogenesis	37/1486	81/5666	0.000112937	0.00853783	SPART/TNR/DPYSL5/SPP1/WNT5A/SLIT1/SEMA4A/SYT4/LRP4/SEMA5B/SEMA6D/SEMA4G/PRTG/YWHAH/GDI1/SIRT2/CTNNA1/EFNB3/NTRK3/BMP7/PTN/BMPR1A/NOTCH1/SEMA3E/NRP1/RYK/SEMA3G/SEMA4D/NOG/DRAXIN/DNAJB11/EPHA7/SEMA4C/EPHB2/NTN1/FSTL4/SEMA4B	37
CC	GO:0032279	asymmetric synapse	56/1530	138/5865	0.000120941	0.00221249	NETO2/SPOCK1/DNM2/FLRT3/SHANK3/SHANK1/NEURL1/NCK2/MAGI2/EFNB2/NETO1/GAP43/CLSTN1/SLITRK1/LIN7B/SORCS3/DCLK1/NRGN/PALM/SH3GL3/CLSTN2/HOMER1/ARF1/LRP4/DLG2/LRRC4/LRFN4/ADGRB1/LIN7A/NLGN1/CAPZB/PDLIM5/PRRT2/SHARPIN/GPHN/INPP4A/SRGAP2/EFNB3/LRP8/CADM1/CAMK1/STX1A/BMPR2/NTRK2/NLGN4X/PRKCG/LRRTM2/SYT11/NPTN/EPHA7/SEMA4C/ADAM22/DLG4/IGSF11/LRRC4C/NEFH	56
BP	GO:0016079	synaptic vesicle exocytosis	26/1486	51/5666	0.000130202	0.00944845	CACNB4/NAPB/SV2A/PFN2/CPLX2/CASK/SYT4/CPLX1/SEPTIN5/CHRNB3/SYT1/BLOC1S6/CPLX3/GIPC1/NLGN1/PRRT2/SYT12/STX1A/PRKCB/PRKCG/STX1B/STX3/STX2/SYT8/DOC2B/SYT5	26
BP	GO:0030514	negative regulation of BMP signaling pathway	21/1486	38/5666	0.000131091	0.00944845	VWC2/SPART/SMURF1/PPM1A/WNT5A/CHRD/SFRP1/SKIL/CRIM1/HTRA1/UBE2D3/FZD1/NBL1/HJV/NOTCH1/GREM2/NOG/CHRDL2/SOSTDC1/BAMBI/TWSG1	21
BP	GO:0043113	receptor clustering	21/1486	38/5666	0.000131091	0.00944845	FLNA/MADCAM1/ITGB2/SHANK3/MAGI2/MESD/AGRN/LRP4/DLG2/RELN/FZD9/NLGN1/APOE/GPHN/PTN/PIGR/GSN/NRXN1/DLG4/NLGN2/CRKL	21
BP	GO:0030166	proteoglycan biosynthetic process	19/1486	33/5666	0.000131475	0.00944845	HS6ST3/MUSTN1/CHST10/HS2ST1/B3GAT1/BMPR2/HS6ST1/CANT1/EXTL2/CHST12/B3GAT3/NDST1/HS3ST3B1/FAM20B/CHST11/B4GALT7/B3GALT6/UST/IGF1	19
BP	GO:0048588	developmental cell growth	50/1486	120/5666	0.000145682	0.0103418	SPART/TNR/SMURF1/DNM2/DDR1/SH3GL2/SPP1/FLRT3/WNT5A/NRP2/SLIT1/SEMA4A/DCLK1/SYT4/SLIT2/PLXNA4/FN1/SEMA5B/SEMA6D/SEMA4G/SYT1/GDI1/TWF2/PDLIM5/APOE/EFNA5/HSP90AA1/L1CAM/FLRT1/BMPR2/SEMA3E/ALCAM/HSP90AB1/NRP1/RYK/SEMA3G/OLFM1/SEMA4D/NGF/DRAXIN/EPHA7/ST8SIA2/SEMA4C/IGF1/ISLR2/PLXNA1/NTN1/DSCAM/FSTL4/SEMA4B	50
BP	GO:1902430	negative regulation of amyloid-beta formation	8/1486	9/5666	0.000152539	0.010698	GGA3/PIN1/APOE/RTN1/CLU/NTRK2/SPON1/IGF1	8
CC	GO:0098982	GABA-ergic synapse	18/1530	31/5865	0.000158682	0.00280616	GABBR1/PLCB1/SV2A/GAP43/SLITRK1/PCDH17/LRFN4/NLGN1/DAG1/EFNA5/CNTN5/C1QBP/NLGN4X/CBLN4/LRRTM2/NPTN/NLGN2/NRG1	18
MF	GO:0004713	protein tyrosine kinase activity	43/1512	100/5782	0.000169084	0.0101663	PDGFRA/MET/DDR1/FGFR3/EFNA4/DDR2/NRP2/CRIM1/EPHB4/FLT1/EPHB1/HIPK3/MERTK/EPHA6/EFNB3/DYRK1A/TYRO3/CSF1R/NTRK3/EGFR/TIE1/MAP2K1/RET/EPHA3/INSR/IGF2R/TEK/EPHA5/IGF1R/EPHA2/NTRK2/EPHA10/EPHB6/TYK2/FGFR1/NRP1/EFNA3/INSRR/EPHA7/ROR2/EPHB2/ALK/EPHB3	43
MF	GO:0008092	cytoskeletal protein binding	123/1512	356/5782	0.000178645	0.0101663	TOR1AIP1/SPAST/STMN2/TBCE/FLNA/DNM2/MAP1LC3B/EVL/SMAD4/PDLIM4/RAB39B/CACYBP/CHP1/MAPRE1/GABARAPL2/PDCD5/SMTN/GABARAPL1/FLII/DPYSL5/DPYSL3/TPPP2/TMOD2/TMOD3/TWF1/PFN2/GMFG/CETN2/SHANK3/PARVA/PKD2/KIF3A/S100A4/PTPN4/RAB6B/RALA/CAPN2/CFL2/PIN1/CLSTN1/CNN1/MAPRE3/STMN1/HSPH1/GAS7/FKBP4/MAP1LC3A/GMFB/NCALD/CRMP1/RDX/AIF1L/CNN2/CLSTN2/MARCKSL1/NDRG1/BAG2/MYL4/PFN1/TPPP3/AP1AR/CCDC69/B9D2/BLOC1S6/MYL9/L…	123
CC	GO:0060076	excitatory synapse	15/1530	24/5865	0.000181829	0.00311178	SHANK1/NETO1/PPP3R1/CALB2/HOMER1/CNTN6/SYT1/LRRC4/NLGN1/NLGN4X/LRRTM2/SYT11/DLG4/NLGN2/IGSF11	15
BP	GO:0051961	negative regulation of nervous system development	38/1486	86/5666	0.000216292	0.0149515	SPART/TNR/DPYSL5/SPP1/WNT5A/SLIT1/SEMA4A/SYT4/LRP4/SEMA5B/SEMA6D/SEMA4G/PRTG/YWHAH/GDI1/SIRT2/CTNNA1/EFNB3/NTRK3/BMP7/PTN/BMPR1A/NOTCH1/ROBO2/SEMA3E/NRP1/RYK/SEMA3G/SEMA4D/NOG/DRAXIN/DNAJB11/EPHA7/SEMA4C/EPHB2/NTN1/FSTL4/SEMA4B	38
BP	GO:0060284	regulation of cell development	95/1486	264/5666	0.000218324	0.0149515	NEFL/ACE/SPART/FLNA/TNR/PLCB1/TENM4/SMURF1/DNM2/SMAD4/DPYSL5/SPP1/SHANK3/WNT5A/NEURL1/SKIL/SLITRK1/AKT1/SLIT1/SEMA4A/PLXNB3/SYT4/SLIT2/PPP1CC/LRP4/PLXNA4/PLXND1/FN1/GFAP/CIB1/NPPC/AP1AR/IL1RAPL1/SEMA5B/SEMA6D/SEMA4G/PRTG/RELN/YWHAH/HOXA11/GDI1/SIRT2/DAG1/TWF2/CTNNA1/IKBKB/EFNB3/EFNA5/IL6ST/TNFRSF1A/NTRK3/MAP2K1/BMP7/PTN/RET/DLL4/LRP8/CAMK2B/L1CAM/PLXNC1/BMPR1A/BMPR2/NTRK2/C1QBP/CRK/GRN/LILRB1/NOT…	95
BP	GO:0016358	dendrite development	46/1486	110/5666	0.000240134	0.0162538	DPYSL5/PRKG1/SHANK3/SHANK1/NEURL1/NCK2/ADGRB3/TMEFF1/DCLK1/EPHB1/HPRT1/LRP4/EFNA1/IL1RAPL1/RELN/BMP5/YWHAH/NLGN1/PDLIM5/APOE/SRGAP2/BMP7/PTN/LRP8/CAMK2B/CAMK1/FLRT1/SLITRK5/CRK/SCARF1/NRP1/SEMA4D/GHRL/DLG4/EPHB2/ALK/TMEM106B/NTN1/NLGN2/DSCAM/EPHB3/PTPRD/FSTL4/CTNNA2/CRKL/RAP2A	46
CC	GO:0098889	intrinsic component of presynaptic membrane	16/1530	27/5865	0.000267366	0.00443265	GABBR1/EFNB2/CNTN6/NECTIN1/PCDH17/CPLX3/PRRT2/EFNB3/FXYD6/CNTN5/CADM3/STX1A/ADAM23/NPTN/EPHB2/PTPRD	16
MF	GO:0019955	cytokine binding	40/1512	93/5782	0.000280613	0.0143625	EBI3/OSMR/LTBP4/IL20RB/CHRD/IL3RA/CNTFR/CRLF1/NRP2/SCUBE3/PARK7/HAX1/IL6ST/CSF1R/TNFRSF1A/NBL1/IL1R1/TGFBR3/IL18BP/WFIKKN2/CD109/HJV/THBS1/IL11RA/IL12RB2/BMPR1A/BMPR2/IL27RA/TNFRSF14/TNFRSF11A/NRP1/GREM2/VASN/IFNGR1/LIFR/NOG/CHRDL2/SOSTDC1/TNFRSF1B/TWSG1	40
MF	GO:0016860	intramolecular oxidoreductase activity	18/1512	32/5782	0.00028393	0.0143625	TXNDC5/GLRX2/ECH1/PTGES3/IDI1/ECI1/MPI/GPI/TPI1/PDIA6/TMX3/ERP44/QSOX1/CRELD1/PDIA3/TBXAS1/MIF/QSOX2	18
BP	GO:1990778	protein localization to cell periphery	60/1486	154/5666	0.000309814	0.0207292	TMED2/MRAP2/STX8/FLNA/VPS4A/SMURF1/GGA3/RHOG/TESC/ATP1B1/GGA1/PPP2R5A/GAS6/RAMP1/CNPY4/CLSTN1/LIN7B/AKT1/JUP/PALM/CPLX1/RDX/HRAS/RAB13/CIB1/SCN3B/NUBP1/RHOQ/ARHGEF16/LRP6/LIN7A/DAG1/RAB38/EHD2/EHD1/CACNB3/IKBKB/EHD3/TNFRSF1A/EGFR/EPHA3/BSG/EPHA2/AGR2/MMP14/GPC6/KRT18/STX1B/NFASC/STX3/ANK2/DLG4/EPHB2/STX7/VTI1B/CSRP3/LRP1/UMOD/EZR/RAP2A	60
CC	GO:0012506	vesicle membrane	159/1530	485/5865	0.000356976	0.00573894	STX12/ELAPOR1/GRIA4/TMED2/STX8/STX6/PLD3/GAD1/VPS4A/CD59/DNM2/CLINT1/GGA3/ARHGAP1/SRI/PDLIM4/RAB39B/LAMTOR3/CLIC4/SH3GL2/RHOG/GABARAPL1/ITGB2/SV2A/RAB18/TSG101/WNT5A/PKD2/PDE6D/GGA1/NCK2/AP2A2/HGS/TOM1L1/GNPNAT1/IL15RA/RFFL/RALA/SEC13/SCGN/MSR1/LMAN1/CD14/DDOST/STOML1/SYT4/EPHB1/CD46/NCALD/RHOB/SVIP/NRGN/SH3GL3/CD68/NDRG1/RAB1A/PEF1/UBE2D3/RAB13/VPS26A/HLA-G/FZD5/CPTP/FZD7/SYT1/CPLX3/SYT6/FCGRT/R…	159
BP	GO:0021955	central nervous system neuron axonogenesis	12/1486	18/5666	0.000367903	0.0242768	B4GALT6/DCLK1/EPHB1/SLIT2/PLXNA4/HSP90AA1/EPHB6/HSP90AB1/DRAXIN/CDH11/EPHB2/EPHB3	12
BP	GO:0006457	protein folding	51/1486	127/5666	0.000371176	0.0242768	HSPA1A/TBCE/TXNDC5/ATF6/DNAJB2/AHSA1/PDCD5/LTBP4/HSPA9/MESD/LMAN1/PTGES3/HSPH1/FKBP4/ST13/HSPA1B/HSPB6/BAG2/PFDN2/NPPC/DNAJB8/PFDN4/HSPBP1/DFFA/HYOU1/HSPA2/FKBP1A/HSP90AA1/HSPD1/PPIA/NUDCD3/CLU/GRN/HSP90AB1/PDIA6/HSPA8/ERP44/QSOX1/ERO1A/DNAJB11/FUT10/PDIA3/DNAJB12/LMAN2L/DNAJC18/DNAJB14/QSOX2/NUDC/UMOD/TTC1/PPIL1	51
CC	GO:0030426	growth cone	31/1530	68/5865	0.000377064	0.00588361	NEFL/ENO2/PCDH9/STMN2/FLNA/DNM2/CBL/DPYSL3/FLRT3/GAP43/FKBP4/CRMP1/BASP1/CIB1/NECTIN1/SIRT2/TWF2/SYAP1/FSCN1/NDRG2/HSP90AA1/L1CAM/BOC/UNC5C/HSP90AB1/OLFM1/DCTN2/STX3/STMN3/NEO1/DSCAM	31
BP	GO:0010976	positive regulation of neuron projection development	39/1486	91/5666	0.000387124	0.0250385	STMN2/FLNA/DPYSL3/TWF1/WNT5A/MAGI2/PLXNB3/RELN/BMP5/FZD1/NLGN1/TWF2/NCKIPSD/APOE/EHD1/NTRK3/HGF/BMP7/PTN/RET/GPC2/LRP8/CAMK2B/EPHA3/CAMK1/IGF1R/NTRK2/GRN/SCARF1/NRP1/NPTN/ATP1B2/ROR2/NDRG4/EPHB2/ALK/TMEM106B/PLXNB2/PTK7	39
MF	GO:0044389	ubiquitin-like protein ligase binding	63/1512	165/5782	0.000390483	0.0187129	CBS/HSPA1A/STX8/SPART/ATF6/MAP1LC3B/CCDC50/CACYBP/GABARAPL2/GABARAPL1/NPLOC4/TSG101/UBE2D4/HSPA9/HGS/CUL4B/TOLLIP/YWHAE/RFFL/RALA/RNF8/ATXN3/UBE2G1/UBE2K/MAP1LC3A/HSPA1B/BAG2/SUMO2/FZD5/FZD8/HSPBP1/CAMLG/SMAD5/PRKAR1A/ANKRA2/BAG6/SUMO4/GABARAP/DDRGK1/TRIM28/PRKAR2B/ERBB3/HSP90AA1/EGFR/HSPD1/UBE2N/GPI/TPI1/CLU/CRK/PRDX6/UCHL1/CASP10/TNFRSF14/HSP90AB1/BID/YWHAZ/HSPA8/SYT11/TNFRSF1B/SUMO3/FAF2/FHIT	63
BP	GO:0032535	regulation of cellular component size	65/1486	171/5666	0.000398842	0.025513	NEFL/SPART/TNR/SMURF1/DNM2/EVL/FLII/TMOD2/TMOD3/TWF1/PFN2/SPP1/SHANK3/WNT5A/NCK2/ARHGAP5/CFL2/SLIT1/SEMA4A/RDX/SLIT2/CYRIB/PLXNA4/FN1/PFN1/SEMA5B/SEMA6D/SEMA4G/HAX1/GDI1/AKT1S1/BORCS5/TWF2/CAPZB/APOE/PYCARD/EFNA5/HSP90AA1/RET/AKT3/PDXP/L1CAM/GSN/CSF3/BMPR2/SEMA3E/GRB2/HSP90AB1/NRP1/RYK/SEMA3G/OLFM1/SEMA4D/NGF/DRAXIN/EPHA7/ESAM/SEMA4C/ISLR2/NTN1/DSCAM/FSTL4/EZR/VASP/SEMA4B	65
BP	GO:0040013	negative regulation of locomotion	70/1486	187/5666	0.000407266	0.0257687	PLCB1/CYGB/EVL/CLIC4/DPYSL3/PFN2/PRKG1/WNT5A/CHRD/SFRP1/MAGI2/CCL25/PIN1/AKT1/SLIT1/JUP/SEMA4A/PLXNB3/HMOX1/RHOB/CNN2/ADGRG1/SLIT2/IGFBP5/AP1AR/NRG3/SEMA5B/SEMA6D/SEMA4G/ADGRB1/BMP5/TIMP1/DAG1/RGN/APOE/CTNNA1/SRGAP2/TIE1/AIF1/NBL1/DLL4/THBS1/BMPR1A/CRK/JAG1/NOTCH1/CD200/ROBO2/IL27RA/SEMA3E/NRP1/RYK/TAFA5/SEMA3G/CD300A/SEMA4D/ROBO1/NOG/GHRL/ATP1B2/SEMA4C/NDRG4/MIF/PTPRJ/PTPRU/NRG1/LRP1/SEMA4B/ARHG…	70
BP	GO:0007269	neurotransmitter secretion	31/1486	68/5666	0.000416159	0.0257711	CACNB4/NAPB/SV2A/PFN2/CPLX2/LIN7B/CASK/SYT4/CPLX1/SNCG/SEPTIN5/CHRNB3/SYT1/BLOC1S6/CPLX3/GIPC1/LIN7A/NLGN1/PRRT2/SYT12/STX1A/NRXN1/PRKCB/PRKCG/STX1B/SYT11/STX3/STX2/SYT8/DOC2B/SYT5	31
BP	GO:0099643	signal release from synapse	31/1486	68/5666	0.000416159	0.0257711	CACNB4/NAPB/SV2A/PFN2/CPLX2/LIN7B/CASK/SYT4/CPLX1/SNCG/SEPTIN5/CHRNB3/SYT1/BLOC1S6/CPLX3/GIPC1/LIN7A/NLGN1/PRRT2/SYT12/STX1A/NRXN1/PRKCB/PRKCG/STX1B/SYT11/STX3/STX2/SYT8/DOC2B/SYT5	31
CC	GO:0005839	proteasome core complex	11/1530	16/5865	0.000419197	0.00635414	PSMB6/PSMA7/PSMB5/PSMB1/PSMA4/PSMB3/PSMB4/PSMA5/PSMB2/PSMB10/PSMA2	11
BP	GO:0044089	positive regulation of cellular component biogenesis	86/1486	239/5666	0.000431605	0.0264462	ELAPOR1/HSPA1A/LRRN1/VPS4A/DNM2/EVL/MET/MAPRE1/CDC34/DPYSL3/MPP7/TPPP2/TSG101/PFN2/FLRT2/FLRT3/CNOT1/NEURL1/NCK2/HGS/CAND1/SFRP1/AMIGO2/RALA/ADGRB3/AGRN/CLSTN1/SLITRK1/SEMA4A/SLITRK6/EPHB1/PALM/CLSTN2/HRAS/HSPA1B/HOPX/PARK7/PFN1/TPPP3/IL1RAPL1/ADGRB1/RHOQ/NLGN1/DAG1/TWF2/PPM1F/FSCN1/PIH1D1/PYCARD/EPS8L2/TRIM28/PSMC5/EFNA5/HSP90AA1/MMP3/BMP7/TEK/CLU/SLITRK5/EPHA2/CSF3/NTRK2/NRXN1/GRB2/NRP1/SEMA4D/…	86
MF	GO:0031625	ubiquitin protein ligase binding	59/1512	153/5782	0.000439098	0.0197972	CBS/HSPA1A/STX8/SPART/ATF6/MAP1LC3B/CCDC50/CACYBP/GABARAPL2/GABARAPL1/NPLOC4/TSG101/UBE2D4/HSPA9/CUL4B/TOLLIP/YWHAE/RFFL/RALA/RNF8/ATXN3/UBE2G1/UBE2K/MAP1LC3A/HSPA1B/BAG2/SUMO2/FZD5/FZD8/HSPBP1/CAMLG/SMAD5/PRKAR1A/ANKRA2/BAG6/GABARAP/TRIM28/PRKAR2B/ERBB3/HSP90AA1/EGFR/HSPD1/UBE2N/GPI/TPI1/CLU/CRK/PRDX6/UCHL1/CASP10/TNFRSF14/HSP90AB1/BID/YWHAZ/HSPA8/SYT11/TNFRSF1B/FAF2/FHIT	59
MF	GO:0046875	ephrin receptor binding	14/1512	23/5782	0.000456595	0.0197972	EFNA2/CBL/EFNB1/EFNA4/EFNB2/EFNA1/CHN1/EFNB3/EFNA5/CRK/SHC1/GRB2/EFNA3/EPHA7	14
CC	GO:0030659	cytoplasmic vesicle membrane	156/1530	477/5865	0.00046084	0.00679133	STX12/ELAPOR1/GRIA4/TMED2/STX8/STX6/PLD3/GAD1/VPS4A/CD59/DNM2/CLINT1/GGA3/ARHGAP1/SRI/PDLIM4/RAB39B/LAMTOR3/CLIC4/SH3GL2/RHOG/GABARAPL1/ITGB2/SV2A/RAB18/TSG101/WNT5A/PKD2/PDE6D/GGA1/AP2A2/HGS/TOM1L1/GNPNAT1/IL15RA/RFFL/RALA/SEC13/SCGN/MSR1/LMAN1/CD14/DDOST/STOML1/SYT4/EPHB1/CD46/NCALD/RHOB/SVIP/NRGN/SH3GL3/CD68/NDRG1/RAB1A/PEF1/UBE2D3/RAB13/VPS26A/HLA-G/FZD5/CPTP/FZD7/SYT1/CPLX3/SYT6/FCGRT/RHOQ/L…	156
BP	GO:0048841	regulation of axon extension involved in axon guidance	16/1486	28/5666	0.000505225	0.0306348	WNT5A/SLIT1/SEMA4A/PLXNA4/SEMA5B/SEMA6D/SEMA4G/BMPR2/SEMA3E/NRP1/RYK/SEMA3G/SEMA4D/SEMA4C/DSCAM/SEMA4B	16
MF	GO:0008046	axon guidance receptor activity	7/1512	8/5782	0.000511144	0.021155	EPHB1/L1CAM/ROBO2/ROBO1/EPHA7/EPHB2/EPHB3	7
CC	GO:0031984	organelle subcompartment	147/1530	447/5865	0.000514556	0.00737799	PDGFRA/RPN1/TOR1AIP2/POMK/ELAPOR1/TMED2/B4GALT6/SPAST/MRAP2/STX8/STX6/PLD3/NAGPA/DNAJB9/FLNA/CASQ1/ATF6/GABBR1/ATF6B/DNAJB2/CD59/DNM2/GGA3/EMC1/SRI/GABARAPL2/RHOG/UBQLN4/PTGFRN/NR3C2/RAB18/NPLOC4/FLRT2/FLRT3/PKD2/GGA1/TOM1L1/ATP13A1/DPY30/IL15RA/SEC13/CLSTN1/LMAN1/ATXN3/DDOST/HMOX1/HPD/SVIP/CLSTN2/HRAS/RAB13/CASQ2/SEZ6L/HLA-G/RP9/CAMLG/TMED9/ST6GAL2/B3GAT1/RBFOX1/FZD9/VCPIP1/REEP2/RAB38/DDRGK1/GD…	147
BP	GO:1904862	inhibitory synapse assembly	7/1486	8/5666	0.000521173	0.031276	WNT5A/SEMA4A/SRGAP2/CBLN4/SEMA4D/HAPLN4/NLGN2	7
CC	GO:0044295	axonal growth cone	9/1530	12/5865	0.000545681	0.00761838	FLNA/FLRT3/FKBP4/HSP90AA1/L1CAM/BOC/HSP90AB1/OLFM1/NEO1	9
CC	GO:0150034	distal axon	45/1530	111/5865	0.000561095	0.00763271	NEFL/ENO2/PCDH9/UCN3/STMN2/FLNA/GAD1/DNM2/CBL/DPYSL3/FLRT3/SCGN/CPLX2/GAP43/CALB2/FKBP4/CRMP1/CPLX1/GLUL/SNCG/BASP1/CIB1/NECTIN1/CPLX3/SIRT2/TWF2/SYAP1/PRRT2/FSCN1/NDRG2/HSP90AA1/L1CAM/BOC/NTRK2/UNC5C/HSP90AB1/PRKCB/PRKCG/OLFM1/DCTN2/HSPA8/STX3/STMN3/NEO1/DSCAM	45
BP	GO:0007158	neuron cell-cell adhesion	9/1486	12/5666	0.00056955	0.0334887	TNR/NRXN3/NLGN1/RET/CNTN4/NRXN1/NLGN4X/NCAM2/NLGN2	9
BP	GO:0021952	central nervous system projection neuron axonogenesis	9/1486	12/5666	0.00056955	0.0334887	DCLK1/EPHB1/SLIT2/PLXNA4/EPHB6/DRAXIN/CDH11/EPHB2/EPHB3	9
CC	GO:0030662	coated vesicle membrane	36/1530	84/5865	0.000576525	0.00764654	TMED2/GAD1/CD59/CLINT1/SH3GL2/WNT5A/AP2A2/SEC13/LMAN1/NCALD/NRGN/PEF1/HLA-G/FZD5/SYT1/FZD2/APOE/EPN1/AP2B1/AP1B1/ATP6V1F/EGFR/FCGR1A/IGF2R/EGF/HSPA8/HLA-DRB3/SYT11/CFTR/HLA-DQA2/ROR2/TEPSIN/VTI1A/TFRC/VTI1B/BTC	36
BP	GO:1902992	negative regulation of amyloid precursor protein catabolic process	8/1486	10/5666	0.000586239	0.0341253	GGA3/PIN1/APOE/RTN1/CLU/NTRK2/SPON1/IGF1	8
MF	GO:0045499	chemorepellent activity	15/1512	26/5782	0.000638296	0.0252689	FLRT2/FLRT3/SEMA4A/NRG3/SEMA5B/SEMA6D/SEMA4G/EFNA5/SEMA3E/SEMA3G/SEMA4D/EPHA7/SEMA4C/NRG1/SEMA4B	15
BP	GO:0032272	negative regulation of protein polymerization	17/1486	31/5666	0.000648288	0.0369314	STMN2/MAPRE1/FLII/TMOD2/TMOD3/TWF1/PFN2/STMN1/FKBP4/RDX/SLIT2/CYRIB/PFN1/TWF2/CAPZB/DYRK1A/GSN	17
BP	GO:0099173	postsynapse organization	40/1486	96/5666	0.000654106	0.0369314	NEFL/SHANK3/SHANK1/WNT5A/MESD/GAP43/NRP2/EPHB1/HOMER1/ARF1/LRP4/EFNA1/IL1RAPL1/LRRC4/LRFN4/RELN/FZD9/NLGN1/PDLIM5/APOE/GPHN/NTRK3/LRP8/CAMK2B/INSR/IGF1R/NRXN1/NLGN4X/NRP1/HSPA8/GHRL/LRRTM2/EPHA7/DLG4/EPHB2/NLGN2/EPHB3/PTPRD/CRKL/NEFH	40
BP	GO:0001941	postsynaptic membrane organization	15/1486	26/5666	0.000659823	0.0369314	SHANK3/MESD/LRP4/LRRC4/RELN/FZD9/NLGN1/APOE/GPHN/NRXN1/NLGN4X/DLG4/EPHB2/NLGN2/CRKL	15
BP	GO:0097120	receptor localization to synapse	15/1486	26/5666	0.000659823	0.0369314	NETO1/CLSTN1/CPLX1/HRAS/DLG2/RELN/NLGN1/DAG1/GPHN/GPC6/STX1B/STX3/NPTN/DLG4/STX7	15
CC	GO:0099055	integral component of postsynaptic membrane	24/1530	50/5865	0.000679437	0.00879168	GABBR1/FLRT3/EFNB2/NETO1/NRP2/SLITRK1/SORCS3/CLSTN2/PCDH17/LRRC4/LRFN4/NLGN1/EFNB3/FXYD6/NTRK3/NLGN4X/NRP1/LRRTM2/NPTN/EPHA7/ADAM22/EPHB2/NLGN2/LRRC4C	24
BP	GO:0048589	developmental growth	108/1486	315/5666	0.000680026	0.0374845	CSF1/TMED2/SPART/TBCE/TNR/PLCB1/TENM4/SMURF1/DNM2/FXN/DDR1/SMAD4/CLIC4/SH3GL2/PTGFRN/SPP1/FLRT3/WNT5A/FGFR3/SFRP1/MAGI2/GAP43/SELENOM/DDR2/NRP2/AGRN/SLITRK1/AKT1/SLIT1/SEMA4A/SLITRK6/DCLK1/SYT4/WWC1/SLIT2/HOPX/LRP4/PLXNA4/FN1/BASP1/NPPC/SEMA5B/SEMA6D/SEMA4G/FZD7/SYT1/PRKAR1A/MUSTN1/ATF5/HOXA11/FZD9/GDI1/DAG1/TWF2/PDLIM5/APOE/TRIM28/EFNA5/HSP90AA1/POR/TGFBR3/PTN/HTRA2/PTPN11/INSR/L1CAM/GDF15/FLRT1…	108
BP	GO:0048813	dendrite morphogenesis	28/1486	61/5666	0.000682584	0.0374845	DPYSL5/SHANK3/SHANK1/ADGRB3/DCLK1/EPHB1/HPRT1/LRP4/EFNA1/IL1RAPL1/RELN/YWHAH/NLGN1/PDLIM5/PTN/LRP8/CAMK2B/SLITRK5/NRP1/SEMA4D/DLG4/EPHB2/TMEM106B/DSCAM/EPHB3/PTPRD/CTNNA2/RAP2A	28
CC	GO:0030427	site of polarized growth	31/1530	70/5865	0.000698887	0.00882805	NEFL/ENO2/PCDH9/STMN2/FLNA/DNM2/CBL/DPYSL3/FLRT3/GAP43/FKBP4/CRMP1/BASP1/CIB1/NECTIN1/SIRT2/TWF2/SYAP1/FSCN1/NDRG2/HSP90AA1/L1CAM/BOC/UNC5C/HSP90AB1/OLFM1/DCTN2/STX3/STMN3/NEO1/DSCAM	31
BP	GO:0030900	forebrain development	59/1486	155/5666	0.000698998	0.0380272	NEFL/EFNA2/TNR/PLCB1/PRKG1/SHANK3/WNT5A/APAF1/INHBB/INHBA/YWHAE/NRP2/SLIT1/DCLK1/NRGN/ADGRG1/SLIT2/HPRT1/PLXNA4/NRG3/RTN4RL1/RELN/ATF5/SRGAP2/TYRO3/CSF1R/EGFR/HTRA2/LRP8/BCAN/EPHA5/IGF1R/KIRREL3/SLITRK5/BMPR1A/NTRK2/CRK/NOTCH1/NOTCH3/ROBO2/SEMA3E/NRP1/RYK/ROBO1/NOG/NDST1/CNTNAP2/DRAXIN/FUT10/APLP1/ATP1B2/EPHB2/ALK/PLXNA1/NRG1/EPHB3/TWSG1/SYNE2/CRKL	59
CC	GO:0098936	intrinsic component of postsynaptic membrane	25/1530	53/5865	0.0007327	0.00903992	GABBR1/FLRT3/EFNB2/NETO1/NRP2/SLITRK1/SORCS3/CLSTN2/PCDH17/LRRC4/LRFN4/NLGN1/EFNB3/FXYD6/NTRK3/NLGN4X/NRP1/LRRTM2/NPTN/EPHA7/ADAM22/DLG4/EPHB2/NLGN2/LRRC4C	25
BP	GO:1901137	carbohydrate derivative biosynthetic process	94/1486	269/5666	0.00074413	0.0401076	DLD/RPN1/MGAT1/POMK/B4GALT6/GALNT13/ENO1/NAGPA/PLCB1/AK2/B3GALT2/CHP1/PANK3/UAP1/GNPNAT1/RAMP1/NUDT2/DDOST/GUK1/DCTD/PDHX/HS6ST3/HPRT1/UPP2/NPPC/B3GALT5/PRTFDC1/MUSTN1/CHST10/GALNT4/HS2ST1/ST6GAL2/B3GAT1/MGAT3/MGAT5/GALNT9/ATP5PB/NECAB1/GFPT2/CRPPA/MPI/PDHA2/ANGPT1/AKR1A1/TKT/TPI1/BMPR2/IMPDH2/HS6ST1/EGF/ST3GAL1/C1GALT1C1/ALDOA/NME1/MLEC/POMGNT2/XXYLT1/CANT1/EXTL2/CHST12/B3GAT3/MGAT2/NDST1/ST3GAL…	94
MF	GO:0019904	protein domain specific binding	108/1512	317/5782	0.000790739	0.0299995	NEFL/MCL1/HSPA1A/VPS4A/DNM2/EVL/ARHGAP1/CBL/ETS2/YWHAB/CACYBP/DPYSL3/MPP7/BCL2L2/SHANK3/SHANK1/WNT5A/CNOT1/PKD2/DVL2/U2AF2/AP2A2/HGS/TOM1L1/LANCL1/YWHAE/ARHGAP5/CRIM1/PPP3R1/LIN7B/FADD/PLXNB3/IRF3/HIF1AN/HSPA1B/TCEAL3/SH3BGRL2/ACVR2A/ARF1/PPP1CC/PLXND1/FN1/BASP1/FZD7/FZD8/DFFA/PRKAR1A/ACOX1/CTNNBIP1/ADGRB1/RHOQ/ITGB1BP2/HSPA2/YWHAH/ARHGEF16/BMI1/FZD2/FZD1/TRIM9/LIN7A/NLGN1/DAG1/EHD2/NCKIPSD/AFAP1…	108
BP	GO:0021954	central nervous system neuron development	18/1486	34/5666	0.000791131	0.0422497	B4GALT6/NRP2/DCLK1/EPHB1/SLIT2/HPRT1/PLXNA4/HSP90AA1/NTRK2/EPHB6/SEMA3E/HSP90AB1/NRP1/DRAXIN/CDH11/EPHB2/PLXNA1/EPHB3	18
BP	GO:0006836	neurotransmitter transport	33/1486	76/5666	0.000806166	0.0426612	CACNB4/NAPB/SV2A/PFN2/CPLX2/LIN7B/CASK/SYT4/CPLX1/PARK7/SNCG/SEPTIN5/GFAP/CHRNB3/SYT1/BLOC1S6/CPLX3/GIPC1/LIN7A/NLGN1/PRRT2/SYT12/STX1A/NRXN1/PRKCB/PRKCG/STX1B/SYT11/STX3/STX2/SYT8/DOC2B/SYT5	33
BP	GO:0010721	negative regulation of cell development	42/1486	103/5666	0.000824388	0.0432106	SPART/TNR/DPYSL5/SPP1/WNT5A/SLIT1/SEMA4A/SYT4/LRP4/NPPC/AP1AR/SEMA5B/SEMA6D/SEMA4G/PRTG/YWHAH/GDI1/SIRT2/CTNNA1/EFNB3/EFNA5/NTRK3/BMP7/PTN/BMPR1A/LILRB1/NOTCH1/SEMA3E/NRP1/RYK/SEMA3G/SEMA4D/NOG/DRAXIN/DNAJB11/EPHA7/SEMA4C/EPHB2/IGF1/NTN1/FSTL4/SEMA4B	42
BP	GO:0021537	telencephalon development	41/1486	100/5666	0.000831394	0.0432106	NEFL/EFNA2/TNR/PLCB1/SHANK3/WNT5A/INHBA/YWHAE/NRGN/ADGRG1/SLIT2/HPRT1/PLXNA4/NRG3/RTN4RL1/RELN/ATF5/SRGAP2/CSF1R/EGFR/LRP8/BCAN/EPHA5/IGF1R/KIRREL3/SLITRK5/NTRK2/CRK/ROBO2/RYK/ROBO1/CNTNAP2/DRAXIN/FUT10/ATP1B2/EPHB2/ALK/NRG1/EPHB3/SYNE2/CRKL	41
BP	GO:1904861	excitatory synapse assembly	14/1486	24/5666	0.000860263	0.0443154	SHANK3/WNT5A/SEMA4A/LRRC4/LRFN4/NLGN1/SRGAP2/NTRK3/NRXN1/LRRTM2/NPTN/NLGN2/PLXNB2/PTPRD	14
BP	GO:1902414	protein localization to cell junction	22/1486	45/5666	0.000890767	0.0454027	STAU1/LAMTOR3/MPP7/SHANK1/WNT5A/KIF3A/CLSTN1/CPLX1/HRAS/HOMER1/DLG2/NECTIN1/RELN/NLGN1/DAG1/JAM3/NRXN1/GPC6/STX1B/STX3/DLG4/NLGN2	22
BP	GO:0090288	negative regulation of cellular response to growth factor stimulus	27/1486	59/5666	0.00089697	0.0454027	VWC2/SPART/SMURF1/PPM1A/WNT5A/CHRD/HGS/SFRP1/SKIL/CRIM1/HTRA1/CASK/SLIT2/UBE2D3/FZD1/NBL1/HJV/THBS1/NOTCH1/GREM2/NOG/CHRDL2/SOSTDC1/SULF2/GPC1/BAMBI/TWSG1	27
BP	GO:0046928	regulation of neurotransmitter secretion	19/1486	37/5666	0.000929386	0.046638	CACNB4/PFN2/CPLX2/CASK/SYT4/CPLX1/SNCG/SEPTIN5/CHRNB3/SYT1/CPLX3/GIPC1/NLGN1/SYT12/STX1A/PRKCB/PRKCG/STX1B/SYT11	19
CC	GO:0099634	postsynaptic specialization membrane	24/1530	51/5865	0.000970461	0.0117012	EFNB2/NETO1/SLITRK1/LIN7B/SORCS3/CLSTN2/DLG2/LRRC4/LRFN4/LIN7A/NLGN1/PRRT2/GPHN/EFNB3/NLGN4X/HSPA8/LRRTM2/NPTN/EPHA7/SEMA4C/ADAM22/DLG4/NLGN2/LRRC4C	24
MF	GO:0016667	oxidoreductase activity, acting on a sulfur group of donors	20/1512	40/5782	0.0010194	0.0371275	DLD/TXNDC5/GLRX2/TXNRD1/SRXN1/GFER/SUOX/GSR/TXNDC12/TXNL1/PGK1/PCYOX1L/PDIA6/TMX3/QSOX1/ERO1A/MSRA/PDIA3/PRDX3/QSOX2	20
CC	GO:0042175	nuclear outer membrane-endoplasmic reticulum membrane network	111/1530	330/5865	0.0010338	0.0121879	PDGFRA/RPN1/TOR1AIP2/POMK/ELAPOR1/TMED2/SPAST/MRAP2/PLD3/ENO1/DNAJB9/CASQ1/ATF6/GABBR1/ATF6B/DNAJB2/CD59/EMC1/SRI/GABARAPL2/RHOG/UBQLN4/PTGFRN/NR3C2/RAB18/NPLOC4/FLRT2/FLRT3/PKD2/ATP13A1/IL15RA/SEC13/CLSTN1/LMAN1/ATXN3/DDOST/HMOX1/HPD/SVIP/CLSTN2/HRAS/NUTF2/CASQ2/SEZ6L/HLA-G/CPTP/RP9/CAMLG/TMED9/B3GAT1/FZD9/REEP2/DDRGK1/GDPD1/LPIN1/RTN1/EMC10/NOMO2/SPCS1/FKBP1A/TYRO3/PLAUR/EGFR/POR/HTRA2/CAMK2B/C…	111
CC	GO:0099056	integral component of presynaptic membrane	13/1530	22/5865	0.00106042	0.01223	GABBR1/EFNB2/NECTIN1/PCDH17/PRRT2/EFNB3/FXYD6/CADM3/STX1A/ADAM23/NPTN/EPHB2/PTPRD	13
MF	GO:0017147	Wnt-protein binding	13/1512	22/5782	0.00108662	0.0380539	SFRP1/FZD5/FZD7/FZD8/LRP6/FZD2/FZD1/FZD9/SFRP5/RYK/APCDD1/ROR2/TRABD2A	13
MF	GO:0000149	SNARE binding	27/1512	60/5782	0.00117399	0.0395908	STX12/STX8/STX6/GABARAPL2/NAPB/CPLX2/SYT4/CPLX1/TMED9/SYT1/BLOC1S6/CPLX3/SYT6/PRRT2/STXBP4/SYT12/STX1A/STX1B/SYT11/STX3/STX2/SYT8/VTI1A/DOC2B/STX7/VTI1B/SYT5	27
CC	GO:0045121	membrane raft	61/1530	165/5865	0.00117406	0.0129765	BIRC2/ENO2/STX12/SELPLG/GABBR1/TNR/CBL/CHP1/LAMTOR3/RGS7/ITGB2/EFNB1/ATP1B1/CAPN2/UNC5B/FADD/CD14/STOML1/HMOX1/EPHB1/ADGRG1/PARK7/LRP4/RTN4RL1/PRKAR1A/RHOQ/EFHD2/LRP6/DAG1/EHD2/CTNNA1/IKBKB/PRKAR2B/EFNA5/IL6ST/TNFRSF1A/EGFR/ANGPT1/FASLG/MAPK1/RET/LRP8/TFPI/INSR/BSG/OLR1/TEK/LDHB/IGF1R/BMPR1A/BMPR2/CRK/PGK1/DLL1/FAS/ANK2/UNC5A/STOM/TNFRSF1B/GPC1/EZR	61
CC	GO:0098857	membrane microdomain	61/1530	165/5865	0.00117406	0.0129765	BIRC2/ENO2/STX12/SELPLG/GABBR1/TNR/CBL/CHP1/LAMTOR3/RGS7/ITGB2/EFNB1/ATP1B1/CAPN2/UNC5B/FADD/CD14/STOML1/HMOX1/EPHB1/ADGRG1/PARK7/LRP4/RTN4RL1/PRKAR1A/RHOQ/EFHD2/LRP6/DAG1/EHD2/CTNNA1/IKBKB/PRKAR2B/EFNA5/IL6ST/TNFRSF1A/EGFR/ANGPT1/FASLG/MAPK1/RET/LRP8/TFPI/INSR/BSG/OLR1/TEK/LDHB/IGF1R/BMPR1A/BMPR2/CRK/PGK1/DLL1/FAS/ANK2/UNC5A/STOM/TNFRSF1B/GPC1/EZR	61
CC	GO:0098796	membrane protein complex	129/1530	393/5865	0.00122937	0.0133105	BIRC2/STX12/RPN1/GRIA4/OSMR/STX8/STX6/VWC2/CACNB4/FLNA/GABBR1/CLINT1/GJD2/EMC1/CBL/LAMTOR3/CLIC4/NAPB/PLEKHA7/MPP7/ITGB2/NPLOC4/TSG101/ATP1B1/PKD2/HSPA9/AP2A2/GABBR2/CNTFR/SEC13/CPLX2/RAMP1/LIN7B/HSPG2/FADD/JUP/CD14/DDOST/NCALD/COX5A/CPLX1/ARL6/ACVR2A/PEF1/CASQ2/VPS26A/CDH12/HLA-G/SCN3B/CHRNB3/FZD8/RP9/CPLX3/HSPA2/LRP6/SAMM50/LIN7A/DAG1/ATP5PB/SSPN/MVB12B/CACNB3/EPN1/CTNNA1/DNM1/CNGB1/SNX12/EMC10…	129
MF	GO:0003756	protein disulfide isomerase activity	9/1512	13/5782	0.00138845	0.0435938	TXNDC5/GLRX2/PDIA6/TMX3/ERP44/QSOX1/CRELD1/PDIA3/QSOX2	9
MF	GO:0016864	intramolecular oxidoreductase activity, transposing S-S bonds	9/1512	13/5782	0.00138845	0.0435938	TXNDC5/GLRX2/PDIA6/TMX3/ERP44/QSOX1/CRELD1/PDIA3/QSOX2	9
CC	GO:0005789	endoplasmic reticulum membrane	108/1530	324/5865	0.00170815	0.0181244	PDGFRA/RPN1/TOR1AIP2/POMK/ELAPOR1/TMED2/SPAST/MRAP2/PLD3/DNAJB9/CASQ1/ATF6/GABBR1/ATF6B/DNAJB2/CD59/EMC1/SRI/GABARAPL2/RHOG/UBQLN4/PTGFRN/NR3C2/RAB18/NPLOC4/FLRT2/FLRT3/PKD2/ATP13A1/IL15RA/SEC13/CLSTN1/LMAN1/ATXN3/DDOST/HMOX1/HPD/SVIP/CLSTN2/HRAS/CASQ2/SEZ6L/HLA-G/RP9/CAMLG/TMED9/B3GAT1/FZD9/REEP2/DDRGK1/GDPD1/LPIN1/RTN1/EMC10/NOMO2/SPCS1/FKBP1A/TYRO3/PLAUR/EGFR/POR/HTRA2/CAMK2B/CAMK2D/BSG/TKT/FL…	108
CC	GO:0019774	proteasome core complex, beta-subunit complex	7/1530	9/5865	0.00175082	0.0182129	PSMB6/PSMB5/PSMB1/PSMB3/PSMB4/PSMB2/PSMB10	7
CC	GO:0098839	postsynaptic density membrane	20/1530	42/5865	0.00211432	0.0215537	EFNB2/NETO1/SLITRK1/LIN7B/SORCS3/CLSTN2/DLG2/LRRC4/LRFN4/LIN7A/PRRT2/EFNB3/NLGN4X/LRRTM2/NPTN/EPHA7/SEMA4C/ADAM22/DLG4/LRRC4C	20
CC	GO:0098827	endoplasmic reticulum subcompartment	108/1530	326/5865	0.00215323	0.0215537	PDGFRA/RPN1/TOR1AIP2/POMK/ELAPOR1/TMED2/SPAST/MRAP2/PLD3/DNAJB9/CASQ1/ATF6/GABBR1/ATF6B/DNAJB2/CD59/EMC1/SRI/GABARAPL2/RHOG/UBQLN4/PTGFRN/NR3C2/RAB18/NPLOC4/FLRT2/FLRT3/PKD2/ATP13A1/IL15RA/SEC13/CLSTN1/LMAN1/ATXN3/DDOST/HMOX1/HPD/SVIP/CLSTN2/HRAS/CASQ2/SEZ6L/HLA-G/RP9/CAMLG/TMED9/B3GAT1/FZD9/REEP2/DDRGK1/GDPD1/LPIN1/RTN1/EMC10/NOMO2/SPCS1/FKBP1A/TYRO3/PLAUR/EGFR/POR/HTRA2/CAMK2B/CAMK2D/BSG/TKT/FL…	108
CC	GO:0098797	plasma membrane protein complex	74/1530	212/5865	0.00236008	0.0231868	BIRC2/GRIA4/OSMR/VWC2/CACNB4/FLNA/GABBR1/GJD2/CBL/MPP7/ITGB2/ATP1B1/AP2A2/GABBR2/CNTFR/RAMP1/LIN7B/HSPG2/FADD/JUP/ACVR2A/CDH12/HLA-G/SCN3B/CHRNB3/FZD8/HSPA2/LRP6/LIN7A/DAG1/SSPN/CACNB3/CTNNA1/AP2B1/IKBKB/PGM5/FKBP1A/INHA/ERBB3/IL6ST/EGFR/TGFBR3/RET/GFRA1/HTRA2/HJV/INSR/IGF1R/BMPR1A/IL27RA/TYK2/SHC1/CASP10/GRB2/FAS/INSRR/HLA-DRB3/CNTNAP2/ATP1B2/HLA-DQA2/CDH11/CDH7/DLG4/OLFM2/LILRA4/SCN2B/IGF1/TFRC…	74
CC	GO:0030665	clathrin-coated vesicle membrane	27/1530	63/5865	0.00271139	0.0261539	GAD1/CLINT1/SH3GL2/WNT5A/AP2A2/NCALD/NRGN/FZD5/SYT1/FZD2/APOE/EPN1/AP2B1/AP1B1/ATP6V1F/EGFR/FCGR1A/IGF2R/EGF/HSPA8/HLA-DRB3/SYT11/CFTR/HLA-DQA2/ROR2/TFRC/BTC	27
CC	GO:0030018	Z disc	22/1530	49/5865	0.0032781	0.0310557	FLNA/CASQ1/SRI/PDLIM4/PARVA/PPP2R5A/CFL2/JUP/CAB39/HOMER1/CASQ2/SCN3B/MYL9/ITGB1BP2/PDLIM3/PDLIM5/PGM5/FKBP1A/ANK2/CSRP3/SYNE2/MYZAP	22
CC	GO:0046658	anchored component of plasma membrane	18/1530	38/5865	0.00374491	0.0348556	CD59/FOLR3/FOLR2/CD14/EFNA1/RTN4RL1/CNTN6/CPLX3/GPHN/EFNA5/CA4/CNTN5/GPC2/GPC5/GPC6/GAS1/DLG4/GPC1	18
CC	GO:0030133	transport vesicle	62/1530	176/5865	0.00405864	0.0371244	STX12/SFTA2/TMED2/STX6/GABBR1/CD59/CHP1/DPYSL3/SV2A/FGFR3/SEC13/SCGN/LMAN1/SYT4/NCALD/NRGN/RAB1A/PEF1/RAB13/HLA-G/SEPTIN5/AP1AR/TMED9/SYT1/BLOC1S6/CPLX3/SYT6/TRIM9/GIPC1/SSPN/BORCS5/PRRT2/AMPH/AP1B1/ATP6V1F/SYT12/CA4/IGF2R/STX1A/KIRREL3/CPE/NGF/PCSK2/HLA-DRB3/STX1B/SYT11/STX3/PRG2/STX2/HLA-DQA2/C1QTNF5/SEMA4C/SYT8/VTI1A/LGI3/DLG4/STX7/IGF1/CHGA/VTI1B/SYT5/RAB27A	62
CC	GO:0030135	coated vesicle	49/1530	134/5865	0.00442166	0.0397595	TMED2/STX6/GAD1/CD59/DNM2/CLINT1/SH3GL2/WNT5A/DVL2/AP2A2/SEC13/LMAN1/NCALD/NRGN/PEF1/RAB13/HLA-G/FZD5/HAX1/TMED9/SYT1/FZD2/APOE/EPN1/AP2B1/AP1B1/INPP5F/ATP6V1F/DDHD2/EGFR/HSPD1/VWF/FCGR1A/IGF2R/EGF/HSPA8/HLA-DRB3/SYT11/CFTR/HLA-DQA2/ROR2/TEPSIN/VTI1A/LMAN2L/TFRC/VTI1B/BTC/LMAN2/RAB27A	49
CC	GO:0005604	basement membrane	23/1530	53/5865	0.00451919	0.0399591	COL28A1/VWC2/EGFLAM/AGRN/HSPG2/SMOC2/TMEFF1/CASK/FN1/LAMA3/TIMP1/DAG1/TIMP3/EFNA5/CCDC80/NTN4/THBS4/SMOC1/NPNT/VWA1/VWA2/APLP1/NTN1	23

## Sheet: Supplementary Table 4
Supplementary Table 4. Biological pathways associated with downregulated proteins in subtype 2
Category	ID	Description	GeneRatio	BgRatio	p value	q value	geneID	Count
CC	GO:0005730	nucleolus	49/517	277/5865	1.16581e-06	0.000240754	RUNX3/RBM19/ORC6/EDF1/MOB1A/TBCA/XRCC1/NIP7/ILF3/GET3/RBBP5/PNKP/FBL/CETN3/NAA10/NOP16/ALKBH2/CEBPA/IDH3G/POLR2E/EMG1/NHP2/EXOSC5/RPL5/RPL11/MRTO4/EEF1E1/ZCCHC17/DAB2/ATF3/ETV4/TSEN34/SKP2/HMGB2/MARS1/SLBP/PSPC1/OSBP/PML/XRCC6/TOP1/ABL1/RPS6KA3/RPS7/MED1/MDM2/PTPN6/EIF4A3/S100A13	49
CC	GO:1990904	ribonucleoprotein complex	40/517	207/5865	1.19832e-06	0.000240754	ELAVL1/DHX8/NIP7/ILF3/SSB/FBL/LSM4/MAGOHB/RBM17/SMNDC1/SNRPG/BUD31/MRPL1/EMG1/NHP2/RPL5/SF3B6/RPL11/MRTO4/RPL26L1/RPS20/ZCCHC17/PRKRA/RBMS1/SND1/SLBP/MVP/SRRT/DDX1/MRPL38/XPO5/PSMA6/RPS7/HSD17B10/SYNCRIP/EIF4A3/CALR/CELF2/PABPN1/RPS4X	40
CC	GO:0140513	nuclear protein-containing complex	60/517	369/5865	1.36411e-06	0.000240754	STAT6/RUNX3/MRE11/FANCF/POLR3F/FOXO3/DHX8/BRPF1/ORC6/NXF1/PBRM1/XRCC1/SHMT2/SAP18/PARP11/CBX7/MAD1L1/KMT2D/RBBP5/LSM4/MAGOHB/YY1/RBM17/CETN3/SNUPN/SMNDC1/MORF4L1/CHMP1B/CBX3/CEBPA/RPRD1B/TCF4/RPA2/SNRPG/MAFG/BUD31/POLR2E/NABP1/ATF1/GTF2F2/NHP2/EXOSC5/SF3B6/ATF3/TSEN34/CHTF8/DRAP1/SLBP/CFDP1/MVP/RANGAP1/XRCC6/CSNK2A1/MED1/SYNCRIP/EIF4A3/RB1/DDX19B/CTNNB1/THOC1	60
BP	GO:0043043	peptide biosynthetic process	41/505	224/5666	4.88983e-06	0.0137529	EIF2B1/PTK2B/FOXO3/ELAVL1/RPS6KA1/DARS2/SHMT2/ILF3/VARS1/DAPK1/BDH2/MRPL1/EXOSC5/RPL5/RPL11/RPL26L1/EEF1E1/RPS20/WARS2/BZW2/EEF1G/MARS1/SLBP/EIF2S2/METTL3/DDX1/ELP1/MRPL38/ERBB2/LGALS4/METAP1/RPS6KA3/RPS7/GZMB/SYNCRIP/IL6/EIF4A3/CALR/YBX2/MTIF3/RPS4X	41
MF	GO:0005524	ATP binding	71/511	484/5782	7.4078e-06	0.00546618	SGK3/ILK/RUNX3/YME1L1/NT5C2/PTK2B/GALK1/DHX8/RPS6KA1/DARS2/KIF22/MAP3K3/VARS1/HK2/ITPKA/GET3/PNKP/DAPK1/AK4/THG1L/DDX19A/NMNAT1/IDH3G/GRK5/XYLB/MAP4K5/MAP2K5/WARS2/PIP4K2B/UCK1/PSMC3/TTLL12/MARS1/KATNAL1/KIF3B/DDX1/ACSS2/PIK3C3/ERBB2/PRKCZ/XRCC6/TOP1/ABL1/GRK2/CSK/PRKCI/LYN/PAK5/PLK1/TBK1/BTK/CSNK2A1/FLT3/RPS6KA3/NTRK1/MAP2K2/CDC42BPB/FGFR3/FGR/PRKCQ/UBE2L3/ENTPD3/PDPK1/LCK/FGFR4/EIF4A3/MAPK13/DD…	71
BP	GO:0043604	amide biosynthetic process	47/505	278/5666	9.39838e-06	0.0137529	EIF2B1/PTK2B/FOXO3/ELAVL1/RPS6KA1/DARS2/SHMT2/ILF3/VARS1/DAPK1/OTC/NANP/BDH2/CEBPA/MRPL1/EXOSC5/RPL5/RPL11/RPL26L1/EEF1E1/RPS20/WARS2/BZW2/EEF1G/MARS1/SLBP/EIF2S2/METTL3/OSBP/DDX1/ACSS2/ELP1/MRPL38/ERBB2/LGALS4/METAP1/RPS6KA3/RPS7/GZMB/SYNCRIP/IL6/EIF4A3/CALR/ASAH1/YBX2/MTIF3/RPS4X	47
BP	GO:0006412	translation	39/505	215/5666	1.04813e-05	0.0137529	EIF2B1/PTK2B/FOXO3/ELAVL1/RPS6KA1/DARS2/SHMT2/ILF3/VARS1/DAPK1/MRPL1/EXOSC5/RPL5/RPL11/RPL26L1/EEF1E1/RPS20/WARS2/BZW2/EEF1G/MARS1/SLBP/EIF2S2/METTL3/DDX1/ELP1/MRPL38/ERBB2/METAP1/RPS6KA3/RPS7/GZMB/SYNCRIP/IL6/EIF4A3/CALR/YBX2/MTIF3/RPS4X	39
BP	GO:0006405	RNA export from nucleus	10/505	23/5666	1.13967e-05	0.0137529	NXF1/SSB/MAGOHB/DDX19A/XPO5/EIF4A3/DDX19B/YTHDC1/PABPN1/THOC1	10
BP	GO:0006396	RNA processing	46/505	274/5666	1.41983e-05	0.0137529	RBM19/DHX8/AHCYL1/SAP18/KIN/SSB/FBL/LSM4/MAGOHB/RBM17/SMNDC1/THG1L/PPIG/RPRD1B/SNRPG/BUD31/MRPL1/EMG1/NHP2/EXOSC5/RPL5/SF3B6/RPL11/MRTO4/PPP1R9B/PRKRA/GEMIN7/RBMS1/TSEN34/SLBP/METTL3/SRRT/DDX1/ELP1/MAP2K2/RPS7/HSD17B10/SYNCRIP/RBM39/IL6/EIF4A3/CELF2/PIK3R1/YTHDC1/PABPN1/THOC1	46
BP	GO:0006403	RNA localization	18/505	69/5666	2.15607e-05	0.0174037	NXF1/PARP11/SSB/FBL/MAGOHB/YY1/CETN3/SNUPN/DDX19A/NHP2/SLBP/MVP/XPO5/EIF4A3/DDX19B/YTHDC1/PABPN1/THOC1	18
MF	GO:0016773	phosphotransferase activity, alcohol group as acceptor	48/511	300/5782	2.75737e-05	0.00694833	SGK3/ILK/NT5C2/PTK2B/GALK1/RPS6KA1/MAP3K3/HK2/ITPKA/PNKP/DAPK1/BRD2/HYKK/GRK5/XYLB/MAP4K5/PPP1R9B/MAP2K5/PIP4K2B/UCK1/PIK3C3/ERBB2/PRKCZ/TOP1/ABL1/GRK2/CSK/PRKCI/LYN/PAK5/PLK1/TBK1/BTK/CSNK2A1/FLT3/RPS6KA3/NTRK1/MAP2K2/CDC42BPB/FGFR3/FGR/PRKCQ/PDPK1/LCK/FGFR4/MAPK13/SRC/DCK	48
MF	GO:0016772	transferase activity, transferring phosphorus-containing groups	56/511	369/5782	2.82493e-05	0.00694833	SGK3/ILK/NT5C2/PTK2B/POLR3F/GALK1/RPS6KA1/MAP3K3/HK2/ITPKA/CERT1/PNKP/DAPK1/BRD2/AK4/THG1L/NMNAT1/POLR2E/HYKK/POLB/GRK5/XYLB/MAP4K5/PPP1R9B/MAP2K5/PIP4K2B/UCK1/MB21D2/PIK3C3/ERBB2/PRKCZ/TOP1/ABL1/GRK2/CSK/PRKCI/LYN/PAK5/PLK1/TBK1/BTK/CSNK2A1/FLT3/RPS6KA3/NTRK1/MAP2K2/CDC42BPB/FGFR3/FGR/PRKCQ/PDPK1/LCK/FGFR4/MAPK13/SRC/DCK	56
BP	GO:0050657	nucleic acid transport	15/505	52/5666	2.89663e-05	0.0175361	NXF1/PARP11/SSB/MAGOHB/CETN3/SNUPN/DDX19A/SLBP/MVP/XPO5/EIF4A3/DDX19B/YTHDC1/PABPN1/THOC1	15
BP	GO:0050658	RNA transport	15/505	52/5666	2.89663e-05	0.0175361	NXF1/PARP11/SSB/MAGOHB/CETN3/SNUPN/DDX19A/SLBP/MVP/XPO5/EIF4A3/DDX19B/YTHDC1/PABPN1/THOC1	15
BP	GO:0051236	establishment of RNA localization	15/505	53/5666	3.71471e-05	0.0199899	NXF1/PARP11/SSB/MAGOHB/CETN3/SNUPN/DDX19A/SLBP/MVP/XPO5/EIF4A3/DDX19B/YTHDC1/PABPN1/THOC1	15
MF	GO:0016301	kinase activity	50/511	325/5782	5.42622e-05	0.01001	SGK3/ILK/NT5C2/PTK2B/GALK1/RPS6KA1/MAP3K3/HK2/ITPKA/CERT1/PNKP/DAPK1/BRD2/AK4/HYKK/GRK5/XYLB/MAP4K5/PPP1R9B/MAP2K5/PIP4K2B/UCK1/PIK3C3/ERBB2/PRKCZ/TOP1/ABL1/GRK2/CSK/PRKCI/LYN/PAK5/PLK1/TBK1/BTK/CSNK2A1/FLT3/RPS6KA3/NTRK1/MAP2K2/CDC42BPB/FGFR3/FGR/PRKCQ/PDPK1/LCK/FGFR4/MAPK13/SRC/DCK	50
BP	GO:0015931	nucleobase-containing compound transport	15/505	55/5666	5.97962e-05	0.0289603	NXF1/PARP11/SSB/MAGOHB/CETN3/SNUPN/DDX19A/SLBP/MVP/XPO5/EIF4A3/DDX19B/YTHDC1/PABPN1/THOC1	15
BP	GO:0006406	mRNA export from nucleus	8/505	18/5666	7.37249e-05	0.0297551	NXF1/MAGOHB/DDX19A/EIF4A3/DDX19B/YTHDC1/PABPN1/THOC1	8
BP	GO:0042273	ribosomal large subunit biogenesis	8/505	18/5666	7.37249e-05	0.0297551	NIP7/NOP16/MRPL1/NHP2/RPL5/RPL11/MRTO4/RPL26L1	8
CC	GO:0009295	nucleoid	7/517	14/5865	7.86973e-05	0.00833363	MPG/SHMT2/SSBP1/LRRC59/DBT/HSD17B10/TFAM	7
CC	GO:0042645	mitochondrial nucleoid	7/517	14/5865	7.86973e-05	0.00833363	MPG/SHMT2/SSBP1/LRRC59/DBT/HSD17B10/TFAM	7
BP	GO:0051028	mRNA transport	12/505	39/5666	9.15933e-05	0.0341231	NXF1/PARP11/MAGOHB/CETN3/DDX19A/SLBP/MVP/EIF4A3/DDX19B/YTHDC1/PABPN1/THOC1	12
MF	GO:0055106	ubiquitin-protein transferase regulator activity	5/511	7/5782	9.55875e-05	0.0137516	RPL5/RPL11/RPS20/RPS7/UBE2L3	5
MF	GO:0008022	protein C-terminus binding	18/511	78/5782	0.000111818	0.0137516	MRE11/PTK2B/TRIM3/SNX17/TNFAIP3/TCF4/BAIAP2/DAB2/PPP1R9B/EML2/ERBB2/XRCC6/ABL1/CSK/LCK/SRC/CTNNB1/BCL10	18
BP	GO:0034660	ncRNA metabolic process	31/505	174/5666	0.000121602	0.0411838	FOXO3/DARS2/VARS1/SSB/FBL/YY1/THG1L/MRPL1/EMG1/NHP2/EXOSC5/RPL5/RPL11/MRTO4/PRKRA/TSEN34/SPI1/WARS2/SND1/MARS1/METTL3/SRRT/DDX1/ELP1/XPO5/MAP2K2/RPS7/HSD17B10/IL6/EIF4A3/NFKB1	31
CC	GO:0005694	chromosome	67/517	490/5865	0.000124708	0.011005	FOXM1/STAT6/RUNX3/NFE2L1/MRE11/FANCF/RBM19/FOXO3/BRPF1/ORC6/IST1/RORB/PBRM1/XRCC1/KIF22/GMEB2/CBX7/SSB/MAD1L1/PNKP/FBL/BRD2/ID2/YY1/SEPTIN6/MORF4L1/CHMP1B/CBX3/CEBPA/TCF4/RPA2/HMGA2/BUD31/NABP1/ATF1/EMG1/NHP2/EXOSC5/COQ7/FLI1/PADI2/ATF3/ETV4/SPI1/HMGB2/NDEL1/FOXP4/CHTF8/CFDP1/ZHX2/RANGAP1/HMGB1/PML/KDM4C/XRCC6/HAT1/TOP1/H1-2/PLK1/CSNK2A1/RB1/ELK3/CTNNB1/MEF2C/HMGN1/NFKB1/THOC1	67
BP	GO:0006303	double-strand break repair via nonhomologous end joining	9/505	24/5666	0.000127553	0.0411838	MRE11/DTX3L/XRCC1/PNKP/HMGA2/POLB/HMGB2/HMGB1/XRCC6	9
BP	GO:0051444	negative regulation of ubiquitin-protein transferase activity	6/505	11/5666	0.000152359	0.0461188	DTX3L/RPL5/RPL11/RPS20/ABL1/RPS7	6
KEGG	hsa05202	Transcriptional misregulation in cancer	20/310	88/3226	0.000170624	0.0356422	DUSP6/CCNA1/ID2/CCNA2/CEBPA/HMGA2/ATF1/FLI1/ETV4/SPI1/PML/FLT3/NTRK1/GZMB/MDM2/PDGFA/IL6/DEFA5/MEF2C/NFKB1	20
KEGG	hsa05169	Epstein-Barr virus infection	22/310	104/3226	0.000247154	0.0356422	RUNX3/ITGAL/TNFAIP3/CCNA1/CCNA2/IKBKG/SKP2/PSMC3/LYN/TBK1/BTK/B2M/PSMD7/MDM2/ENTPD3/IL6/MAPK13/RB1/CALR/IFNAR1/PIK3R1/NFKB1	22
MF	GO:0004672	protein kinase activity	39/511	250/5782	0.000274391	0.0279314	SGK3/ILK/PTK2B/RPS6KA1/MAP3K3/ITPKA/DAPK1/BRD2/GRK5/MAP4K5/PPP1R9B/MAP2K5/PIK3C3/ERBB2/PRKCZ/TOP1/ABL1/GRK2/CSK/PRKCI/LYN/PAK5/PLK1/TBK1/BTK/CSNK2A1/FLT3/RPS6KA3/NTRK1/MAP2K2/CDC42BPB/FGFR3/FGR/PRKCQ/PDPK1/LCK/FGFR4/MAPK13/SRC	39
MF	GO:0140640	catalytic activity, acting on a nucleic acid	30/511	176/5782	0.000302822	0.0279314	TDP1/MRE11/POLR3F/DHX8/DARS2/MPG/XRCC1/VARS1/FBL/THG1L/ALKBH2/DDX19A/HMGA2/POLR2E/GTF2F2/EMG1/EXOSC5/POLB/TSEN34/WARS2/CHTF8/SND1/MARS1/METTL3/DDX1/XRCC6/TOP1/MBD4/EIF4A3/DDX19B	30
MF	GO:0008134	transcription factor binding	36/511	228/5782	0.000371167	0.0304314	RUNX3/FOXO3/DTX3L/EDF1/APBB3/SAP18/GTF2I/NAB1/FBL/ID2/ANXA4/YY1/CBX3/CEBPA/TCF4/BAIAP2/HMGA2/BUD31/PADI2/SPI1/HMGB2/DRAP1/HMGB1/KDM4C/FLT3/AIP/PSMA6/MED1/RB1/CALR/SRC/CTNNB1/BCL10/MEF2C/HDGF/TFAM	36
KEGG	hsa03013	Nucleocytoplasmic transport	10/310	31/3226	0.00041004	0.0394214	NXF1/SAP18/MAGOHB/SNUPN/DDX19A/RANGAP1/XPO5/EIF4A3/DDX19B/THOC1	10
MF	GO:0004386	helicase activity	9/511	28/5782	0.00045784	0.0337838	MRE11/DHX8/DDX19A/GTF2F2/CHTF8/DDX1/XRCC6/EIF4A3/DDX19B	9
CC	GO:0022625	cytosolic large ribosomal subunit	5/517	9/5865	0.000487426	0.0336684	MRPL1/RPL5/RPL11/RPL26L1/ZCCHC17	5
CC	GO:0098687	chromosomal region	21/517	110/5865	0.000508708	0.0336684	MRE11/PBRM1/XRCC1/KIF22/SSB/MAD1L1/SEPTIN6/CHMP1B/CBX3/RPA2/NABP1/NHP2/NDEL1/CFDP1/RANGAP1/PML/KDM4C/XRCC6/HAT1/PLK1/THOC1	21
CC	GO:0016604	nuclear body	38/517	252/5865	0.000621715	0.0365757	YME1L1/MRE11/RBM19/DHX8/NXF1/KIF22/SAP18/PARP11/FBL/BRD2/SMNDC1/MORF4L1/PPIG/NMNAT1/FIBP/RPA2/NHP2/GRK5/FLI1/GEMIN7/CLIC3/PSPC1/METTL3/SRRT/PACSIN2/DDX1/PML/ABL1/MBD4/MDM2/RBM39/EIF4A3/RB1/HIKESHI/YTHDC1/PABPN1/MEF2C/THOC1	38
CC	GO:0030684	preribosome	5/517	10/5865	0.000904484	0.0465554	NIP7/FBL/EMG1/MRTO4/RPS7	5
CC	GO:0022626	cytosolic ribosome	8/517	25/5865	0.000967204	0.0465554	MRPL1/RPL5/RPL11/RPL26L1/RPS20/ZCCHC17/RPS7/RPS4X	8

## Sheet: Supplementary Table 5
Supplementary Table 5. Biological pathways associated with upregulated proteins in subtype 3
Category	ID	Description	GeneRatio	BgRatio	p value	q value	geneID	Count
BP	GO:0044265	cellular macromolecule catabolic process	71/491	385/5666	2.23333e-10	9.80785e-07	CUL3/RAD23A/STUB1/PSMB6/HSPA1A/RNF122/DNAJB9/CHFR/VPS4A/UBL4A/PAIP1/PSMA7/CHMP3/PSMB5/PABPC4/DCP1B/CSDC2/NPLOC4/USP8/CNOT1/SSB/PSMD11/AGAP3/AKT1/ATXN3/PCNP/LSM1/CUL1/CHMP1B/PSMB4/PSMD10/HSPA1B/SUMO2/GID8/PDCL3/UBE2Z/HSPBP1/CAMLG/DFFA/USP10/UBE2H/NUB1/ZFP36/MAPK9/UBL7/GSPT2/SND1/SHARPIN/ZHX2/VCP/UBE4A/PSMC5/KAT5/PRKCA/GSK3A/PSMA1/PSMD7/UBE2N/SYNCRIP/NSFL1C/PSMA2/MMP12/UCHL1/HSP90AB1/RNF215/CAV3/FA…	71
BP	GO:0006511	ubiquitin-dependent protein catabolic process	54/491	269/5666	1.80342e-09	3.95992e-06	CUL3/RAD23A/STUB1/PSMB6/HSPA1A/RNF122/DNAJB9/CHFR/VPS4A/UBL4A/PSMA7/CHMP3/PSMB5/NPLOC4/USP8/PSMD11/AGAP3/AKT1/ATXN3/PCNP/CUL1/CHMP1B/PSMB4/PSMD10/HSPA1B/SUMO2/GID8/PDCL3/UBE2Z/HSPBP1/CAMLG/USP10/UBE2H/NUB1/MAPK9/UBL7/SHARPIN/VCP/UBE4A/PSMC5/KAT5/GSK3A/PSMA1/PSMD7/UBE2N/NSFL1C/PSMA2/UCHL1/HSP90AB1/RNF215/CAV3/FAF2/RNF114/UBXN4	54
KEGG	hsa04720	Long-term potentiation	14/272	27/3226	4.89474e-09	9.99558e-07	NRAS/RPS6KA1/PPP3R1/PPP1R1A/HRAS/PRKCA/MAP2K1/MAPK1/CAMK2A/CAMK2B/CAMK2D/PRKACA/RPS6KA3/MAP2K2	14
BP	GO:0019941	modification-dependent protein catabolic process	54/491	277/5666	5.43781e-09	7.11914e-06	CUL3/RAD23A/STUB1/PSMB6/HSPA1A/RNF122/DNAJB9/CHFR/VPS4A/UBL4A/PSMA7/CHMP3/PSMB5/NPLOC4/USP8/PSMD11/AGAP3/AKT1/ATXN3/PCNP/CUL1/CHMP1B/PSMB4/PSMD10/HSPA1B/SUMO2/GID8/PDCL3/UBE2Z/HSPBP1/CAMLG/USP10/UBE2H/NUB1/MAPK9/UBL7/SHARPIN/VCP/UBE4A/PSMC5/KAT5/GSK3A/PSMA1/PSMD7/UBE2N/NSFL1C/PSMA2/UCHL1/HSP90AB1/RNF215/CAV3/FAF2/RNF114/UBXN4	54
BP	GO:0043161	proteasome-mediated ubiquitin-dependent protein catabolic process	41/491	183/5666	6.89091e-09	7.11914e-06	CUL3/RAD23A/STUB1/PSMB6/HSPA1A/RNF122/DNAJB9/CHFR/PSMA7/PSMB5/NPLOC4/PSMD11/AGAP3/AKT1/ATXN3/PCNP/CUL1/PSMB4/PSMD10/HSPA1B/SUMO2/GID8/HSPBP1/CAMLG/UBE2H/NUB1/MAPK9/SHARPIN/VCP/UBE4A/PSMC5/KAT5/GSK3A/PSMA1/PSMD7/NSFL1C/PSMA2/UCHL1/HSP90AB1/FAF2/UBXN4	41
BP	GO:0043632	modification-dependent macromolecule catabolic process	54/491	280/5666	8.10545e-09	7.11914e-06	CUL3/RAD23A/STUB1/PSMB6/HSPA1A/RNF122/DNAJB9/CHFR/VPS4A/UBL4A/PSMA7/CHMP3/PSMB5/NPLOC4/USP8/PSMD11/AGAP3/AKT1/ATXN3/PCNP/CUL1/CHMP1B/PSMB4/PSMD10/HSPA1B/SUMO2/GID8/PDCL3/UBE2Z/HSPBP1/CAMLG/USP10/UBE2H/NUB1/MAPK9/UBL7/SHARPIN/VCP/UBE4A/PSMC5/KAT5/GSK3A/PSMA1/PSMD7/UBE2N/NSFL1C/PSMA2/UCHL1/HSP90AB1/RNF215/CAV3/FAF2/RNF114/UBXN4	54
CC	GO:0099080	supramolecular complex	69/502	414/5865	2.19915e-08	1.03476e-05	CUL3/NEFL/STUB1/HSPB1/ENO1/TBCE/INA/PDLIM4/CHMP3/SMTN/PABPC4/DPYSL3/DCP1B/TMOD2/TMOD3/CNOT1/PPP2R5A/GLRX3/MAPRE3/STMN1/HSPH1/GAS7/FKBP4/CAB39/MAP1LC3A/LSM1/CHMP1B/TIAL1/HOMER1/ARF1/SNRPG/TSTD1/MYL12A/MYL6B/GFAP/LSM3/HAX1/TIA1/ITGB1BP2/RBFOX1/ZFP36/SPC25/NDEL1/NCKIPSD/FSD1/PDLIM5/MBNL1/KATNAL1/CFDP1/VCP/RANGAP1/ARHGAP6/KAT5/FKBP1A/GSK3A/MAP2K2/TPT1/PSMA2/DDX19B/DCTN2/SNCA/CAV3/NUDC/SUMO3/YBX1/TNRC…	69
KEGG	hsa04114	Oocyte meiosis	17/272	45/3226	4.27235e-08	4.36229e-06	RPS6KA1/YWHAB/PPP2R5A/YWHAE/PPP3R1/CUL1/YWHAH/PPP2R5D/MAP2K1/MAPK1/CAMK2A/CAMK2B/CAMK2D/PRKACA/RPS6KA3/YWHAG/YWHAZ	17
BP	GO:0010498	proteasomal protein catabolic process	43/491	210/5666	5.00096e-08	3.66035e-05	CUL3/RAD23A/STUB1/PSMB6/HSPA1A/RNF122/DNAJB9/CHFR/PSMA7/PSMB5/NPLOC4/PSMD11/AGAP3/AKT1/ATXN3/PCNP/CUL1/PSMB4/PSMD10/HSPA1B/SUMO2/GID8/HSPBP1/CAMLG/UBE2H/NUB1/MAPK9/SHARPIN/VCP/UBE4A/PSMC5/KAT5/APOE/GSK3A/PRKACA/PSMA1/PSMD7/NSFL1C/PSMA2/UCHL1/HSP90AB1/FAF2/UBXN4	43
CC	GO:0140535	intracellular protein-containing complex	51/502	275/5865	5.73816e-08	1.34998e-05	CUL3/RAD23A/STUB1/PSMB6/HSPB1/PSMA7/TSN/PSMB5/PDRG1/CNOT1/PSMD11/PPP3R1/CUL1/NAA10/MORF4L1/PSMB4/PSMD10/MAT2B/PFDN2/PDCD6/GID8/TRAPPC2/BLOC1S2/MAT1A/GTF2E2/OTULIN/IKBKG/BLOC1S1/BORCS5/POLR2M/SHARPIN/VCP/UBE4A/PSMC5/FNTA/KAT5/CAMK2A/CAMK2B/CAMK2D/GSK3A/PRKACA/PSMA1/PSMD7/UBE2N/HSD17B10/SYNCRIP/PSMA2/HSP90AB1/HSPA8/YBX1/CCNH	51
KEGG	hsa05022	Pathways of neurodegeneration - multiple diseases	39/272	192/3226	7.84507e-08	5.34015e-06	NEFL/PSMB6/NRAS/PSMA7/PSMB5/PSMD11/PPP3R1/FADD/ATXN3/RAB5A/MAP1LC3A/COX5A/PSMB4/HRAS/MAPK9/VCP/PSMC5/PRKCA/MAP2K1/MAPK1/APP/CAMK2A/CAMK2B/BCL2/CAMK2D/MAP2K2/MAPK8/PSMA1/PSMD7/HSD17B10/PSMA2/UCHL1/BAD/DCTN2/ATP5PF/DLG4/COX7A1/SNCA/NEFH	39
BP	GO:0051603	proteolysis involved in protein catabolic process	57/491	325/5666	1.04657e-07	6.56588e-05	CUL3/RAD23A/STUB1/PSMB6/HSPA1A/RNF122/DNAJB9/CHFR/VPS4A/UBL4A/PSMA7/CHMP3/PSMB5/NPLOC4/USP8/PSMD11/AGAP3/AKT1/ATXN3/PCNP/CUL1/CHMP1B/PSMB4/PSMD10/HSPA1B/SUMO2/GID8/PDCL3/UBE2Z/HSPBP1/CAMLG/USP10/UBE2H/NUB1/MAPK9/UBL7/SHARPIN/VCP/UBE4A/PSMC5/KAT5/APOE/IDE/GSK3A/PRKACA/PSMA1/PSMD7/UBE2N/NSFL1C/PSMA2/UCHL1/HSP90AB1/RNF215/CAV3/FAF2/RNF114/UBXN4	57
BP	GO:0030163	protein catabolic process	71/491	448/5666	1.75606e-07	9.63985e-05	CUL3/RAD23A/STUB1/PSMB6/HSPA1A/RNF122/DNAJB9/CHFR/VPS4A/UBL4A/GGA3/PSMA7/CHMP3/PSMB5/NPLOC4/USP8/PSMD11/AGAP3/PIN1/AKT1/ATXN3/ABHD10/PCNP/CUL1/CHMP1B/PSMB4/PSMD10/HSPA1B/SUMO2/ASB9/GFAP/GID8/PGPEP1/PDCL3/UBE2Z/HSPBP1/CAMLG/USP10/UBE2H/NUB1/MAPK9/UBL7/SHARPIN/VCP/UBE4A/EEF1A1/PSMC5/KAT5/APOB/APOE/IDE/GSK3A/PRKACA/PSMA1/PSMD7/UBE2N/NSFL1C/PSMA2/MMP12/GPC3/UCHL1/HSP90AB1/HSPA8/FURIN/CPN1/RNF215/SNCA…	71
MF	GO:0019904	protein domain specific binding	55/503	317/5782	3.01518e-07	0.000138072	CUL3/NEFL/STUB1/HSPA1A/VPS4A/YWHAB/IST1/DPYSL3/BCL2L2/SHANK3/USP8/CNOT1/LANCL1/YWHAE/PPP3R1/LIN7B/FADD/CARD18/CHMP1B/HSPA1B/TCEAL3/SH3BGRL2/OSTF1/ARF1/DFFA/IKBKG/ITGB1BP2/YWHAH/HMGB2/LIN7A/KHDRBS2/SH3BP5/NCKIPSD/RABEP1/TCEAL5/VCP/ARHGAP6/SH3PXD2B/LRRFIP2/APP/BCL2/PRKACA/MAP2K2/YWHAG/RBM39/LCK/CRK/HSP90AB1/YWHAZ/HSPA8/SH3BP2/DLG4/ACTN1/RHOA/PPIL1	55
MF	GO:0099186	structural constituent of postsynapse	6/503	6/5782	4.21762e-07	0.000138072	NEFL/INA/HOMER1/DLG4/ACTN1/NEFH	6
BP	GO:1901800	positive regulation of proteasomal protein catabolic process	15/491	44/5666	2.04131e-06	0.000996064	RAD23A/STUB1/HSPA1A/CHFR/AKT1/ATXN3/PSMD10/HSPA1B/SUMO2/HSPBP1/NUB1/MAPK9/VCP/PSMC5/GSK3A	15
MF	GO:0003727	single-stranded RNA binding	14/503	39/5782	2.32699e-06	0.000447609	PABPC4/ILF3/SSB/DHX58/HNRNPH1/EIF4B/SNRPC/TIA1/LACTB2/RBMS1/KHDRBS2/DAZAP1/SYNCRIP/PPIE	14
KEGG	hsa05010	Alzheimer disease	29/272	139/3226	2.41906e-06	0.0001235	PSMB6/NRAS/PSMA7/PSMB5/PSMD11/PPP3R1/AKT1/FADD/COX5A/PSMB4/HRAS/IKBKG/MAPK9/PSMC5/MAP2K1/APOE/MAPK1/APP/IDE/MAP2K2/MAPK8/PSMA1/PSMD7/HSD17B10/PSMA2/BAD/ATP5PF/COX7A1/SNCA	29
MF	GO:0098918	structural constituent of synapse	6/503	7/5782	2.73459e-06	0.000447609	NEFL/INA/HOMER1/DLG4/ACTN1/NEFH	6
CC	GO:0000502	proteasome complex	13/502	35/5865	2.88043e-06	0.000344007	RAD23A/PSMB6/HSPB1/PSMA7/PSMB5/PSMD11/PSMB4/PSMD10/VCP/PSMC5/PSMA1/PSMD7/PSMA2	13
CC	GO:1904813	ficolin-1-rich granule lumen	22/502	88/5865	2.92445e-06	0.000344007	HSPA1A/PSMD11/CAB39/HSPA1B/OSTF1/PDAP1/CSTB/HSPA6/BIN2/VCP/EEF1A1/PLEKHO2/MAPK1/PPIA/PSMD7/GPI/PSMA2/IMPDH1/PPIE/IMPDH2/HSP90AB1/HSPA8	22
KEGG	hsa05020	Prion disease	23/272	99/3226	4.24581e-06	0.000173408	PSMB6/HSPA1A/PSMA7/PSMB5/PSMD11/PPP3R1/COX5A/PSMB4/HSPA1B/HSPA6/MAPK9/PSMC5/MAPK1/PRKACA/MAPK8/PSMA1/PSMD7/PSMA2/BAD/HSPA8/ATP5PF/COX7A1/CAV3	23
BP	GO:1902904	negative regulation of supramolecular fiber organization	19/491	70/5666	4.49027e-06	0.00197194	STMN2/FLII/TMOD2/TMOD3/SHANK3/SWAP70/STMN1/FKBP4/HDGFL3/SLIT2/VBP1/PFDN2/PFDN4/ARHGAP6/APOE/PFDN5/HSPA8/SNCA/CAV3	19
BP	GO:1903052	positive regulation of proteolysis involved in protein catabolic process	16/491	53/5666	5.72748e-06	0.00221018	RAD23A/STUB1/HSPA1A/CHFR/AKT1/ATXN3/PSMD10/HSPA1B/SUMO2/HSPBP1/NUB1/MAPK9/VCP/PSMC5/GSK3A/CAV3	16
BP	GO:0031329	regulation of cellular catabolic process	49/491	298/5666	6.03933e-06	0.00221018	RAD23A/STUB1/HSPA1A/HSPB1/CHFR/PAIP1/PABPC4/DCP1B/CSDC2/CNOT1/AKT1/LSM1/SNX5/PSMD10/HSPA1B/SUMO2/GFAP/PDCL3/HSPBP1/CAMLG/HAX1/DFFA/USP10/IKBKG/NUB1/ZFP36/MAPK9/SCFD1/VCP/EEF1A1/KAT5/PRKCA/APOE/APP/BCL2/GSK3A/PRKACA/MAPK8/SNX4/SYNCRIP/EIF4G2/UCHL1/HSP90AB1/BAD/FURIN/SNCA/CAV3/YBX1/TNRC6B	49
BP	GO:0032436	positive regulation of proteasomal ubiquitin-dependent protein catabolic process	13/491	37/5666	6.7681e-06	0.00228636	RAD23A/STUB1/HSPA1A/CHFR/AKT1/PSMD10/HSPA1B/SUMO2/HSPBP1/NUB1/MAPK9/VCP/GSK3A	13
BP	GO:2000060	positive regulation of ubiquitin-dependent protein catabolic process	14/491	43/5666	8.31271e-06	0.00260757	RAD23A/STUB1/HSPA1A/CHFR/AKT1/PSMD10/HSPA1B/SUMO2/HSPBP1/NUB1/MAPK9/VCP/GSK3A/CAV3	14
BP	GO:0007017	microtubule-based process	42/491	244/5666	9.11101e-06	0.00266745	NEFL/HSPA1A/STMN2/HSPB1/TBCE/IGBP1/CHMP3/ATXN3/MAPRE3/STMN1/FKBP4/RANBP1/CHMP1B/HDGFL3/HSPA1B/VBP1/DLG2/BLOC1S2/SPC25/BLOC1S1/DPCD/BORCS5/NDEL1/FSD1/KATNAL1/PTPA/VCP/KAT5/APOB/APP/EPHA3/CFL1/NSFL1C/UCHL1/DCTN2/HSPA8/PEX14/SNCA/CAV3/NUDC/RHOA/NEFH	42
KEGG	hsa04722	Neurotrophin signaling pathway	19/272	76/3226	9.6977e-06	0.000303777	NRAS/RPS6KA1/YWHAE/AKT1/HRAS/MAPK9/MAP2K1/MAPK1/CAMK2A/CAMK2B/BCL2/CAMK2D/RPS6KA3/MAP2K2/MAPK8/CRK/BAD/RHOA/CRKL	19
KEGG	hsa05017	Spinocerebellar ataxia	15/272	51/3226	1.0413e-05	0.000303777	PSMB6/PSMA7/PSMB5/PSMD11/AKT1/ATXN3/PSMB4/MAPK9/PSMC5/KAT5/PRKCA/MAPK8/PSMA1/PSMD7/PSMA2	15
KEGG	hsa04921	Oxytocin signaling pathway	15/272	52/3226	1.35399e-05	0.000345623	NRAS/PPP3R1/HRAS/MYL6B/MYL6/PRKCA/MAP2K1/MAPK1/CAMK2A/CAMK2B/CAMK2D/PRKACA/CAMK1/MAP2K2/RHOA	15
BP	GO:0031331	positive regulation of cellular catabolic process	30/491	153/5666	1.40709e-05	0.00382585	RAD23A/STUB1/HSPA1A/CHFR/PAIP1/DCP1B/CNOT1/AKT1/LSM1/PSMD10/HSPA1B/SUMO2/HSPBP1/IKBKG/NUB1/ZFP36/MAPK9/VCP/KAT5/APOE/APP/GSK3A/SNX4/SYNCRIP/BAD/FURIN/SNCA/CAV3/YBX1/TNRC6B	30
BP	GO:0009896	positive regulation of catabolic process	36/491	200/5666	1.481e-05	0.00382585	RAD23A/STUB1/HSPA1A/CHFR/GGA3/PAIP1/DCP1B/CNOT1/AKT1/ATXN3/LSM1/PSMD10/HSPA1B/SUMO2/ASB9/HSPBP1/IKBKG/NUB1/ZFP36/MAPK9/VCP/PSMC5/KAT5/APOE/APP/IDE/GSK3A/SNX4/SYNCRIP/GPC3/BAD/FURIN/SNCA/CAV3/YBX1/TNRC6B	36
BP	GO:0006457	protein folding	26/491	127/5666	2.40927e-05	0.00587806	HSPA1A/HSPB1/TBCE/AHSA1/PDCD5/PDRG1/HSPH1/FKBP4/ST13/HSPA1B/VBP1/PFDN2/HSPA6/PDCL3/PFDN4/HSPBP1/DFFA/FKBP1A/PPIA/PFDN5/PPIE/HSP90AB1/HSPA8/NUDC/DNAJA4/PPIL1	26
CC	GO:0016272	prefoldin complex	5/502	6/5865	2.51513e-05	0.00236687	PDRG1/VBP1/PFDN2/PFDN4/PFDN5	5
MF	GO:0044389	ubiquitin-like protein ligase binding	31/503	165/5782	2.68362e-05	0.00351413	CUL3/STUB1/HSPA1A/CCDC50/NPLOC4/YWHAE/ATXN3/MAP1LC3A/CUL1/HSPA1B/SUMO2/HSPA6/HSPBP1/CAMLG/SMAD5/IKBKG/SUMO4/VCP/RANGAP1/BCL2/PRKACA/CKB/UBE2N/GPI/CRK/UCHL1/HSP90AB1/YWHAZ/HSPA8/SUMO3/FAF2	31
BP	GO:1900151	regulation of nuclear-transcribed mRNA catabolic process, deadenylation-dependent decay	6/491	9/5666	2.75237e-05	0.00636171	PAIP1/CNOT1/ZFP36/SYNCRIP/YBX1/TNRC6B	6
KEGG	hsa05012	Parkinson disease	20/272	89/3226	3.11334e-05	0.000706418	PSMB6/PSMA7/PSMB5/PSMD11/COX5A/PSMB4/MAPK9/PSMC5/CAMK2A/CAMK2B/CAMK2D/PRKACA/MAPK8/PSMA1/PSMD7/PSMA2/UCHL1/ATP5PF/COX7A1/SNCA	20
BP	GO:0045732	positive regulation of protein catabolic process	21/491	93/5666	3.19669e-05	0.00681076	RAD23A/STUB1/HSPA1A/CHFR/GGA3/AKT1/ATXN3/PSMD10/HSPA1B/SUMO2/ASB9/HSPBP1/NUB1/MAPK9/VCP/PSMC5/APOE/IDE/GSK3A/GPC3/FURIN	21
BP	GO:1902850	microtubule cytoskeleton organization involved in mitosis	16/491	60/5666	3.25682e-05	0.00681076	HSPA1A/TBCE/CHMP3/STMN1/CHMP1B/HSPA1B/SPC25/NDEL1/FSD1/PTPA/VCP/KAT5/NSFL1C/DCTN2/NUDC/RHOA	16
CC	GO:0101002	ficolin-1-rich granule	24/502	116/5865	3.39934e-05	0.0026658	HSPA1A/PSMD11/CAB39/HSPA1B/OSTF1/PDAP1/CSTB/HSPA6/BIN2/VCP/EEF1A1/PLEKHO2/MAPK1/PPIA/PSMD7/GPI/PSMA2/IMPDH1/PPIE/IMPDH2/HSP90AB1/HSPA8/CLEC4D/RHOA	24
MF	GO:0031625	ubiquitin protein ligase binding	29/503	153/5782	4.11957e-05	0.00449539	CUL3/STUB1/HSPA1A/CCDC50/NPLOC4/YWHAE/ATXN3/MAP1LC3A/CUL1/HSPA1B/SUMO2/HSPA6/HSPBP1/CAMLG/SMAD5/IKBKG/VCP/RANGAP1/BCL2/PRKACA/CKB/UBE2N/GPI/CRK/UCHL1/HSP90AB1/YWHAZ/HSPA8/FAF2	29
BP	GO:0009894	regulation of catabolic process	57/491	391/5666	4.33537e-05	0.00865414	RAD23A/STUB1/HSPA1A/HSPB1/CHFR/GGA3/PAIP1/PABPC4/DCP1B/CSDC2/USP8/CNOT1/PIN1/AKT1/ATXN3/LSM1/SNX5/PSMD10/HSPA1B/SUMO2/ASB9/GFAP/PDCL3/HSPBP1/CAMLG/HAX1/DFFA/USP10/IKBKG/NUB1/ZFP36/MAPK9/SCFD1/VCP/EEF1A1/PSMC5/KAT5/PRKCA/APOE/APP/IDE/BCL2/GSK3A/PRKACA/MAPK8/SNX4/SYNCRIP/EIF4G2/GPC3/UCHL1/HSP90AB1/BAD/FURIN/SNCA/CAV3/YBX1/TNRC6B	57
KEGG	hsa04725	Cholinergic synapse	11/272	33/3226	4.50725e-05	0.000920427	NRAS/AKT1/HRAS/PRKCA/MAP2K1/MAPK1/CAMK2A/CAMK2B/BCL2/CAMK2D/PRKACA	11
BP	GO:0006402	mRNA catabolic process	18/491	75/5666	4.97036e-05	0.00913215	HSPA1A/PAIP1/PABPC4/DCP1B/CSDC2/CNOT1/SSB/AKT1/LSM1/HSPA1B/ZFP36/GSPT2/SND1/ZHX2/PRKCA/SYNCRIP/YBX1/TNRC6B	18
BP	GO:0016071	mRNA metabolic process	38/491	228/5666	5.17112e-05	0.00913215	HSPA1A/RBM23/PAIP1/PABPC4/DCP1B/CSDC2/CNOT1/SSB/SSU72/HNRNPH1/AKT1/LSM1/HSPA1B/SNRPG/SNRPC/LSM3/SNRNP25/TIA1/RBFOX1/ZFP36/KHDRBS2/DAZAP1/RBM41/GSPT2/MBNL1/SND1/MBNL2/ZHX2/PRKCA/APP/PRKACA/SYNCRIP/RBM39/PPIE/HSPA8/YBX1/TNRC6B/PPIL1	38
BP	GO:0061136	regulation of proteasomal protein catabolic process	19/491	82/5666	5.19867e-05	0.00913215	RAD23A/STUB1/HSPA1A/CHFR/AKT1/ATXN3/PSMD10/HSPA1B/SUMO2/HSPBP1/CAMLG/NUB1/MAPK9/VCP/PSMC5/APOE/GSK3A/PRKACA/HSP90AB1	19
MF	GO:0045296	cadherin binding	30/503	163/5782	5.42457e-05	0.00507381	PSMB6/HSPA1A/ENO1/AHSA1/TAGLN2/YWHAB/IST1/TMOD3/USP8/SWAP70/S100A11/YWHAE/PPME1/RANBP1/SNX5/EFHD2/PDLIM5/SND1/MICALL1/RANGAP1/NUMB/EIF5/EPS15L1/EIF4G2/SFN/HSP90AB1/YWHAZ/HSPA8/NUDC/CRKL	30
BP	GO:1905906	regulation of amyloid fibril formation	6/491	10/5666	6.37785e-05	0.0107726	VBP1/PFDN2/PFDN4/APOE/APP/PFDN5	6
MF	GO:0016859	cis-trans isomerase activity	9/503	23/5782	7.15035e-05	0.00525447	PIN4/PIN1/GSTZ1/FKBP4/PTPA/FKBP1A/PPIA/PPIE/PPIL1	9
MF	GO:0070717	poly-purine tract binding	7/503	14/5782	7.22279e-05	0.00525447	PABPC4/TIA1/RBMS1/KHDRBS2/DAZAP1/SYNCRIP/PPIE	7
BP	GO:0000226	microtubule cytoskeleton organization	30/491	167/5666	8.01056e-05	0.0130293	NEFL/HSPA1A/STMN2/TBCE/CHMP3/ATXN3/MAPRE3/STMN1/FKBP4/RANBP1/CHMP1B/HDGFL3/HSPA1B/SPC25/NDEL1/FSD1/KATNAL1/PTPA/VCP/KAT5/EPHA3/CFL1/NSFL1C/DCTN2/PEX14/SNCA/CAV3/NUDC/RHOA/NEFH	30
KEGG	hsa04144	Endocytosis	25/272	133/3226	8.09038e-05	0.00150195	HSPA1A/VPS4A/SMAP1/IST1/SH3GL2/CHMP3/ARF3/USP8/AGAP3/RAB5A/CHMP1B/SH3GL3/SNX5/HRAS/HSPA1B/ARF1/HSPA6/CYTH1/EPN1/RABEP1/SNX4/EPS15L1/HSPA8/CAV3/RHOA	25
CC	GO:0098574	cytoplasmic side of lysosomal membrane	5/502	7/5865	8.18204e-05	0.00549981	GFAP/BLOC1S2/BLOC1S1/BORCS5/EEF1A1	5
BP	GO:0048308	organelle inheritance	5/491	7/5666	8.68423e-05	0.0131509	VCPIP1/MAP2K1/MAPK1/MAP2K2/YWHAZ	5
BP	GO:0048313	Golgi inheritance	5/491	7/5666	8.68423e-05	0.0131509	VCPIP1/MAP2K1/MAPK1/MAP2K2/YWHAZ	5
MF	GO:0140776	protein-containing complex destabilizing activity	5/503	7/5782	8.85275e-05	0.00579622	HSPA1A/VPS4A/HSPA1B/KATNAL1/HSPA8	5
CC	GO:0099512	supramolecular fiber	45/502	298/5865	9.57954e-05	0.00556949	CUL3/NEFL/STUB1/HSPB1/ENO1/TBCE/INA/PDLIM4/CHMP3/SMTN/DPYSL3/TMOD2/TMOD3/PPP2R5A/GLRX3/MAPRE3/STMN1/HSPH1/GAS7/FKBP4/CAB39/MAP1LC3A/CHMP1B/HOMER1/ARF1/MYL12A/MYL6B/GFAP/ITGB1BP2/NDEL1/NCKIPSD/FSD1/PDLIM5/KATNAL1/ARHGAP6/FKBP1A/GSK3A/MAP2K2/TPT1/DCTN2/SNCA/CAV3/NUDC/ACTN1/NEFH	45
KEGG	hsa05170	Human immunodeficiency virus 1 infection	22/272	111/3226	9.70851e-05	0.00165215	NRAS/PPP3R1/AKT1/FADD/CUL1/HRAS/IKBKG/MAPK9/AP1B1/PRKCA/MAP2K1/MAPK1/CD4/BCL2/MAP2K2/MAPK8/TLR2/CFL1/CRK/BAD/IFNA14/CRKL	22
BP	GO:0048168	regulation of neuronal synaptic plasticity	9/491	24/5666	0.000102433	0.0149947	SHANK3/RAB5A/HRAS/APOE/APP/CAMK2A/CAMK2B/DLG4/SNCA	9
CC	GO:0099081	supramolecular polymer	45/502	300/5865	0.000112608	0.00556949	CUL3/NEFL/STUB1/HSPB1/ENO1/TBCE/INA/PDLIM4/CHMP3/SMTN/DPYSL3/TMOD2/TMOD3/PPP2R5A/GLRX3/MAPRE3/STMN1/HSPH1/GAS7/FKBP4/CAB39/MAP1LC3A/CHMP1B/HOMER1/ARF1/MYL12A/MYL6B/GFAP/ITGB1BP2/NDEL1/NCKIPSD/FSD1/PDLIM5/KATNAL1/ARHGAP6/FKBP1A/GSK3A/MAP2K2/TPT1/DCTN2/SNCA/CAV3/NUDC/ACTN1/NEFH	45
BP	GO:1903050	regulation of proteolysis involved in protein catabolic process	21/491	101/5666	0.000115359	0.0162606	RAD23A/STUB1/HSPA1A/CHFR/AKT1/ATXN3/PSMD10/HSPA1B/SUMO2/PDCL3/HSPBP1/CAMLG/NUB1/MAPK9/VCP/PSMC5/APOE/GSK3A/PRKACA/HSP90AB1/CAV3	21
KEGG	hsa05417	Lipid and atherosclerosis	25/272	136/3226	0.000118289	0.00185815	NRAS/HSPA1A/PPP3R1/AKT1/HRAS/HSPA1B/HSPA6/IKBKG/MAPK9/PRKCA/MMP3/APOB/MAPK1/CXCL2/CAMK2A/CAMK2B/BCL2/CAMK2D/MAPK8/TLR2/HSP90AB1/BAD/HSPA8/IFNA14/RHOA	25
CC	GO:0036464	cytoplasmic ribonucleoprotein granule	20/502	95/5865	0.000118367	0.00556949	INA/PABPC4/DCP1B/CNOT1/LSM1/TIAL1/SNRPG/TSTD1/LSM3/HAX1/TIA1/RBFOX1/ZFP36/MBNL1/VCP/PSMA2/DDX19B/YBX1/TNRC6B/G3BP2	20
BP	GO:0032984	protein-containing complex disassembly	20/491	94/5666	0.000119663	0.0162606	STMN2/VPS4A/IST1/SH3GL2/CHMP3/NAPB/FLII/TMOD2/TMOD3/SWAP70/STMN1/MAP1LC3A/CHMP1B/SH3GL3/HDGFL3/GSPT2/VCP/CFL1/HSPA8/PEX14	20
BP	GO:0048169	regulation of long-term neuronal synaptic plasticity	7/491	15/5666	0.000122189	0.0162606	SHANK3/RAB5A/HRAS/APP/CAMK2B/DLG4/SNCA	7
MF	GO:0008143	poly(A) binding	6/503	11/5782	0.000133007	0.00791676	PABPC4/TIA1/RBMS1/KHDRBS2/SYNCRIP/PPIE	6
BP	GO:0046785	microtubule polymerization	10/491	30/5666	0.000133171	0.0172009	HSPA1A/STMN2/MAPRE3/STMN1/FKBP4/HDGFL3/HSPA1B/NDEL1/SNCA/CAV3	10
CC	GO:0035770	ribonucleoprotein granule	20/502	96/5865	0.000137866	0.00589722	INA/PABPC4/DCP1B/CNOT1/LSM1/TIAL1/SNRPG/TSTD1/LSM3/HAX1/TIA1/RBFOX1/ZFP36/MBNL1/VCP/PSMA2/DDX19B/YBX1/TNRC6B/G3BP2	20
BP	GO:1990000	amyloid fibril formation	9/491	25/5666	0.000147918	0.0178645	VBP1/PFDN2/PFDN4/FKBP1A/APOE/APP/PFDN5/FURIN/SNCA	9
BP	GO:0000288	nuclear-transcribed mRNA catabolic process, deadenylation-dependent decay	8/491	20/5666	0.000148202	0.0178645	PAIP1/DCP1B/CNOT1/LSM1/ZFP36/SYNCRIP/YBX1/TNRC6B	8
BP	GO:0007052	mitotic spindle organization	13/491	48/5666	0.000150512	0.0178645	HSPA1A/TBCE/CHMP3/STMN1/CHMP1B/HSPA1B/SPC25/FSD1/PTPA/VCP/DCTN2/NUDC/RHOA	13
KEGG	hsa04012	ErbB signaling pathway	16/272	70/3226	0.000159224	0.00232252	NRAS/NCK2/AKT1/HRAS/MAPK9/PRKCA/MAP2K1/MAPK1/CAMK2A/CAMK2B/CAMK2D/MAP2K2/MAPK8/CRK/BAD/CRKL	16
CC	GO:0030018	Z disc	13/502	49/5865	0.000167302	0.00605537	STUB1/HSPB1/PDLIM4/PPP2R5A/GLRX3/CAB39/HOMER1/MYL12A/ITGB1BP2/PDLIM5/FKBP1A/CAV3/ACTN1	13
CC	GO:1905369	endopeptidase complex	13/502	49/5865	0.000167302	0.00605537	RAD23A/PSMB6/HSPB1/PSMA7/PSMB5/PSMD11/PSMB4/PSMD10/VCP/PSMC5/PSMA1/PSMD7/PSMA2	13
BP	GO:1903311	regulation of mRNA metabolic process	21/491	104/5666	0.000178651	0.0206463	RBM23/PAIP1/PABPC4/DCP1B/CSDC2/CNOT1/AKT1/LSM1/TIA1/RBFOX1/ZFP36/KHDRBS2/DAZAP1/MBNL1/MBNL2/PRKCA/SYNCRIP/RBM39/HSPA8/YBX1/TNRC6B	21
CC	GO:0031983	vesicle lumen	37/502	236/5865	0.000187999	0.00631846	TCN1/IST1/GCA/PSMD11/S100A11/CAB39/OSTF1/SRGN/CSTB/HSPA6/DEFA3/BIN2/PADI2/VCP/EEF1A1/APOB/SERPINA3/MAPK1/APP/CHIT1/PPIA/PSMD7/BPI/TGFB2/GPI/PSMA2/IMPDH1/PPIE/IMPDH2/HSP90AB1/S100A12/HSPA8/S100A9/PRG3/DEFA1/FAF2/ACTN1	37
KEGG	hsa05014	Amyotrophic lateral sclerosis	23/272	124/3226	0.000194275	0.00264486	NEFL/PSMB6/PSMA7/PSMB5/PSMD11/PPP3R1/RAB5A/ANXA11/MAP1LC3A/COX5A/PSMB4/VCP/PSMC5/BCL2/PSMA1/PSMD7/PSMA2/BAD/DCTN2/ATP5PF/COX7A1/NEFH/NXT1	23
MF	GO:0008092	cytoskeletal protein binding	51/503	356/5782	0.000196454	0.0107188	STUB1/STMN2/TBCE/PDLIM4/PDCD5/SMTN/FLII/DPYSL5/DPYSL3/TMOD2/TMOD3/SHANK3/TLN2/PIN1/MAPRE3/STMN1/HSPH1/GAS7/FKBP4/MAP1LC3A/SNX5/HDGFL3/VBP1/MYL12A/BLOC1S2/YWHAH/MED28/NDEL1/NCKIPSD/FSD1/PDLIM5/KATNAL1/FNTA/APOE/CAMK2B/CAMK2D/GSK3A/DUSP3/CFL1/FABP3/CRK/HSP90AB1/DCTN2/S100A9/DLG4/PEX14/SNCA/CAV3/ACTN1/RHOA/NEFH	51
BP	GO:0051036	regulation of endosome size	5/491	8/5666	0.00021508	0.0240925	CHMP3/RAB5A/BLOC1S2/BLOC1S1/BORCS5	5
CC	GO:0015630	microtubule cytoskeleton	54/502	391/5865	0.000218881	0.00686596	CUL3/HSPA1A/HSPB1/TBCE/VPS4A/IST1/CHMP3/SMTN/PSMB5/FLII/PIN4/PPP2R5A/PIN1/AKT1/MAPRE3/STMN1/ANXA11/HSPH1/FKBP4/MAP1LC3A/KLF4/RANBP1/CHMP1B/PSMB4/PEA15/HSPA1B/HSPA6/BLOC1S2/CDKL2/IKBKG/NDEL1/FSD1/KATNAL1/RILPL2/RANGAP1/RABL6/FNTA/KAT5/MAP2K1/MAPK1/APP/CAMK2B/GSK3A/PRKACA/MAP2K2/MDH1/PSMA1/TPT1/SNX4/NSFL1C/RBM39/LCK/DCTN2/NUDC	54
BP	GO:0006886	intracellular protein transport	50/491	350/5666	0.000219443	0.0240925	STX4/HSPB1/VPS4A/UBL4A/GGA3/YWHAB/PDCD5/ARF3/NAPB/NPLOC4/YWHAE/PPP3R1/AKT1/RAB5A/SNX5/HRAS/ARF1/PDCD6/DLG2/GFAP/HAX1/KPNA5/YWHAH/PPP1R10/GDI1/SNX15/NDEL1/GRIPAP1/RILPL2/SCFD1/AP1B1/MICALL1/VCP/RANGAP1/ASPSCR1/GSK3A/PRKACA/CAMK1/MAPK8/YWHAG/MMP12/SFN/HSP90AB1/YWHAZ/HSPA8/RNF215/PEX14/SYTL4/FAF2/NXT1	50
KEGG	hsa03050	Proteasome	9/272	27/3226	0.0002272	0.00289979	PSMB6/PSMA7/PSMB5/PSMD11/PSMB4/PSMC5/PSMA1/PSMD7/PSMA2	9
BP	GO:0022411	cellular component disassembly	35/491	219/5666	0.000240827	0.0257323	MMP10/STMN2/VPS4A/IST1/SH3GL2/CHMP3/NAPB/FLII/TMOD2/TMOD3/SWAP70/STMN1/MAP1LC3A/CHMP1B/SH3GL3/HDGFL3/HAX1/DFFA/SPATA33/NDEL1/GSPT2/SHARPIN/VCP/SH3PXD2B/KAT5/PRKCA/MMP3/UFC1/GSK3A/DUSP3/CFL1/MMP12/HSPA8/FURIN/PEX14	35
BP	GO:0048545	response to steroid hormone	27/491	153/5666	0.000246098	0.0257323	NEFL/HSPA1A/SPP1/USP8/CNOT1/AKR1C3/FKBP4/HSPA1B/SLIT2/DEFA3/RWDD1/PADI2/YWHAH/ZFP36/HMGB2/IGFBP2/PAGR1/BCL2/GSK3A/TLR2/TGFB2/GPI/BAD/HSPA8/CPN1/DEFA1/RHOA	27
MF	GO:0008266	poly(U) RNA binding	6/503	12/5782	0.000246547	0.0107905	PABPC4/SSB/HNRNPH1/RBMS1/KHDRBS2/DAZAP1	6
MF	GO:0044183	protein folding chaperone	10/503	32/5782	0.000252157	0.0107905	HSPA1A/HSPB1/HSPH1/HSPA1B/PFDN2/HSPA6/PDCL3/DFFA/HSP90AB1/HSPA8	10
BP	GO:0060052	neurofilament cytoskeleton organization	4/491	5/5666	0.000259638	0.0261524	NEFL/INA/NDEL1/NEFH	4
BP	GO:0008637	apoptotic mitochondrial changes	14/491	57/5666	0.000262025	0.0261524	HSPA1A/PDCD5/BCL2L2/AKT1/PSMD10/BLOC1S2/GGCT/CAMK2A/BCL2/GSK3A/MAPK8/SFN/BAD/FAM162A	14
MF	GO:0050815	phosphoserine residue binding	4/503	5/5782	0.000263691	0.0107905	YWHAB/YWHAE/PIN1/YWHAZ	4
MF	GO:0140545	ATP-dependent protein disaggregase activity	4/503	5/5782	0.000263691	0.0107905	HSPA1A/VPS4A/HSPA1B/HSPA8	4
BP	GO:0032434	regulation of proteasomal ubiquitin-dependent protein catabolic process	15/491	64/5666	0.000277745	0.0270448	RAD23A/STUB1/HSPA1A/CHFR/AKT1/PSMD10/HSPA1B/SUMO2/HSPBP1/CAMLG/NUB1/MAPK9/VCP/GSK3A/HSP90AB1	15
BP	GO:2000058	regulation of ubiquitin-dependent protein catabolic process	17/491	78/5666	0.000283284	0.0270448	RAD23A/STUB1/HSPA1A/CHFR/AKT1/PSMD10/HSPA1B/SUMO2/PDCL3/HSPBP1/CAMLG/NUB1/MAPK9/VCP/GSK3A/HSP90AB1/CAV3	17
KEGG	hsa04912	GnRH signaling pathway	12/272	46/3226	0.000289738	0.00348044	NRAS/HRAS/MAPK9/PRKCA/MAP2K1/MAPK1/CAMK2A/CAMK2B/CAMK2D/PRKACA/MAP2K2/MAPK8	12
CC	GO:0034774	secretory granule lumen	36/502	233/5865	0.000307752	0.00905034	TCN1/IST1/GCA/PSMD11/S100A11/CAB39/OSTF1/SRGN/CSTB/HSPA6/DEFA3/BIN2/PADI2/VCP/EEF1A1/SERPINA3/MAPK1/APP/CHIT1/PPIA/PSMD7/BPI/TGFB2/GPI/PSMA2/IMPDH1/PPIE/IMPDH2/HSP90AB1/S100A12/HSPA8/S100A9/PRG3/DEFA1/FAF2/ACTN1	36
BP	GO:0051261	protein depolymerization	12/491	45/5666	0.000315905	0.0288711	STMN2/VPS4A/SH3GL2/FLII/TMOD2/TMOD3/SWAP70/STMN1/SH3GL3/HDGFL3/CFL1/HSPA8	12
BP	GO:0031113	regulation of microtubule polymerization	8/491	22/5666	0.000321909	0.0288711	HSPA1A/STMN2/MAPRE3/STMN1/FKBP4/HSPA1B/SNCA/CAV3	8
BP	GO:0008088	axo-dendritic transport	10/491	33/5666	0.000323355	0.0288711	NEFL/HSPB1/DLG2/BLOC1S2/BLOC1S1/BORCS5/NDEL1/APP/UCHL1/HSPA8	10
KEGG	hsa04915	Estrogen signaling pathway	14/272	60/3226	0.000326898	0.00366553	NRAS/HSPA1A/AKT1/FKBP4/HRAS/HSPA1B/HSPA6/MAP2K1/MAPK1/BCL2/PRKACA/MAP2K2/HSP90AB1/HSPA8	14
BP	GO:0042176	regulation of protein catabolic process	29/491	172/5666	0.00032871	0.0288711	RAD23A/STUB1/HSPA1A/CHFR/GGA3/USP8/PIN1/AKT1/ATXN3/PSMD10/HSPA1B/SUMO2/ASB9/GFAP/HSPBP1/CAMLG/NUB1/MAPK9/VCP/EEF1A1/PSMC5/APOE/IDE/GSK3A/PRKACA/GPC3/HSP90AB1/FURIN/SNCA	29
MF	GO:0003755	peptidyl-prolyl cis-trans isomerase activity	8/503	22/5782	0.000330889	0.0127438	PIN4/PIN1/FKBP4/PTPA/FKBP1A/PPIA/PPIE/PPIL1	8
CC	GO:0060205	cytoplasmic vesicle lumen	36/502	234/5865	0.000335097	0.00908453	TCN1/IST1/GCA/PSMD11/S100A11/CAB39/OSTF1/SRGN/CSTB/HSPA6/DEFA3/BIN2/PADI2/VCP/EEF1A1/SERPINA3/MAPK1/APP/CHIT1/PPIA/PSMD7/BPI/TGFB2/GPI/PSMA2/IMPDH1/PPIE/IMPDH2/HSP90AB1/S100A12/HSPA8/S100A9/PRG3/DEFA1/FAF2/ACTN1	36
CC	GO:0098794	postsynapse	38/502	252/5865	0.000347529	0.00908453	NEFL/STX4/INA/PDLIM4/PSMA7/SHANK3/USP8/NCK2/GAP43/PIN1/PPP3R1/LIN7B/AKT1/DCLK1/RAB5A/NRGN/SH3GL3/HOMER1/ARF1/DLG2/LIN7A/PDLIM5/GRIPAP1/DLGAP4/SHARPIN/PSMC5/APP/CAMK2A/GSK3A/PRKACA/CAMK1/HSPA8/DLG4/SNCA/ACTN1/RHOA/CRKL/NEFH	38
KEGG	hsa04740	Olfactory transduction	6/272	13/3226	0.000351186	0.00366553	PRKG1/PDE1B/CAMK2A/CAMK2B/CAMK2D/PRKACA	6
BP	GO:0060341	regulation of cellular localization	57/491	422/5666	0.000358677	0.0308276	STX4/VPS4A/CHMP3/PDCD5/USP8/SWAP70/PPP2R5A/YWHAE/PIN1/AKT1/DCLK1/HRAS/GLUL/VSNL1/HAX1/SUMO4/ZFP36/GDI1/VCPIP1/BORCS5/GOLPH3L/NDEL1/GRIPAP1/SCFD1/VCP/RANGAP1/NUMB/FKBP1A/MAP2K1/APOE/MAPK1/BCL2/CAMK2D/EPHA3/GSK3A/PRKACA/CAMK1/MAP2K2/MAPK8/TLR2/PPIA/TGFB2/NSFL1C/SFN/GPC3/AGR2/HSP90AB1/BAD/HSPA8/DOC2B/DLG4/CAV3/NR1H4/SYTL4/SUMO3/CRKL/NEFH	57
BP	GO:0070647	protein modification by small protein conjugation or removal	46/491	321/5666	0.000367696	0.0308276	CUL3/CBFB/STUB1/HSPA1A/RNF122/CHFR/USP8/PIN1/AKT1/ATXN3/PCNP/CUL1/PSMD10/HSPA1B/UBE2M/PDCD6/SUMO2/ASB9/SENP8/UBE2Z/HSPBP1/UBA3/CAMLG/USP10/OTULIN/UBE2H/NUB1/SUMO4/MAPK9/VCPIP1/SHARPIN/VCP/RANGAP1/UBE4A/FKBP1A/UFC1/BCL2/GSK3A/PPIA/UBE2N/UCHL1/HSP90AB1/HINT1/RNF215/SUMO3/RNF114	46
KEGG	hsa04660	T cell receptor signaling pathway	16/272	75/3226	0.000372265	0.00366553	NRAS/NCK2/PPP2R5A/PPP3R1/AKT1/HRAS/IKBKG/PPP2R5D/MAPK9/MAP2K1/MAPK1/CD4/MAP2K2/MAPK8/LCK/RHOA	16
BP	GO:0043043	peptide biosynthetic process	35/491	224/5666	0.000375187	0.0308276	HSPB1/RPS6KA1/PAIP1/PABPC4/DCP1B/ILF3/MRPL33/CNOT1/EIF1AD/NCK2/CARS1/EIF4B/AKT1/HARS1/LSM1/TARS1/HAGH/CHAC2/RWDD1/GARS1/TIA1/ZFP36/MRPL12/GSPT2/EEF1A1/EIF5/APP/RPS6KA3/SYNCRIP/EIF4G2/FURIN/PRG3/YBX1/TNRC6B/RHOA	35
KEGG	hsa04141	Protein processing in endoplasmic reticulum	18/272	90/3226	0.000376944	0.00366553	RAD23A/STUB1/HSPA1A/NPLOC4/ATXN3/HSPH1/CUL1/HSPA1B/HSPA6/HSPBP1/MAPK9/VCP/BCL2/MAPK8/NSFL1C/HSP90AB1/HSPA8/UBXN4	18
BP	GO:0010256	endomembrane system organization	33/491	207/5666	0.000379064	0.0308276	STX4/VPS4A/UBL4A/AGFG1/IST1/CHMP3/NPLOC4/USP8/CERT1/AKT1/CHMP1B/SRGN/CAMLG/BLOC1S2/BIN2/VCPIP1/BLOC1S1/POLR2M/GOLPH3L/NDEL1/AP1B1/MICALL1/ATP6V1F/PRKCA/MAP2K1/MAPK1/MAP2K2/TGFB2/NSFL1C/YWHAZ/S100A9/CAV3/SYTL4	33
CC	GO:0030017	sarcomere	17/502	81/5865	0.000394453	0.00976846	STUB1/HSPB1/ENO1/PDLIM4/TMOD2/TMOD3/PPP2R5A/GLRX3/CAB39/HOMER1/ARF1/MYL12A/ITGB1BP2/PDLIM5/FKBP1A/CAV3/ACTN1	17
BP	GO:0061077	chaperone-mediated protein folding	12/491	46/5666	0.000394469	0.0314971	HSPA1A/HSPB1/PDCD5/HSPH1/FKBP4/ST13/HSPA1B/HSPA6/PDCL3/DFFA/FKBP1A/HSPA8	12
BP	GO:0034605	cellular response to heat	10/491	34/5666	0.000423195	0.0328544	STUB1/HSPA1A/YWHAE/ATXN3/HSPA1B/PDCD6/HSPA6/VCP/PRKACA/HSP90AB1	10
MF	GO:0008187	poly-pyrimidine tract binding	6/503	13/5782	0.000424422	0.0154381	PABPC4/SSB/HNRNPH1/RBMS1/KHDRBS2/DAZAP1	6
BP	GO:0045862	positive regulation of proteolysis	30/491	183/5666	0.000428647	0.0328544	RAD23A/STUB1/HSPA1A/ENO1/CHFR/IST1/PDCD5/AKT1/FADD/ATXN3/PSMD10/HSPA1B/PDCD6/SUMO2/HSPBP1/NUB1/MAPK9/VCP/PSMC5/APOE/APP/GSK3A/LCK/BAD/FURIN/FAM162A/S100A9/SNCA/CAV3/RHOA	30
BP	GO:0006401	RNA catabolic process	18/491	88/5666	0.000433911	0.0328544	HSPA1A/PAIP1/PABPC4/DCP1B/CSDC2/CNOT1/SSB/AKT1/LSM1/HSPA1B/ZFP36/GSPT2/SND1/ZHX2/PRKCA/SYNCRIP/YBX1/TNRC6B	18
BP	GO:1905907	negative regulation of amyloid fibril formation	5/491	9/5666	0.000449526	0.0334598	VBP1/PFDN2/PFDN4/APOE/PFDN5	5
BP	GO:0070507	regulation of microtubule cytoskeleton organization	14/491	60/5666	0.000463458	0.0339218	HSPA1A/STMN2/CHMP3/MAPRE3/STMN1/FKBP4/CHMP1B/HDGFL3/HSPA1B/FSD1/EPHA3/SNCA/CAV3/RHOA	14
CC	GO:0031674	I band	13/502	54/5865	0.000474251	0.0111574	STUB1/HSPB1/PDLIM4/PPP2R5A/GLRX3/CAB39/HOMER1/MYL12A/ITGB1BP2/PDLIM5/FKBP1A/CAV3/ACTN1	13
BP	GO:0042026	protein refolding	7/491	18/5666	0.000479774	0.0345404	HSPA1A/HSPB1/HSPA1B/HSPA6/FKBP1A/HSPA8/DNAJA4	7
KEGG	hsa04728	Dopaminergic synapse	11/272	42/3226	0.000500515	0.00464593	PPP2R5A/AKT1/PPP2R5D/MAPK9/PRKCA/CAMK2A/CAMK2B/CAMK2D/GSK3A/PRKACA/MAPK8	11
BP	GO:0097435	supramolecular fiber organization	46/491	328/5666	0.00059862	0.042122	CUL3/NEFL/HSPA1A/STMN2/INA/AGFG1/FLII/DPYSL3/TMOD2/TMOD3/SHANK3/SWAP70/RND1/NCK2/MAPRE3/STMN1/GAS7/FKBP4/HDGFL3/HSPA1B/SLIT2/VBP1/ARF1/PFDN2/GFAP/PFDN4/HAX1/NDEL1/FSD1/KATNAL1/ARHGAP6/FKBP1A/APOE/APP/BCL2/TGFB2/CFL1/PFDN5/HSP90AB1/HSPA8/FURIN/SNCA/CAV3/ACTN1/RHOA/NEFH	46
BP	GO:0006518	peptide metabolic process	45/491	319/5666	0.000604267	0.042122	HSPB1/GGA3/RPS6KA1/PAIP1/PABPC4/DCP1B/ILF3/MRPL33/CNOT1/EIF1AD/NCK2/CARS1/EIF4B/PIN1/AKT1/GSTZ1/HARS1/LSM1/TARS1/GSTT1/HAGH/CHAC2/RWDD1/GARS1/TIA1/ZFP36/MRPL12/GSPT2/EEF1A1/EIF5/APOE/APP/IDE/GSK3A/RPS6KA3/SYNCRIP/EIF4G2/PCSK2/FURIN/CPN1/PRG3/SLC30A5/YBX1/TNRC6B/RHOA	45
KEGG	hsa05214	Glioma	11/272	43/3226	0.000623124	0.00540721	NRAS/AKT1/HRAS/PRKCA/MAP2K1/MAPK1/CAMK2A/CAMK2B/CAMK2D/CAMK1/MAP2K2	11
CC	GO:0043292	contractile fiber	18/502	92/5865	0.000658937	0.0147642	STUB1/HSPB1/ENO1/PDLIM4/TMOD2/TMOD3/PPP2R5A/GLRX3/CAB39/HOMER1/ARF1/MYL12A/MYL6B/ITGB1BP2/PDLIM5/FKBP1A/CAV3/ACTN1	18
BP	GO:0007051	spindle organization	14/491	62/5666	0.000661071	0.0453616	HSPA1A/TBCE/CHMP3/MAPRE3/STMN1/CHMP1B/HSPA1B/SPC25/FSD1/PTPA/VCP/DCTN2/NUDC/RHOA	14
KEGG	hsa05145	Toxoplasmosis	14/272	64/3226	0.00066214	0.00540721	HSPA1A/AKT1/HSPA1B/HSPA6/IKBKG/MAPK9/MAPK1/BCL2/MAPK8/TLR2/TGFB2/TYK2/BAD/HSPA8	14
BP	GO:0046037	GMP metabolic process	6/491	14/5666	0.000674017	0.0455384	NT5C2/GUK1/HPRT1/DLG2/IMPDH1/IMPDH2	6
KEGG	hsa04071	Sphingolipid signaling pathway	13/272	57/3226	0.000675276	0.00540721	NRAS/PPP2R5A/AKT1/HRAS/PPP2R5D/MAPK9/PRKCA/MAP2K1/MAPK1/BCL2/MAP2K2/MAPK8/RHOA	13
KEGG	hsa05160	Hepatitis C	16/272	79/3226	0.000688444	0.00540721	NRAS/YWHAB/YWHAE/AKT1/FADD/HRAS/IKBKG/YWHAH/MAP2K1/MAPK1/MAP2K2/YWHAG/TYK2/YWHAZ/BAD/IFNA14	16
MF	GO:0005543	phospholipid binding	31/503	196/5782	0.000699602	0.0241082	GGA3/CHMP3/GLTP/FLII/CERT1/ANXA5/GAP43/AKT1/ANXA4/ANXA11/MAP1LC3A/NRGN/SNX5/BIN2/SNX15/GOLPH3L/EPN1/PLA2G2E/PLCD1/MICALL1/SH3PXD2B/APOB/APOE/SNX4/PEBP1/BAD/HSPA8/DOC2B/SNCA/SYTL4/SYT5	31
BP	GO:0000956	nuclear-transcribed mRNA catabolic process	10/491	36/5666	0.000700273	0.0465955	PAIP1/DCP1B/CNOT1/SSB/LSM1/ZFP36/GSPT2/SYNCRIP/YBX1/TNRC6B	10
BP	GO:0097011	cellular response to granulocyte macrophage colony-stimulating factor stimulus	4/491	6/5666	0.000725475	0.0468526	AKT1/PDE1B/ZFP36/CD4	4
BP	GO:0097012	response to granulocyte macrophage colony-stimulating factor	4/491	6/5666	0.000725475	0.0468526	AKT1/PDE1B/ZFP36/CD4	4
CC	GO:0016234	inclusion body	9/502	31/5865	0.00083388	0.0178347	STUB1/HSPA1A/ATXN3/HSPA1B/RANGAP1/PSMC5/HSP90AB1/SNCA/NEFH	9
KEGG	hsa05210	Colorectal cancer	12/272	52/3226	0.000969879	0.00733553	NRAS/AKT1/HRAS/MAPK9/MAP2K1/MAPK1/BCL2/MAP2K2/MAPK8/TGFB2/BAD/RHOA	12
CC	GO:0010494	cytoplasmic stress granule	10/502	38/5865	0.00101185	0.0207001	PABPC4/TIAL1/TIA1/RBFOX1/ZFP36/MBNL1/VCP/DDX19B/YBX1/G3BP2	10
MF	GO:0048156	tau protein binding	7/503	20/5782	0.00102673	0.0322365	STUB1/PIN1/FKBP4/APOE/GSK3A/HSP90AB1/SNCA	7
KEGG	hsa05203	Viral carcinogenesis	16/272	82/3226	0.00105586	0.00770063	NRAS/YWHAB/YWHAE/RANBP1/HRAS/GTF2E2/IKBKG/YWHAH/SND1/MAPK1/PRKACA/YWHAG/YWHAZ/BAD/ACTN1/RHOA	16
MF	GO:0043014	alpha-tubulin binding	6/503	15/5782	0.00106406	0.0322365	TBCE/HSPH1/NDEL1/FNTA/SNCA/CAV3	6
CC	GO:0030016	myofibril	17/502	88/5865	0.00107239	0.0210245	STUB1/HSPB1/ENO1/PDLIM4/TMOD2/TMOD3/PPP2R5A/GLRX3/CAB39/HOMER1/ARF1/MYL12A/ITGB1BP2/PDLIM5/FKBP1A/CAV3/ACTN1	17
MF	GO:0003729	mRNA binding	21/503	118/5782	0.00111301	0.0322365	TSN/PABPC4/DCP1B/CSDC2/ILF3/SSB/TIAL1/SNRPC/ELAVL2/TIA1/RBFOX1/ZFP36/RBMS1/MRPL12/KHDRBS2/DAZAP1/SYNCRIP/EIF4G2/PPIE/YBX1/G3BP2	21
MF	GO:0051082	unfolded protein binding	14/503	65/5782	0.00113242	0.0322365	HSPA1A/HSPB1/PDRG1/HSPA1B/VBP1/PFDN2/HSPA6/PFDN4/PPIA/PFDN5/HSP90AB1/HSPA8/NUDC/DNAJA4	14
KEGG	hsa04713	Circadian entrainment	7/272	21/3226	0.00116008	0.00814271	PRKG1/PRKCA/MAPK1/CAMK2A/CAMK2B/CAMK2D/PRKACA	7
KEGG	hsa04213	Longevity regulating pathway - multiple species	8/272	27/3226	0.0012361	0.00814271	NRAS/HSPA1A/AKT1/HRAS/HSPA1B/HSPA6/PRKACA/HSPA8	8
KEGG	hsa04929	GnRH secretion	8/272	27/3226	0.0012361	0.00814271	NRAS/SPP1/AKT1/HRAS/PRKCA/MAP2K1/MAPK1/MAP2K2	8
KEGG	hsa05161	Hepatitis B	19/272	108/3226	0.00137915	0.00860674	NRAS/YWHAB/AKT1/FADD/HRAS/IKBKG/MAPK9/PRKCA/MAP2K1/MAPK1/BCL2/MAP2K2/MAPK8/TLR2/TGFB2/TYK2/YWHAZ/BAD/IFNA14	19
KEGG	hsa05220	Chronic myeloid leukemia	11/272	47/3226	0.00139083	0.00860674	NRAS/AKT1/HRAS/IKBKG/MAP2K1/MAPK1/MAP2K2/TGFB2/CRK/BAD/CRKL	11
CC	GO:0098562	cytoplasmic side of membrane	17/502	90/5865	0.00139184	0.0252732	SHANK3/AKT1/RAB5A/SNX5/GFAP/BLOC1S2/CYTH1/BLOC1S1/BORCS5/ASPSCR1/EEF1A1/FKBP1A/MAP2K2/LCK/CD2/DLG4/RHOA	17
CC	GO:1904115	axon cytoplasm	8/502	27/5865	0.00140024	0.0252732	NEFL/HSPB1/DLG2/BLOC1S2/BLOC1S1/NDEL1/RANGAP1/UCHL1	8
MF	GO:0003730	mRNA 3'-UTR binding	10/503	39/5782	0.00142502	0.0373206	PABPC4/CSDC2/ILF3/TIAL1/ELAVL2/TIA1/RBFOX1/ZFP36/RBMS1/DAZAP1	10
MF	GO:0045309	protein phosphorylated amino acid binding	10/503	39/5782	0.00142502	0.0373206	YWHAB/NCK2/YWHAE/PIN1/MAPK1/LCK/CRK/YWHAZ/SH3BP2/CRKL	10
CC	GO:0005839	proteasome core complex	6/502	16/5865	0.00145024	0.0252732	PSMB6/PSMA7/PSMB5/PSMB4/PSMA1/PSMA2	6
MF	GO:0005524	ATP binding	61/503	484/5782	0.00153589	0.0382839	HSPA1A/RUNX3/TSSK1B/NT5C2/VPS4A/RPS6KA1/PRKG1/SWAP70/NADK/DHX58/CARS1/AKT1/DCLK1/GUK1/HARS1/HSPH1/FKBP4/TARS1/CMPK1/HSPA1B/UBE2M/GLUL/DTYMK/HSPA6/UBE2Z/UBA3/MAT1A/GARS1/CDKL2/UBE2H/MAPK9/KATNAL1/PTPA/VCP/PSMC5/PRKCA/MAP2K1/MAPK1/IDE/CAMK2A/CAMK2B/CAMK2D/EPHA3/GSK3A/PRKACA/RPS6KA3/CAMK1/MAP2K2/CKB/MAPK8/UBE2N/PEBP1/LCK/PGK1/TYK2/DDX19B/HSP90AB1/HSPA8/NME1/CHKB/DNAJA4	61
KEGG	hsa05166	Human T-cell leukemia virus 1 infection	19/272	109/3226	0.00154522	0.00927622	NRAS/TLN2/PPP3R1/AKT1/RANBP1/HRAS/IL15/IKBKG/ZFP36/MAPK9/KAT5/MAP2K1/MAPK1/CD4/PRKACA/MAP2K2/MAPK8/TGFB2/LCK	19
MF	GO:0140662	ATP-dependent protein folding chaperone	6/503	16/5782	0.00157875	0.0382839	HSPA1A/HSPH1/HSPA1B/HSPA6/HSP90AB1/HSPA8	6
KEGG	hsa05016	Huntington disease	17/272	93/3226	0.00158987	0.00927622	PSMB6/PSMA7/PSMB5/PSMD11/COX5A/PSMB4/TGM2/MAPK9/PSMC5/MAPK8/PSMA1/PSMD7/PSMA2/DCTN2/ATP5PF/DLG4/COX7A1	17
CC	GO:1905368	peptidase complex	13/502	61/5865	0.00161274	0.0271013	RAD23A/PSMB6/HSPB1/PSMA7/PSMB5/PSMD11/PSMB4/PSMD10/VCP/PSMC5/PSMA1/PSMD7/PSMA2	13
KEGG	hsa04370	VEGF signaling pathway	10/272	41/3226	0.00163577	0.00927892	NRAS/HSPB1/PPP3R1/AKT1/HRAS/PRKCA/MAP2K1/MAPK1/MAP2K2/BAD	10
MF	GO:0043130	ubiquitin binding	10/503	40/5782	0.00175542	0.0410477	RAD23A/HSPB1/GGA3/NPLOC4/IKBKG/SHARPIN/UBE2N/NSFL1C/UCHL1/FAF2	10
KEGG	hsa04217	Necroptosis	16/272	86/3226	0.00179385	0.00990062	VPS4A/CHMP3/FADD/CHMP1B/GLUL/MAPK9/SHARPIN/CAMK2A/CAMK2B/BCL2/CAMK2D/MAPK8/PPIA/TYK2/HSP90AB1/IFNA14	16
MF	GO:0051219	phosphoprotein binding	13/503	61/5782	0.00186733	0.0421589	YWHAB/NCK2/YWHAE/PIN1/FKBP4/MAPK1/LCK/SFN/CRK/YWHAZ/SH3BP2/SNCA/CRKL	13
KEGG	hsa04724	Glutamatergic synapse	8/272	29/3226	0.00205927	0.0110664	SHANK3/PPP3R1/HOMER1/GLUL/PRKCA/MAPK1/PRKACA/DLG4	8
CC	GO:0031594	neuromuscular junction	8/502	29/5865	0.00232375	0.0377029	NEFL/DLG2/DLGAP4/APP/PRKACA/DLG4/CAV3/CRKL	8
KEGG	hsa04261	Adrenergic signaling in cardiomyocytes	11/272	50/3226	0.00237409	0.0124311	PPP2R5A/AKT1/PPP1R1A/PPP2R5D/PRKCA/MAPK1/CAMK2A/CAMK2B/BCL2/CAMK2D/PRKACA	11
KEGG	hsa04150	mTOR signaling pathway	14/272	73/3226	0.00255643	0.0130512	NRAS/RPS6KA1/EIF4B/AKT1/CAB39/HRAS/CAB39L/ATP6V1F/PRKCA/MAP2K1/MAPK1/RPS6KA3/MAP2K2/RHOA	14
KEGG	hsa05211	Renal cell carcinoma	10/272	44/3226	0.00288582	0.0140313	NRAS/AKT1/HRAS/MAP2K1/MAPK1/MAP2K2/TGFB2/CRK/BAD/CRKL	10
KEGG	hsa05231	Choline metabolism in cancer	10/272	44/3226	0.00288582	0.0140313	NRAS/AKT1/HRAS/MAPK9/PRKCA/MAP2K1/MAPK1/MAP2K2/MAPK8/CHKB	10
KEGG	hsa04621	NOD-like receptor signaling pathway	17/272	99/3226	0.00319506	0.0148049	YWHAE/FADD/MAP1LC3A/CARD18/DEFA3/IKBKG/MAPK9/SHARPIN/MAPK1/CXCL2/BCL2/MAPK8/TYK2/HSP90AB1/IFNA14/DEFA1/RHOA	17
KEGG	hsa03013	Nucleocytoplasmic transport	8/272	31/3226	0.00326242	0.0148049	SUMO2/KPNA5/SUMO4/RANGAP1/EEF1A1/DDX19B/SUMO3/NXT1	8
KEGG	hsa03015	mRNA surveillance pathway	8/272	31/3226	0.00326242	0.0148049	PABPC4/SSU72/PPP2R5A/PPP2R5D/DAZAP1/GSPT2/DDX19B/NXT1	8
KEGG	hsa05134	Legionellosis	9/272	38/3226	0.00345417	0.0153343	HSPA1A/HSPA1B/ARF1/HSPA6/VCP/EEF1A1/CXCL2/TLR2/HSPA8	9
KEGG	hsa04726	Serotonergic synapse	8/272	32/3226	0.00403904	0.0175492	NRAS/HTR7/HRAS/PRKCA/MAP2K1/MAPK1/APP/PRKACA	8
KEGG	hsa04730	Long-term depression	7/272	26/3226	0.00454691	0.0193443	NRAS/PRKG1/HRAS/PRKCA/MAP2K1/MAPK1/MAP2K2	7
KEGG	hsa04010	MAPK signaling pathway	26/272	184/3226	0.00522272	0.021766	NRAS/HSPA1A/HSPB1/RPS6KA1/MAX/PPP3R1/AKT1/STMN1/HRAS/HSPA1B/HSPA6/IKBKG/PPM1B/MAPK9/PRKCA/MAP2K1/MAPK1/PRKACA/RPS6KA3/DUSP3/MAP2K2/MAPK8/TGFB2/CRK/HSPA8/CRKL	26
KEGG	hsa04270	Vascular smooth muscle contraction	10/272	48/3226	0.00562693	0.0229816	PRKG1/MYL6B/MYL6/PLA2G2E/PRKCA/MAP2K1/MAPK1/PRKACA/MAP2K2/RHOA	10
KEGG	hsa04935	Growth hormone synthesis, secretion and action	12/272	64/3226	0.00617371	0.0242449	NRAS/AKT1/HRAS/MAPK9/PRKCA/MAP2K1/MAPK1/PRKACA/MAP2K2/MAPK8/CRK/CRKL	12
KEGG	hsa05235	PD-L1 expression and PD-1 checkpoint pathway in cancer	12/272	64/3226	0.00617371	0.0242449	NRAS/PPP3R1/AKT1/HRAS/IKBKG/MAP2K1/MAPK1/CD4/MAP2K2/TLR2/LCK/BATF3	12
KEGG	hsa05135	Yersinia infection	14/272	81/3226	0.006819	0.0256059	RPS6KA1/AKT1/IKBKG/MAPK9/MAP2K1/MAPK1/CD4/RPS6KA3/MAP2K2/MAPK8/LCK/CRK/RHOA/CRKL	14
KEGG	hsa05162	Measles	14/272	81/3226	0.006819	0.0256059	HSPA1A/AKT1/FADD/HSPA1B/HSPA6/IKBKG/MAPK9/BCL2/MAPK8/TLR2/TYK2/BAD/HSPA8/IFNA14	14
KEGG	hsa01522	Endocrine resistance	11/272	57/3226	0.00689642	0.0256059	NRAS/AKT1/HRAS/MAPK9/MAP2K1/MAPK1/BCL2/PRKACA/MAP2K2/MAPK8/BAD	11
KEGG	hsa04540	Gap junction	8/272	35/3226	0.00723911	0.0263983	NRAS/PRKG1/HRAS/PRKCA/MAP2K1/MAPK1/PRKACA/MAP2K2	8
KEGG	hsa04916	Melanogenesis	10/272	50/3226	0.00760322	0.0272396	NRAS/HRAS/PRKCA/MAP2K1/MAPK1/CAMK2A/CAMK2B/CAMK2D/PRKACA/MAP2K2	10
KEGG	hsa05131	Shigellosis	20/272	135/3226	0.00822951	0.0289751	TLN2/AKT1/MAP1LC3A/CUL1/ARF1/MYL12A/CYTH1/IKBKG/MAPK9/SHARPIN/PLCD1/MAPK1/BCL2/GSK3A/MAPK8/UBE2N/CRK/ACTN1/RHOA/CRKL	20
KEGG	hsa03018	RNA degradation	7/272	29/3226	0.00866716	0.0299987	ENO1/PABPC4/DCP1B/CNOT1/LSM1/LSM3/BTG1	7
KEGG	hsa05152	Tuberculosis	17/272	110/3226	0.00954221	0.0323519	PPP3R1/AKT1/FADD/RAB5A/MAPK9/RFX5/MAPK1/CAMK2A/CAMK2B/BCL2/CAMK2D/MAPK8/TLR2/TGFB2/BAD/IFNA14/RHOA	17
KEGG	hsa05132	Salmonella infection	18/272	119/3226	0.00966623	0.0323519	AKT1/FADD/RAB5A/HRAS/ARF1/MYL12A/CYTH1/IKBKG/MAPK9/MAP2K1/MAPK1/BCL2/MAP2K2/MAPK8/TLR2/HSP90AB1/DCTN2/RHOA	18
KEGG	hsa04210	Apoptosis	13/272	76/3226	0.00982229	0.0323519	NRAS/AKT1/FADD/HRAS/DFFA/IKBKG/MAPK9/MAP2K1/MAPK1/BCL2/MAP2K2/MAPK8/BAD	13
KEGG	hsa04925	Aldosterone synthesis and secretion	7/272	30/3226	0.0105116	0.0340725	STAR/PRKCA/CAMK2A/CAMK2B/CAMK2D/PRKACA/CAMK1	7
KEGG	hsa04140	Autophagy - animal	13/272	77/3226	0.01095	0.0349393	NRAS/IGBP1/AKT1/MAP1LC3A/HRAS/MAPK9/MAP2K1/MAPK1/BCL2/PRKACA/MAP2K2/MAPK8/BAD	13

## Sheet: Supplementary Table 6
Supplementary Table 6. Biological pathways associated with downregulated proteins in subtype 3
Category	ID	Description	GeneRatio	BgRatio	p value	q value	geneID	Count
BP	GO:0061564	axon development	121/920	263/5666	2.05008e-31	1.05547e-27	SLITRK3/APLP2/EFNA2/B4GALT6/TNR/DNM2/DDR1/EFNB1/FLRT2/FLRT3/WNT3A/EFNA4/EFNB2/NRP2/UNC5B/EPHB4/SLITRK1/TMEFF1/EPHA4/NRXN3/SEMA4A/PLXNB3/KREMEN1/EPHB1/DSCAML1/LRP4/PLXNA4/PLXND1/FN1/EFNA1/AMIGO1/NCAM1/SEMA5B/SEMA6D/SEMA4G/RTN4RL1/CNTN6/THY1/MAG/NECTIN1/SLITRK2/DCC/ADGRB1/RELN/EPHA6/DAG1/TBC1D24/EFNB3/LIMK1/VEGFA/EFNA5/CSF1R/ARTN/BMP7/RET/CNTN2/CNTN4/CNTN5/BSG/CHL1/EPHA5/IGF1R/BOC/PLXNC1/SLITRK5/EP…	121
BP	GO:0007409	axonogenesis	111/920	235/5666	4.45659e-30	1.14722e-26	SLITRK3/APLP2/EFNA2/B4GALT6/TNR/DNM2/EFNB1/FLRT2/FLRT3/WNT3A/EFNA4/EFNB2/NRP2/UNC5B/EPHB4/SLITRK1/TMEFF1/EPHA4/NRXN3/SEMA4A/PLXNB3/EPHB1/DSCAML1/LRP4/PLXNA4/PLXND1/FN1/EFNA1/AMIGO1/NCAM1/SEMA5B/SEMA6D/SEMA4G/CNTN6/THY1/MAG/NECTIN1/SLITRK2/DCC/ADGRB1/RELN/EPHA6/DAG1/EFNB3/LIMK1/VEGFA/EFNA5/CSF1R/ARTN/BMP7/RET/CNTN2/CNTN4/CNTN5/BSG/CHL1/EPHA5/IGF1R/BOC/PLXNC1/SLITRK5/EPHA2/BMPR2/NTRK2/EPHA10/EPHB6/…	111
BP	GO:0007411	axon guidance	81/920	146/5666	3.60956e-28	6.19451e-25	EFNA2/TNR/EFNB1/FLRT2/FLRT3/WNT3A/EFNA4/EFNB2/NRP2/UNC5B/EPHB4/TMEFF1/EPHA4/NRXN3/SEMA4A/PLXNB3/EPHB1/DSCAML1/PLXNA4/PLXND1/EFNA1/NCAM1/SEMA5B/SEMA6D/SEMA4G/CNTN6/NECTIN1/DCC/RELN/EPHA6/DAG1/EFNB3/VEGFA/EFNA5/CSF1R/ARTN/BMP7/RET/CNTN2/CNTN4/CNTN5/BSG/CHL1/EPHA5/BOC/PLXNC1/EPHA2/BMPR2/EPHA10/EPHB6/NOTCH1/NOTCH3/NRCAM/NRXN1/ROBO2/SEMA6B/SEMA6A/UNC5C/ALCAM/NRP1/SEMA3G/SEMA4D/ROBO1/EFNA3/NOG/SEMA7A/N…	81
BP	GO:0097485	neuron projection guidance	81/920	147/5666	6.83503e-28	8.79741e-25	EFNA2/TNR/EFNB1/FLRT2/FLRT3/WNT3A/EFNA4/EFNB2/NRP2/UNC5B/EPHB4/TMEFF1/EPHA4/NRXN3/SEMA4A/PLXNB3/EPHB1/DSCAML1/PLXNA4/PLXND1/EFNA1/NCAM1/SEMA5B/SEMA6D/SEMA4G/CNTN6/NECTIN1/DCC/RELN/EPHA6/DAG1/EFNB3/VEGFA/EFNA5/CSF1R/ARTN/BMP7/RET/CNTN2/CNTN4/CNTN5/BSG/CHL1/EPHA5/BOC/PLXNC1/EPHA2/BMPR2/EPHA10/EPHB6/NOTCH1/NOTCH3/NRCAM/NRXN1/ROBO2/SEMA6B/SEMA6A/UNC5C/ALCAM/NRP1/SEMA3G/SEMA4D/ROBO1/EFNA3/NOG/SEMA7A/N…	81
BP	GO:0048667	cell morphogenesis involved in neuron differentiation	119/920	280/5666	5.77037e-27	5.94166e-24	SLITRK3/APLP2/EFNA2/B4GALT6/LRRK2/TNR/DNM2/EFNB1/FLRT2/FLRT3/WNT3A/EFNA4/EFNB2/ADGRB3/NRP2/UNC5B/EPHB4/SLITRK1/TMEFF1/EPHA4/NRXN3/SEMA4A/PLXNB3/EPHB1/DSCAML1/LRP4/PLXNA4/PLXND1/FN1/EFNA1/AMIGO1/NCAM1/SEMA5B/SEMA6D/SEMA4G/CNTN6/THY1/MAG/NECTIN1/SLITRK2/DCC/ADGRB1/RELN/HES1/EPHA6/NLGN1/DAG1/TBC1D24/EFNB3/LIMK1/VEGFA/EFNA5/CSF1R/ARTN/BMP7/RET/CNTN2/CNTN4/CNTN5/LRP8/BSG/CHL1/EPHA5/IGF1R/BOC/PLXNC1/SL…	119
BP	GO:0048812	neuron projection morphogenesis	127/920	311/5666	8.75804e-27	7.51501e-24	SLITRK3/LRP2/APLP2/EFNA2/B4GALT6/LRRK2/TNR/DNM2/DDR1/EFNB1/FLRT2/FLRT3/WNT3A/EFNA4/EFNB2/ADGRB3/NRP2/UNC5B/EPHB4/SLITRK1/TMEFF1/EPHA4/NRXN3/SEMA4A/PLXNB3/SYT4/EPHB1/DSCAML1/LRP4/PLXNA4/PLXND1/FN1/EFNA1/AMIGO1/NCAM1/SEMA5B/SEMA6D/SEMA4G/CNTN6/THY1/MAG/NECTIN1/SLITRK2/DCC/ADGRB1/RELN/EPHA6/NLGN1/DAG1/SRGAP2/TBC1D24/EFNB3/LIMK1/VEGFA/EFNA5/CSF1R/ARTN/NBL1/BMP7/RET/CNTN2/CNTN4/CNTN5/LRP8/BSG/CHL1/EPH…	127
BP	GO:0120039	plasma membrane bounded cell projection morphogenesis	127/920	317/5666	7.53775e-26	5.54393e-23	SLITRK3/LRP2/APLP2/EFNA2/B4GALT6/LRRK2/TNR/DNM2/DDR1/EFNB1/FLRT2/FLRT3/WNT3A/EFNA4/EFNB2/ADGRB3/NRP2/UNC5B/EPHB4/SLITRK1/TMEFF1/EPHA4/NRXN3/SEMA4A/PLXNB3/SYT4/EPHB1/DSCAML1/LRP4/PLXNA4/PLXND1/FN1/EFNA1/AMIGO1/NCAM1/SEMA5B/SEMA6D/SEMA4G/CNTN6/THY1/MAG/NECTIN1/SLITRK2/DCC/ADGRB1/RELN/EPHA6/NLGN1/DAG1/SRGAP2/TBC1D24/EFNB3/LIMK1/VEGFA/EFNA5/CSF1R/ARTN/NBL1/BMP7/RET/CNTN2/CNTN4/CNTN5/LRP8/BSG/CHL1/EPH…	127
BP	GO:0048858	cell projection morphogenesis	127/920	319/5666	1.51837e-25	9.77148e-23	SLITRK3/LRP2/APLP2/EFNA2/B4GALT6/LRRK2/TNR/DNM2/DDR1/EFNB1/FLRT2/FLRT3/WNT3A/EFNA4/EFNB2/ADGRB3/NRP2/UNC5B/EPHB4/SLITRK1/TMEFF1/EPHA4/NRXN3/SEMA4A/PLXNB3/SYT4/EPHB1/DSCAML1/LRP4/PLXNA4/PLXND1/FN1/EFNA1/AMIGO1/NCAM1/SEMA5B/SEMA6D/SEMA4G/CNTN6/THY1/MAG/NECTIN1/SLITRK2/DCC/ADGRB1/RELN/EPHA6/NLGN1/DAG1/SRGAP2/TBC1D24/EFNB3/LIMK1/VEGFA/EFNA5/CSF1R/ARTN/NBL1/BMP7/RET/CNTN2/CNTN4/CNTN5/LRP8/BSG/CHL1/EPH…	127
BP	GO:0032990	cell part morphogenesis	128/920	327/5666	6.24074e-25	3.56999e-22	SLITRK3/LRP2/APLP2/EFNA2/B4GALT6/LRRK2/TNR/DNM2/DDR1/EFNB1/FLRT2/FLRT3/WNT3A/EFNA4/EFNB2/ADGRB3/NRP2/UNC5B/EPHB4/SLITRK1/TMEFF1/EPHA4/NRXN3/SEMA4A/PLXNB3/SYT4/EPHB1/DSCAML1/LRP4/PLXNA4/PLXND1/FN1/EFNA1/AMIGO1/NCAM1/SEMA5B/SEMA6D/SEMA4G/CNTN6/THY1/MAG/NECTIN1/SLITRK2/DCC/ADGRB1/RELN/EPHA6/NLGN1/DAG1/SRGAP2/TBC1D24/EFNB3/LIMK1/VEGFA/EFNA5/CSF1R/ARTN/NBL1/BMP7/RET/CNTN2/CNTN4/CNTN5/LRP8/BSG/CHL1/EPH…	128
BP	GO:0032989	cellular component morphogenesis	135/920	367/5666	2.97169e-23	1.52995e-20	PDGFRA/SLITRK3/LRP2/APLP2/EFNA2/B4GALT6/LRRK2/TNR/TENM4/DNM2/DDR1/LMOD1/EFNB1/FLRT2/FLRT3/WNT3A/SPINK2/EFNA4/EFNB2/NCMAP/ADGRB3/NRP2/UNC5B/EPHB4/SLITRK1/KRT19/TMEFF1/EPHA4/NRXN3/SEMA4A/PLXNB3/SYT4/CD9/EPHB1/DSCAML1/LRP4/PLXNA4/PLXND1/FN1/EFNA1/AMIGO1/NCAM1/SEMA5B/SEMA6D/SEMA4G/CNTN6/THY1/MAG/NECTIN1/SLITRK2/DCC/ADGRB1/RELN/EPHA6/NLGN1/DAG1/SRGAP2/TBC1D24/EFNB3/LIMK1/VEGFA/EFNA5/CSF1R/ARTN/NBL1/BM…	135
MF	GO:0038023	signaling receptor activity	157/932	464/5782	6.01291e-23	2.38934e-20	PDGFRA/GRIA4/OSMR/PLA2R1/ITGB7/SELENOS/KLRC3/FZD10/MET/DDR1/TNFRSF18/GPR142/LTBP4/ANXA9/FGFR3/IL5RA/IL3RA/IL1RAP/EFNA4/IL15RA/CNTFR/ADGRB3/DDR2/NRP2/UNC5B/RAMP1/ATRN/EPHB4/ANTXR2/IL6R/SORCS1/SORCS3/EPHA4/NRXN3/CD14/PLXNB3/EPHB1/CD46/CRCP/KIR3DL1/TLR5/ACVR2A/PLXNA4/PLXND1/MERTK/FZD5/RTN4RL1/FZD7/FZD8/ADGRL3/NECTIN1/TMIGD2/PRTG/GPR37/DCC/ADGRF2/NLGN4Y/ADGRB1/ARNT/LRP6/EPHA6/ADGRB2/FZD2/FZD1/FZD9/NL…	157
MF	GO:0060089	molecular transducer activity	157/932	464/5782	6.01291e-23	2.38934e-20	PDGFRA/GRIA4/OSMR/PLA2R1/ITGB7/SELENOS/KLRC3/FZD10/MET/DDR1/TNFRSF18/GPR142/LTBP4/ANXA9/FGFR3/IL5RA/IL3RA/IL1RAP/EFNA4/IL15RA/CNTFR/ADGRB3/DDR2/NRP2/UNC5B/RAMP1/ATRN/EPHB4/ANTXR2/IL6R/SORCS1/SORCS3/EPHA4/NRXN3/CD14/PLXNB3/EPHB1/CD46/CRCP/KIR3DL1/TLR5/ACVR2A/PLXNA4/PLXND1/MERTK/FZD5/RTN4RL1/FZD7/FZD8/ADGRL3/NECTIN1/TMIGD2/PRTG/GPR37/DCC/ADGRF2/NLGN4Y/ADGRB1/ARNT/LRP6/EPHA6/ADGRB2/FZD2/FZD1/FZD9/NL…	157
BP	GO:0000904	cell morphogenesis involved in differentiation	130/920	352/5666	1.43306e-22	6.70727e-20	SLITRK3/APLP2/EFNA2/B4GALT6/LRRK2/ITGB7/TNR/DNM2/MET/EFNB1/FLRT2/FLRT3/WNT3A/EFNA4/EFNB2/ADGRB3/NRP2/UNC5B/ATRN/EPHB4/SLITRK1/TMEFF1/EPHA4/NRXN3/SEMA4A/PLXNB3/EPHB1/DSCAML1/LRP4/PLXNA4/PLXND1/MERTK/FN1/EFNA1/AMIGO1/NCAM1/CIB1/SEMA5B/SEMA6D/SEMA4G/CNTN6/THY1/FZD7/MAG/NECTIN1/SLITRK2/DCC/ADGRB1/RELN/COL18A1/HES1/EPHA6/NLGN1/DAG1/SRGAP2/TBC1D24/EFNB3/LIMK1/VEGFA/TYRO3/EFNA5/CSF1R/ARTN/BMP7/RET/CNTN2…	130
BP	GO:0031175	neuron projection development	161/920	485/5666	3.10082e-22	1.33036e-19	SLITRK3/LRP2/APLP2/EFNA2/B4GALT6/LRRK2/TNR/SPOCK1/DNM2/DDR1/EFNB1/NEGR1/FLRT2/FLRT3/WNT3A/EFNA4/EFNB2/RAB6B/ADGRB3/NRP2/UNC5B/EPHB4/SLITRK1/TMEFF1/EPHA4/NRXN3/SEMA4A/PLXNB3/KREMEN1/SYT4/EPHB1/DSCAML1/LRP4/PLXNA4/PLXND1/FN1/EFNA1/AMIGO1/NCAM1/CIB1/SEMA5B/SEMA6D/SEMA4G/RTN4RL1/CNTN6/THY1/MAG/NECTIN1/SLITRK2/GPR37/DCC/ADGRB1/RELN/BMP5/HES1/HES5/EPHA6/FZD1/MAPK6/NLGN1/DAG1/SRGAP2/TBC1D24/EFNB3/LIMK1/…	161
MF	GO:0004888	transmembrane signaling receptor activity	125/932	347/5782	7.16593e-21	1.89834e-18	PDGFRA/GRIA4/OSMR/KLRC3/FZD10/MET/DDR1/TNFRSF18/GPR142/LTBP4/ANXA9/FGFR3/IL5RA/IL3RA/IL1RAP/EFNA4/IL15RA/CNTFR/ADGRB3/DDR2/NRP2/UNC5B/RAMP1/EPHB4/ANTXR2/IL6R/SORCS1/SORCS3/EPHA4/CD14/PLXNB3/EPHB1/CRCP/KIR3DL1/TLR5/ACVR2A/PLXNA4/PLXND1/MERTK/FZD5/FZD7/FZD8/ADGRL3/GPR37/DCC/ADGRF2/ADGRB1/LRP6/EPHA6/ADGRB2/FZD2/FZD1/FZD9/FLT4/KIT/EFNB3/GFRA2/ROR1/TYRO3/ERBB3/IL6ST/CSF1R/NTRK3/EGFR/BCAM/TIE1/GHR/IL17…	125
BP	GO:0007416	synapse assembly	61/920	114/5666	2.46763e-20	9.77261e-18	SLITRK3/NEGR1/FLRT2/FLRT3/WNT3A/IL1RAP/EFNB2/AMIGO2/ADGRB3/CLSTN1/SLITRK1/MDGA1/SEMA4A/EPHB1/CLSTN2/LRP4/PLXND1/FZD5/AMIGO1/ADGRL3/NECTIN1/SLITRK2/PCDH17/LRRC4/LRFN4/NLGN4Y/ADGRB1/CBLN2/FZD1/NLGN1/SRGAP2/EFNA5/NTRK3/CNTN5/KIRREL3/SLITRK5/NTRK2/NRCAM/NRXN1/ROBO2/NLGN4X/CBLN4/SEMA4D/HAPLN4/LRFN5/LRRTM2/SLITRK4/NPTN/EPHA7/ST8SIA2/EPHB2/LRTM2/NLGN3/DSCAM/PLXNB2/EPHB3/NPTX1/PTPRD/CBLN1/DNER/NLGN2	61
BP	GO:0000902	cell morphogenesis	151/920	471/5666	3.63128e-19	1.33538e-16	SLITRK3/LRP2/APLP2/EFNA2/B4GALT6/LRRK2/ITGB7/TNR/DNM2/MET/DDR1/EFNB1/FLRT2/FLRT3/WNT3A/EFNA4/EFNB2/ADGRB3/NRP2/UNC5B/ATRN/EPHB4/SLITRK1/TMEFF1/EPHA4/NRXN3/SEMA4A/PLXNB3/SYT4/EPHB1/PALM/DSCAML1/CDH12/LRP4/PLXNA4/PLXND1/MERTK/FN1/EFNA1/AMIGO1/NCAM1/CIB1/SEMA5B/SEMA6D/SEMA4G/CNTN6/THY1/FZD7/MAG/NECTIN1/FBLIM1/SLITRK2/DCC/ADGRB1/RELN/ZRANB1/PSMB10/COL18A1/PALMD/HES1/EPHA6/NLGN1/DAG1/KIT/SRGAP2/TBC1D2…	151
MF	GO:0019199	transmembrane receptor protein kinase activity	45/932	73/5782	1.06608e-18	2.11813e-16	PDGFRA/MET/DDR1/LTBP4/FGFR3/EFNA4/DDR2/NRP2/EPHB4/EPHA4/EPHB1/ACVR2A/MERTK/EPHA6/FLT4/KIT/EFNB3/TYRO3/CSF1R/NTRK3/EGFR/TIE1/TGFBR3/RET/HJV/INSR/KDR/IGF2R/EPHA5/IGF1R/EPHA2/BMPR1A/BMPR2/NTRK2/ENG/EPHA10/EPHB6/FGFR1/NRP1/EFNA3/INSRR/EPHA7/ROR2/EPHB2/EPHB3	45
BP	GO:0051960	regulation of nervous system development	94/920	242/5666	3.95257e-18	1.35663e-15	SLITRK3/LRP2/ACE/TNR/TENM4/FLRT2/FLRT3/WNT3A/IL1RAP/AMIGO2/NCMAP/ADGRB3/CLSTN1/SLITRK1/EPHA4/SEMA4A/PLXNB3/SYT4/EPHB1/ASPA/CLSTN2/LRP4/PLXNA4/PLXND1/FN1/AMIGO1/SEMA5B/SEMA6D/SEMA4G/THY1/MAG/DUSP10/SLITRK2/PRTG/DCC/ADGRB1/RELN/CBLN2/HES1/HES5/NLGN1/DAG1/KIT/TBC1D24/EFNB3/LIMK1/VEGFA/EFNA5/IL6ST/NTRK3/BMP7/JAM2/DLL4/LRP8/PLXNC1/SLITRK5/BMPR1A/BMPR2/NTRK2/RTN4R/NOTCH1/NRXN1/ROBO2/SEMA6B/SEMA6A/DLL1/…	94
CC	GO:0099240	intrinsic component of synaptic membrane	41/961	66/5865	4.77219e-17	2.50163e-14	SLITRK3/FLRT3/EFNB2/NETO1/NRP2/SLITRK1/SORCS3/EPHA4/CLSTN2/CNTN6/NECTIN1/PCDH17/CPLX3/DCC/LRRC4/LRFN4/NLGN4Y/NLGN1/PRRT2/EFNB3/NTRK3/CNTN2/CNTN5/CADM3/NRCAM/NLGN4X/NRP1/NTNG1/PTPRS/LRFN5/LRRTM2/ADAM23/NPTN/EPHA7/LRFN2/ADAM22/EPHB2/NLGN3/PTPRD/LRRC4C/NLGN2	41
MF	GO:0004714	transmembrane receptor protein tyrosine kinase activity	38/932	59/5782	6.51933e-17	1.03623e-14	PDGFRA/MET/DDR1/FGFR3/EFNA4/DDR2/NRP2/EPHB4/EPHA4/EPHB1/MERTK/EPHA6/FLT4/KIT/EFNB3/TYRO3/CSF1R/NTRK3/EGFR/TIE1/RET/INSR/KDR/IGF2R/EPHA5/IGF1R/EPHA2/NTRK2/EPHA10/EPHB6/FGFR1/NRP1/EFNA3/INSRR/EPHA7/ROR2/EPHB2/EPHB3	38
BP	GO:0034329	cell junction assembly	81/920	206/5666	4.25742e-16	1.36994e-13	SLITRK3/ACE/ARL2/NEGR1/FLRT2/FLRT3/WNT3A/IL1RAP/EFNB2/AMIGO2/ADGRB3/CLSTN1/SLITRK1/MDGA1/SEMA4A/CD9/EPHB1/CLSTN2/CDH12/LRP4/PLXND1/FN1/FZD5/AMIGO1/THY1/ADGRL3/NECTIN1/SLITRK2/PCDH17/LRRC4/LRFN4/NLGN4Y/ADGRB1/CBLN2/FZD1/NLGN1/IKBKB/SRGAP2/VEGFA/EFNA5/NTRK3/JAM3/CNTN5/AGT/KDR/KIRREL3/SLITRK5/EPHA2/NTRK2/MMP14/NRCAM/NRXN1/ROBO2/NLGN4X/NRP1/THSD1/CBLN4/SEMA4D/HAPLN4/LRFN5/LRRTM2/CNTNAP2/SLITRK4/NPTN/…	81
BP	GO:0050770	regulation of axonogenesis	49/920	96/5666	1.85136e-15	5.6068e-13	TNR/WNT3A/SLITRK1/EPHA4/SEMA4A/PLXNB3/LRP4/PLXNA4/PLXND1/FN1/EFNA1/AMIGO1/SEMA5B/SEMA6D/SEMA4G/THY1/MAG/DCC/EFNB3/LIMK1/VEGFA/EFNA5/RET/CNTN2/PLXNC1/BMPR2/NTRK2/RTN4R/ROBO2/SEMA6B/SEMA6A/NRP1/SEMA3G/SEMA4D/ROBO1/PTPRS/SEMA7A/EPHA7/SEMA6C/EPHB2/UST/ISLR2/PLXNA1/DSCAM/PLXNB2/EPHB3/FSTL4/LRRC4C/BRSK2	49
BP	GO:0050808	synapse organization	86/920	231/5666	2.41081e-15	6.89547e-13	SLITRK3/LRRK2/TNR/STAU1/NEGR1/FLRT2/FLRT3/WNT3A/IL1RAP/EFNB2/AMIGO2/MESD/ADGRB3/NRP2/CLSTN1/SLITRK1/EPHA4/MDGA1/SEMA4A/EPHB1/PALM/CLSTN2/LRP4/PLXND1/SEZ6L/FZD5/EFNA1/AMIGO1/ADGRL3/NECTIN1/SLITRK2/PCDH17/LRRC4/LRFN4/NLGN4Y/ADGRB1/RELN/PICK1/CBLN2/FZD1/FZD9/NLGN1/DAG1/SRGAP2/EFNA5/NTRK3/CAST/CNTN2/CNTN5/LRP8/INSR/IGF1R/KIRREL3/SLITRK5/NTRK2/NRCAM/NRXN1/ROBO2/NLGN4X/NRP1/NTNG1/CBLN4/SEMA4D/C3/PTPRS/…	86
CC	GO:0099699	integral component of synaptic membrane	36/961	58/5865	4.22593e-15	1.10764e-12	SLITRK3/FLRT3/EFNB2/NETO1/NRP2/SLITRK1/SORCS3/EPHA4/CLSTN2/NECTIN1/PCDH17/DCC/LRRC4/LRFN4/NLGN4Y/NLGN1/PRRT2/EFNB3/NTRK3/CADM3/NRCAM/NLGN4X/NRP1/PTPRS/LRFN5/LRRTM2/ADAM23/NPTN/EPHA7/LRFN2/ADAM22/EPHB2/NLGN3/PTPRD/LRRC4C/NLGN2	36
BP	GO:0034330	cell junction organization	111/920	337/5666	4.4104e-15	1.19509e-12	SLITRK3/ACE/LRRK2/SVEP1/TNR/STAU1/ARL2/NEGR1/CD177/FLRT2/FLRT3/WNT3A/IL1RAP/EFNB2/AMIGO2/MESD/ADGRB3/NRP2/CLSTN1/SLITRK1/EPHA4/MDGA1/SEMA4A/CD9/EPHB1/PALM/CLSTN2/CDH12/LRP4/PLXND1/SEZ6L/FN1/FZD5/EFNA1/AMIGO1/DSG2/THY1/ADGRL3/NECTIN1/SLITRK2/PCDH17/LRRC4/LRFN4/NLGN4Y/ADGRB1/RELN/PICK1/CBLN2/KIRREL1/FZD1/FZD9/NLGN1/DAG1/IKBKB/SRGAP2/VEGFA/EFNA5/CSF1R/NTRK3/JAM3/CAST/CNTN2/CNTN5/LRP8/INSR/AGT/KDR/BM…	111
BP	GO:0051963	regulation of synapse assembly	42/920	77/5666	9.48459e-15	2.44153e-12	SLITRK3/NEGR1/FLRT2/FLRT3/WNT3A/IL1RAP/AMIGO2/ADGRB3/CLSTN1/SLITRK1/MDGA1/SEMA4A/EPHB1/CLSTN2/AMIGO1/NECTIN1/SLITRK2/LRFN4/ADGRB1/CBLN2/FZD1/NLGN1/EFNA5/NTRK3/SLITRK5/NTRK2/NRXN1/ROBO2/SEMA4D/LRFN5/LRRTM2/SLITRK4/EPHA7/ST8SIA2/EPHB2/LRTM2/NLGN3/EPHB3/NPTX1/PTPRD/CBLN1/NLGN2	42
BP	GO:1901890	positive regulation of cell junction assembly	39/920	70/5666	3.41981e-14	8.3841e-12	SLITRK3/FLRT2/FLRT3/IL1RAP/AMIGO2/ADGRB3/CLSTN1/SLITRK1/SEMA4A/EPHB1/CLSTN2/AMIGO1/THY1/SLITRK2/ADGRB1/CBLN2/NLGN1/VEGFA/EFNA5/AGT/KDR/SLITRK5/EPHA2/NTRK2/NRXN1/NRP1/SEMA4D/LRRTM2/CNTNAP2/SLITRK4/ST8SIA2/EPHB2/PTPRJ/LRTM2/NLGN3/EPHB3/PTPRD/CBLN1/NLGN2	39
CC	GO:0043235	receptor complex	83/961	226/5865	3.43289e-14	5.99853e-12	PDGFRA/LRP2/GRIA4/OSMR/PLA2R1/VWC2/ITGB7/MET/DDR1/FGFR3/IL5RA/IL3RA/CNTFR/DDR2/NRP2/RAMP1/EPHB4/IL6R/EPHA4/CD14/PLXNB3/EPHB1/ACVR2A/PLXNA4/PLXND1/MERTK/GPR37/ARNT/EPHA6/NLGN1/FLT4/KIT/IKBKB/GFRA2/ROR1/TYRO3/ERBB3/IL6ST/CSF1R/NTRK3/EGFR/TIE1/GHR/TGFBR3/RET/HTRA2/LRP8/HJV/INSR/KDR/EPHA5/IL11RA/IL12RB2/IGF1R/PLXNC1/SLITRK5/EPHA2/BMPR1A/BMPR2/NTRK2/ENG/EPHA10/EPHB6/NOTCH1/NOTCH3/IL27RA/FGFR1/NRP1/LIF…	83
BP	GO:0051962	positive regulation of nervous system development	63/920	154/5666	1.10281e-13	2.58078e-11	SLITRK3/LRP2/ACE/TENM4/FLRT2/FLRT3/WNT3A/IL1RAP/AMIGO2/ADGRB3/CLSTN1/SLITRK1/EPHA4/SEMA4A/PLXNB3/EPHB1/ASPA/CLSTN2/PLXNA4/PLXND1/FN1/AMIGO1/MAG/SLITRK2/ADGRB1/RELN/CBLN2/HES1/NLGN1/DAG1/KIT/TBC1D24/LIMK1/VEGFA/EFNA5/IL6ST/LRP8/PLXNC1/SLITRK5/BMPR2/NTRK2/NOTCH1/NRXN1/ROBO2/NRP1/SEMA4D/ROBO1/LRRTM2/SEMA7A/SLITRK4/NPTN/ST8SIA2/EPHB2/ISLR2/LRTM2/NLGN3/PLXNA1/DSCAM/PLXNB2/EPHB3/PTPRD/CBLN1/NLGN2	63
KEGG	hsa04514	Cell adhesion molecules	46/525	95/3226	1.15534e-13	3.41737e-11	SLITRK3/ITGB7/NEGR1/VSIR/ICAM2/SLITRK1/NRXN3/SDC3/VCAM1/NCAM1/MAG/NECTIN1/SLITRK2/LRRC4/NLGN4Y/HLA-C/NLGN1/JAM2/JAM3/CNTN2/CADM1/CADM3/SLITRK5/SELL/CD274/ICOSLG/NRCAM/NRXN1/NLGN4X/ALCAM/NTNG1/CD8A/PTPRS/CD86/NECTIN2/NCAM2/CNTNAP2/SLITRK4/NFASC/ESAM/NEO1/NLGN3/IGSF11/PTPRD/LRRC4C/NLGN2	46
BP	GO:0051965	positive regulation of synapse assembly	31/920	49/5666	1.2763e-13	2.85692e-11	SLITRK3/FLRT2/FLRT3/IL1RAP/AMIGO2/ADGRB3/CLSTN1/SLITRK1/SEMA4A/EPHB1/CLSTN2/AMIGO1/SLITRK2/ADGRB1/CBLN2/NLGN1/EFNA5/SLITRK5/NTRK2/NRXN1/SEMA4D/LRRTM2/SLITRK4/ST8SIA2/EPHB2/LRTM2/NLGN3/EPHB3/PTPRD/CBLN1/NLGN2	31
BP	GO:0098742	cell-cell adhesion via plasma-membrane adhesion molecules	59/920	140/5666	1.45435e-13	3.11985e-11	PCDH9/SLITRK3/TENM4/CD177/FLRT3/DSC2/IL1RAP/AMIGO2/CLSTN1/SLITRK1/MDGA1/CADM2/PLXNB3/CLSTN2/DSCAML1/CDH12/VCAM1/AMIGO1/DSG2/CNTN6/ADGRL3/MAG/NECTIN1/SLITRK2/PCDH17/LRRC4/LRFN4/NLGN1/PCDH1/EFNA5/RET/CNTN2/CNTN4/CADM1/BSG/CADM3/KIRREL3/SELL/ROBO2/ALCAM/NTNG1/ROBO1/PTPRS/NECTIN2/LRFN5/NPTN/ESAM/CDH7/CRTAM/UNC5D/SCARF2/PCDH10/DSCAM/PLXNB2/ROBO4/IGSF11/PTPRD/CBLN1/LRRC4C	59
BP	GO:1901888	regulation of cell junction assembly	55/920	126/5666	1.72051e-13	3.54317e-11	SLITRK3/ACE/NEGR1/FLRT2/FLRT3/WNT3A/IL1RAP/AMIGO2/ADGRB3/CLSTN1/SLITRK1/MDGA1/SEMA4A/EPHB1/CLSTN2/FZD5/AMIGO1/THY1/NECTIN1/SLITRK2/LRFN4/ADGRB1/CBLN2/FZD1/NLGN1/IKBKB/VEGFA/EFNA5/NTRK3/AGT/KDR/SLITRK5/EPHA2/NTRK2/MMP14/NRXN1/ROBO2/NRP1/SEMA4D/LRFN5/LRRTM2/CNTNAP2/SLITRK4/EPHA7/ST8SIA2/EPHB2/PTPRJ/APOD/LRTM2/NLGN3/EPHB3/NPTX1/PTPRD/CBLN1/NLGN2	55
BP	GO:0007417	central nervous system development	129/920	435/5666	1.90899e-13	3.78012e-11	MXRA8/LRP2/APLP2/ACE/EFNA2/B4GALT6/LRRK2/TNR/TENM4/SPOCK1/BPTF/GNAI3/NEGR1/WNT3A/PCSK1/CHRD/PKD2/INHBB/AMIGO2/CCDC134/NRP2/ATRN/NCAN/BTD/BMP4/EPHA4/MDGA1/CADM2/UCHL5/EPHB1/TPP1/ASPA/DSCAML1/MDGA2/PLXNA4/KAT2A/AMIGO1/NRG3/SEMA6D/RTN4RL1/CNTN6/ADGRL3/MAG/DUSP10/CDK5RAP3/DCC/RELN/BMP5/HES1/HES5/LRP6/FZD1/DAG1/LMO4/VCX/NDRG2/SRGAP2/ROR1/TYRO3/IL6ST/CSF1R/NTRK3/EGFR/BMP7/CA10/CNTN2/CNTN4/CNTN5/DLL4/HT…	129
BP	GO:0008038	neuron recognition	23/920	30/5666	3.52625e-13	6.72394e-11	NTM/OPCML/EPHA4/DSCAML1/AMIGO1/CNTN6/EFNB3/CNTN2/CNTN4/BSG/NRCAM/ROBO2/TNFRSF21/NRP1/CRTAC1/ROBO1/NCAM2/CNTNAP2/NPTN/EPHB2/DSCAM/EPHB3/ROBO4	23
CC	GO:0099055	integral component of postsynaptic membrane	31/961	50/5865	3.7099e-13	4.6339e-11	SLITRK3/FLRT3/EFNB2/NETO1/NRP2/SLITRK1/SORCS3/EPHA4/CLSTN2/PCDH17/DCC/LRRC4/LRFN4/NLGN4Y/NLGN1/EFNB3/NTRK3/NRCAM/NLGN4X/NRP1/PTPRS/LRFN5/LRRTM2/NPTN/EPHA7/LRFN2/ADAM22/EPHB2/NLGN3/LRRC4C/NLGN2	31
CC	GO:0098936	intrinsic component of postsynaptic membrane	32/961	53/5865	4.41988e-13	4.6339e-11	SLITRK3/FLRT3/EFNB2/NETO1/NRP2/SLITRK1/SORCS3/EPHA4/CLSTN2/PCDH17/DCC/LRRC4/LRFN4/NLGN4Y/NLGN1/EFNB3/NTRK3/CNTN2/NRCAM/NLGN4X/NRP1/PTPRS/LRFN5/LRRTM2/NPTN/EPHA7/LRFN2/ADAM22/EPHB2/NLGN3/LRRC4C/NLGN2	32
KEGG	hsa04360	Axon guidance	54/525	130/3226	2.03111e-12	3.0039e-10	EFNA2/MET/GNAI3/EFNB1/EFNA4/EFNB2/UNC5B/EPHB4/EPHA4/SEMA4A/PLXNB3/EPHB1/PLXNA4/EFNA1/SEMA5B/SEMA6D/SEMA4G/DCC/LRRC4/WNT5B/EPHA6/SRGAP2/EFNB3/LIMK1/EFNA5/BMP7/EPHA5/BOC/PLXNC1/EPHA2/BMPR2/EPHB6/ROBO2/SEMA6B/SEMA6A/UNC5C/RGMA/NRP1/SEMA3G/NTNG1/SEMA4D/ROBO1/EFNA3/SEMA7A/EPHA7/SEMA6C/UNC5A/EPHB2/UNC5D/NEO1/PLXNA1/PLXNB2/EPHB3/LRRC4C	54
CC	GO:0031225	anchored component of membrane	47/961	104/5865	3.24399e-12	2.83422e-10	ALPI/EFNA2/NTM/CD59/NEGR1/CD177/EFNA4/CNTFR/NT5E/ENPP6/OPCML/MDGA1/CD14/PRND/SVIP/MDGA2/EFNA1/NCAM1/RAET1L/RTN4RL1/CNTN6/THY1/CNTN3/CPLX3/ULBP2/GFRA2/EFNA5/PLAUR/ULBP3/LSAMP/CA4/CD48/CFC1/CNTN2/CNTN4/CNTN5/RGMB/HJV/CD55/RTN4R/GAS1/RGMA/NTNG1/EFNA3/SEMA7A/CPM/ART3	47
CC	GO:0097060	synaptic membrane	56/961	139/5865	8.58693e-12	6.43051e-10	SLITRK3/GRIA4/DNM2/FLRT3/EFNB2/NETO1/NRP2/CLSTN1/SLITRK1/SORCS3/EPHA4/CLSTN2/LRP4/CNTN6/NECTIN1/PCDH17/CPLX3/DCC/LRRC4/LRFN4/NLGN4Y/PICK1/NLGN1/DAG1/PRRT2/DNM1/SRGAP2/EFNB3/NTRK3/CNTN2/CNTN5/CADM3/NRCAM/NRXN1/NLGN4X/NRP1/NTNG1/PTPRS/LRFN5/LRRTM2/ADAM23/SYT11/STX3/NPTN/EPHA7/LRFN2/FMR1/STX2/ADAM22/EPHB2/IL31RA/NLGN3/PTPRD/CBLN1/LRRC4C/NLGN2	56
BP	GO:0010975	regulation of neuron projection development	80/920	237/5666	1.00495e-11	1.84783e-09	LRRK2/TNR/SPOCK1/NEGR1/WNT3A/EFNB2/ADGRB3/SLITRK1/EPHA4/SEMA4A/PLXNB3/KREMEN1/LRP4/PLXNA4/PLXND1/FN1/EFNA1/AMIGO1/CIB1/SEMA5B/SEMA6D/SEMA4G/RTN4RL1/THY1/MAG/DCC/RELN/BMP5/HES1/FZD1/NLGN1/TBC1D24/EFNB3/LIMK1/ROR1/VEGFA/EFNA5/NTRK3/BMP7/RET/CNTN2/LRP8/AGT/IGF1R/PLXNC1/BMPR2/NTRK2/RTN4R/NRCAM/ROBO2/SEMA6B/SEMA6A/SCARF1/RGMA/NRP1/SEMA3G/NTNG1/SEMA4D/ROBO1/PTPRS/SEMA7A/NPTN/EPHA7/SEMA6C/ATP1B2/ROR2/ND…	80
BP	GO:0050767	regulation of neurogenesis	68/920	190/5666	1.99844e-11	3.54787e-09	LRP2/ACE/TNR/TENM4/WNT3A/SLITRK1/EPHA4/SEMA4A/PLXNB3/SYT4/ASPA/LRP4/PLXNA4/PLXND1/FN1/AMIGO1/SEMA5B/SEMA6D/SEMA4G/THY1/MAG/DUSP10/PRTG/DCC/RELN/HES1/HES5/DAG1/KIT/TBC1D24/EFNB3/LIMK1/VEGFA/EFNA5/IL6ST/NTRK3/BMP7/DLL4/LRP8/PLXNC1/BMPR1A/BMPR2/NTRK2/RTN4R/NOTCH1/ROBO2/SEMA6B/SEMA6A/DLL1/NRP1/SEMA3G/SEMA4D/ROBO1/NOG/PTPRS/SEMA7A/DNAJB11/NPTN/EPHA7/SEMA6C/EPHB2/ISLR2/PLXNA1/DSCAM/PLXNB2/PTPRD/FSTL4/C…	68
BP	GO:0050807	regulation of synapse organization	52/920	129/5666	3.27373e-11	5.61818e-09	SLITRK3/LRRK2/NEGR1/FLRT2/FLRT3/WNT3A/IL1RAP/AMIGO2/ADGRB3/NRP2/CLSTN1/SLITRK1/EPHA4/MDGA1/SEMA4A/EPHB1/CLSTN2/LRP4/EFNA1/AMIGO1/NECTIN1/SLITRK2/LRFN4/ADGRB1/RELN/CBLN2/FZD1/NLGN1/DAG1/EFNA5/NTRK3/LRP8/SLITRK5/NTRK2/NRCAM/NRXN1/ROBO2/SEMA4D/LRFN5/LRRTM2/SLITRK4/EPHA7/LRFN2/ST8SIA2/EPHB2/LRTM2/NLGN3/EPHB3/NPTX1/PTPRD/CBLN1/NLGN2	52
CC	GO:0099060	integral component of postsynaptic specialization membrane	24/961	37/5865	4.46765e-11	2.92749e-09	SLITRK3/EFNB2/NETO1/SLITRK1/SORCS3/CLSTN2/DCC/LRRC4/LRFN4/NLGN4Y/NLGN1/EFNB3/NRCAM/NLGN4X/PTPRS/LRFN5/LRRTM2/NPTN/EPHA7/LRFN2/ADAM22/NLGN3/LRRC4C/NLGN2	24
BP	GO:0006935	chemotaxis	108/920	369/5666	5.63299e-11	9.06282e-09	PDGFRA/CSF1/EFNA2/TNR/MET/EFNB1/FLRT2/FLRT3/WNT3A/EFNA4/EFNB2/NRP2/GAS6/UNC5B/EPHB4/IL6R/XCL2/TMEFF1/BMP4/EPHA4/NRXN3/LECT2/SEMA4A/PLXNB3/EPHB1/DSCAML1/PLXNA4/PLXND1/EFNA1/VCAM1/NCAM1/NRG3/SEMA5B/SEMA6D/SEMA4G/CNTN6/NECTIN1/DCC/RELN/EPHA6/DAG1/KIT/EFNB3/CCL21/VEGFA/ANGPT2/EFNA5/CSF1R/PLAUR/NTRK3/CCL28/ARTN/NBL1/BMP7/IL17RA/JAM3/RET/CNTN2/CNTN4/CNTN5/THBS4/BSG/CHL1/KDR/EPHA5/BOC/PLXNC1/EPHA2/BMPR2…	108
BP	GO:0042330	taxis	108/920	369/5666	5.63299e-11	9.06282e-09	PDGFRA/CSF1/EFNA2/TNR/MET/EFNB1/FLRT2/FLRT3/WNT3A/EFNA4/EFNB2/NRP2/GAS6/UNC5B/EPHB4/IL6R/XCL2/TMEFF1/BMP4/EPHA4/NRXN3/LECT2/SEMA4A/PLXNB3/EPHB1/DSCAML1/PLXNA4/PLXND1/EFNA1/VCAM1/NCAM1/NRG3/SEMA5B/SEMA6D/SEMA4G/CNTN6/NECTIN1/DCC/RELN/EPHA6/DAG1/KIT/EFNB3/CCL21/VEGFA/ANGPT2/EFNA5/CSF1R/PLAUR/NTRK3/CCL28/ARTN/NBL1/BMP7/IL17RA/JAM3/RET/CNTN2/CNTN4/CNTN5/THBS4/BSG/CHL1/KDR/EPHA5/BOC/PLXNC1/EPHA2/BMPR2…	108
BP	GO:0050803	regulation of synapse structure or activity	52/920	131/5666	6.49485e-11	1.01328e-08	SLITRK3/LRRK2/NEGR1/FLRT2/FLRT3/WNT3A/IL1RAP/AMIGO2/ADGRB3/NRP2/CLSTN1/SLITRK1/EPHA4/MDGA1/SEMA4A/EPHB1/CLSTN2/LRP4/EFNA1/AMIGO1/NECTIN1/SLITRK2/LRFN4/ADGRB1/RELN/CBLN2/FZD1/NLGN1/DAG1/EFNA5/NTRK3/LRP8/SLITRK5/NTRK2/NRCAM/NRXN1/ROBO2/SEMA4D/LRFN5/LRRTM2/SLITRK4/EPHA7/LRFN2/ST8SIA2/EPHB2/LRTM2/NLGN3/EPHB3/NPTX1/PTPRD/CBLN1/NLGN2	52
CC	GO:0000139	Golgi membrane	88/961	279/5865	9.82197e-11	5.37983e-09	STX12/MGAT1/ST6GALNAC3/GNPTG/TMED2/B4GALT6/GALNT13/STX6/LRRK2/CREB3L4/CD59/ARFGAP1/DNM2/B3GALT2/RRAS2/TAPBP/ARL1/CHP1/GNAI3/AP1G2/B4GALT1/MAN1C1/GNPNAT1/IL15RA/CHST15/RAB6B/RAB14/TRAPPC3/CLSTN1/SYT4/SVIP/CLSTN2/HS3ST4/EBAG9/FZD5/NCAM1/ST8SIA1/FAM20C/CHST10/ST6GAL2/GALNT14/MGAT3/HLA-C/MGAT5/CRACR2A/HID1/EGFR/PROS1/IL17RD/BSG/IGF2R/PCSK7/FUT5/CD55/NOTCH1/NOTCH3/C1GALT1C1/PXYLP1/QSOX1/CHST12/B3GAT3/…	88
CC	GO:0098948	intrinsic component of postsynaptic specialization membrane	24/961	38/5865	1.02627e-10	5.37983e-09	SLITRK3/EFNB2/NETO1/SLITRK1/SORCS3/CLSTN2/DCC/LRRC4/LRFN4/NLGN4Y/NLGN1/EFNB3/NRCAM/NLGN4X/PTPRS/LRFN5/LRRTM2/NPTN/EPHA7/LRFN2/ADAM22/NLGN3/LRRC4C/NLGN2	24
BP	GO:0099054	presynapse assembly	24/920	41/5666	7.99719e-10	1.21097e-07	SLITRK3/WNT3A/IL1RAP/EFNB2/SLITRK1/MDGA1/LRP4/SLITRK2/PCDH17/LRFN4/NLGN4Y/CBLN2/FZD1/NLGN1/NTRK3/CNTN5/SLITRK5/NLGN4X/LRFN5/SLITRK4/NLGN3/PTPRD/CBLN1/NLGN2	24
BP	GO:0060322	head development	93/920	318/5666	1.46854e-09	2.16019e-07	PDGFRA/LRP2/ACE/EFNA2/LRRK2/TNR/BPTF/GNAI3/NEGR1/FLRT3/WNT3A/PCSK1/INHBB/AMIGO2/CCDC134/NRP2/ATRN/BMP4/MDGA1/CADM2/UCHL5/EPHB1/DSCAML1/PLXNA4/KAT2A/AMIGO1/NRG3/SEMA6D/RTN4RL1/ADGRL3/CDK5RAP3/RELN/BMP5/HES1/HES5/LRP6/FZD1/VCX/NDRG2/SRGAP2/TYRO3/CSF1R/EGFR/BMP7/CA10/CNTN2/CNTN4/CNTN5/HTRA2/LRP8/CADM1/EPHA5/IL11RA/IGF1R/CDON/KIRREL3/SLITRK5/BMPR1A/NTRK2/MMP14/RTN4R/NOTCH1/NOTCH3/NRCAM/ROBO2/SEMA6B/U…	93
BP	GO:0099172	presynapse organization	24/920	42/5666	1.58227e-09	2.26283e-07	SLITRK3/WNT3A/IL1RAP/EFNB2/SLITRK1/MDGA1/LRP4/SLITRK2/PCDH17/LRFN4/NLGN4Y/CBLN2/FZD1/NLGN1/NTRK3/CNTN5/SLITRK5/NLGN4X/LRFN5/SLITRK4/NLGN3/PTPRD/CBLN1/NLGN2	24
BP	GO:0007420	brain development	88/920	297/5666	2.06475e-09	2.87302e-07	LRP2/ACE/EFNA2/LRRK2/TNR/BPTF/GNAI3/NEGR1/WNT3A/PCSK1/INHBB/AMIGO2/CCDC134/NRP2/ATRN/BMP4/MDGA1/CADM2/UCHL5/EPHB1/DSCAML1/PLXNA4/KAT2A/AMIGO1/NRG3/SEMA6D/RTN4RL1/ADGRL3/CDK5RAP3/RELN/BMP5/HES1/HES5/LRP6/FZD1/VCX/NDRG2/SRGAP2/TYRO3/CSF1R/EGFR/BMP7/CA10/CNTN2/CNTN4/CNTN5/HTRA2/LRP8/CADM1/EPHA5/IGF1R/CDON/KIRREL3/SLITRK5/BMPR1A/NTRK2/RTN4R/NOTCH1/NOTCH3/NRCAM/ROBO2/SEMA6B/UNC5C/DLL1/NLGN4X/EGF/NRP1/…	88
BP	GO:0001764	neuron migration	32/920	68/5666	2.2335e-09	3.02605e-07	SPOCK1/FLRT2/NRP2/GAS6/MDGA1/NRG3/ADGRL3/DCC/RELN/SRGAP2/TBC1D24/VEGFA/TYRO3/NTRK3/CNTN2/CHL1/KIRREL3/NTRK2/NRCAM/SEMA6A/UNC5C/FGFR1/NRP1/NTNG1/CCK/LRP12/UNC5D/NEO1/PLXNA1/PLXNB2/NDE1/DNER	32
MF	GO:0005003	ephrin receptor activity	15/932	19/5782	2.38221e-09	3.15538e-07	EFNA4/EPHB4/EPHA4/EPHB1/EPHA6/EFNB3/NTRK3/EPHA5/EPHA2/EPHA10/EPHB6/EFNA3/EPHA7/EPHB2/EPHB3	15
BP	GO:0051961	negative regulation of nervous system development	37/920	86/5666	2.84058e-09	3.74987e-07	TNR/WNT3A/SEMA4A/SYT4/LRP4/SEMA5B/SEMA6D/SEMA4G/THY1/MAG/DUSP10/PRTG/DCC/HES1/HES5/EFNB3/NTRK3/BMP7/BMPR1A/RTN4R/NOTCH1/ROBO2/SEMA6B/SEMA6A/NRP1/SEMA3G/SEMA4D/NOG/PTPRS/SEMA7A/DNAJB11/EPHA7/SEMA6C/EPHB2/CBLN1/FSTL4/CDKN2B	37
MF	GO:0005005	transmembrane-ephrin receptor activity	14/932	17/5782	3.09099e-09	3.50932e-07	EFNA4/EPHB4/EPHA4/EPHB1/EPHA6/EFNB3/EPHA5/EPHA2/EPHA10/EPHB6/EFNA3/EPHA7/EPHB2/EPHB3	14
CC	GO:0099061	integral component of postsynaptic density membrane	19/961	29/5865	3.89727e-09	1.85727e-07	SLITRK3/EFNB2/NETO1/SLITRK1/SORCS3/CLSTN2/DCC/LRRC4/LRFN4/EFNB3/NRCAM/PTPRS/LRFN5/LRRTM2/NPTN/EPHA7/LRFN2/ADAM22/LRRC4C	19
BP	GO:0007156	homophilic cell adhesion via plasma membrane adhesion molecules	33/920	73/5666	4.51272e-09	5.80834e-07	PCDH9/DSC2/AMIGO2/CLSTN1/CADM2/PLXNB3/CLSTN2/DSCAML1/CDH12/AMIGO1/DSG2/CNTN6/NECTIN1/PCDH17/PCDH1/RET/CNTN2/CNTN4/CADM1/BSG/CADM3/KIRREL3/ROBO2/ROBO1/NECTIN2/NPTN/ESAM/CDH7/PCDH10/DSCAM/PLXNB2/ROBO4/IGSF11	33
BP	GO:0009101	glycoprotein biosynthetic process	51/920	141/5666	4.7181e-09	5.92457e-07	MGAT1/ST6GALNAC3/B4GALT6/GALNT13/NAGPA/B3GALT2/CHP1/B4GALT1/MAN1C1/CHST15/RAMP1/DDOST/ACOT8/HS6ST3/HS3ST4/ST8SIA1/CHST10/ST6GAL2/GALNT14/MGAT3/MGAT5/NECAB3/CCL21/FUT5/BMPR2/POFUT1/C1GALT1C1/PXYLP1/XXYLT1/CANT1/EXTL2/CHST12/B3GAT3/MGAT2/NDST1/MAN1B1/GALNT1/MGAT4B/FUT10/FAM20B/MGAT4C/B4GALT7/ST8SIA2/LARGE1/B3GNT2/GXYLT1/FUT8/POGLUT3/UST/MAN1A2/B4GALT2	51
BP	GO:0071526	semaphorin-plexin signaling pathway	21/920	35/5666	5.02899e-09	6.16461e-07	MET/NRP2/SEMA4A/PLXNB3/PLXNA4/PLXND1/NCAM1/SEMA5B/SEMA6D/SEMA4G/KDR/PLXNC1/SEMA6B/SEMA6A/NRP1/SEMA3G/SEMA4D/SEMA7A/SEMA6C/PLXNA1/PLXNB2	21
BP	GO:0050768	negative regulation of neurogenesis	35/920	81/5666	6.67086e-09	7.98707e-07	TNR/WNT3A/SEMA4A/SYT4/LRP4/SEMA5B/SEMA6D/SEMA4G/THY1/MAG/DUSP10/PRTG/DCC/HES1/HES5/EFNB3/NTRK3/BMP7/BMPR1A/RTN4R/NOTCH1/SEMA6B/SEMA6A/NRP1/SEMA3G/SEMA4D/NOG/PTPRS/SEMA7A/DNAJB11/EPHA7/SEMA6C/EPHB2/FSTL4/CDKN2B	35
CC	GO:0099146	intrinsic component of postsynaptic density membrane	19/961	30/5865	9.00718e-09	3.93472e-07	SLITRK3/EFNB2/NETO1/SLITRK1/SORCS3/CLSTN2/DCC/LRRC4/LRFN4/EFNB3/NRCAM/PTPRS/LRFN5/LRRTM2/NPTN/EPHA7/LRFN2/ADAM22/LRRC4C	19
BP	GO:0050771	negative regulation of axonogenesis	23/920	42/5666	1.07001e-08	1.25202e-06	TNR/WNT3A/SEMA4A/LRP4/SEMA5B/SEMA6D/SEMA4G/THY1/MAG/DCC/EFNB3/RTN4R/SEMA6B/SEMA6A/NRP1/SEMA3G/SEMA4D/PTPRS/SEMA7A/EPHA7/SEMA6C/EPHB2/FSTL4	23
CC	GO:0099634	postsynaptic specialization membrane	26/961	51/5865	1.07283e-08	4.32605e-07	SLITRK3/EFNB2/NETO1/SLITRK1/SORCS3/EPHA4/CLSTN2/DCC/LRRC4/LRFN4/NLGN4Y/NLGN1/PRRT2/EFNB3/NRCAM/NLGN4X/PTPRS/LRFN5/LRRTM2/NPTN/EPHA7/LRFN2/ADAM22/NLGN3/LRRC4C/NLGN2	26
CC	GO:0098839	postsynaptic density membrane	23/961	42/5865	1.28769e-08	4.82159e-07	SLITRK3/EFNB2/NETO1/SLITRK1/SORCS3/EPHA4/CLSTN2/DCC/LRRC4/LRFN4/NLGN4Y/PRRT2/EFNB3/NRCAM/NLGN4X/PTPRS/LRFN5/LRRTM2/NPTN/EPHA7/LRFN2/ADAM22/LRRC4C	23
CC	GO:0045211	postsynaptic membrane	40/961	101/5865	1.55724e-08	5.44214e-07	SLITRK3/GRIA4/DNM2/FLRT3/EFNB2/NETO1/NRP2/CLSTN1/SLITRK1/SORCS3/EPHA4/CLSTN2/PCDH17/DCC/LRRC4/LRFN4/NLGN4Y/NLGN1/DAG1/PRRT2/SRGAP2/EFNB3/NTRK3/CNTN2/NRCAM/NLGN4X/NRP1/PTPRS/LRFN5/LRRTM2/NPTN/EPHA7/LRFN2/FMR1/ADAM22/EPHB2/NLGN3/CBLN1/LRRC4C/NLGN2	40
MF	GO:0098632	cell-cell adhesion mediator activity	22/932	40/5782	1.76395e-08	1.75235e-06	DSC2/PLXNB3/STXBP6/DSCAML1/DSG2/CNTN6/JAM3/CNTN2/CNTN4/CNTN5/BSG/NRCAM/CD200/ROBO2/KRT18/NTNG1/NFASC/NPTN/ESAM/DSCAM/ROBO4/LRRC4C	22
BP	GO:0061387	regulation of extent of cell growth	30/920	66/5666	1.95965e-08	2.24203e-06	TNR/DNM2/WNT3A/SEMA4A/PLXNA4/FN1/SEMA5B/SEMA6D/SEMA4G/MAG/DCC/LIMK1/VEGFA/EFNA5/BMPR2/RTN4R/NRCAM/SEMA6B/SEMA6A/NRP1/SEMA3G/OLFM1/SEMA4D/PTPRS/SEMA7A/EPHA7/SEMA6C/ISLR2/DSCAM/FSTL4	30
BP	GO:0007158	neuron cell-cell adhesion	11/920	12/5666	2.01249e-08	2.25242e-06	TNR/NRXN3/NLGN4Y/NLGN1/RET/CNTN4/NRXN1/NLGN4X/NCAM2/NLGN3/NLGN2	11
MF	GO:0004713	protein tyrosine kinase activity	39/932	100/5782	2.43453e-08	2.14979e-06	PDGFRA/MET/DDR1/FGFR3/EFNA4/DDR2/NRP2/EPHB4/EPHA4/EPHB1/HIPK3/MERTK/EPHA6/FLT4/KIT/EFNB3/TYRO3/CSF1R/NTRK3/EGFR/TIE1/RET/INSR/KDR/IGF2R/EPHA5/IGF1R/EPHA2/NTRK2/EPHA10/EPHB6/FGFR1/NRP1/EFNA3/INSRR/EPHA7/ROR2/EPHB2/EPHB3	39
BP	GO:0009100	glycoprotein metabolic process	59/920	181/5666	2.59805e-08	2.84593e-06	MGAT1/ST6GALNAC3/GNPTG/B4GALT6/GALNT13/NAGPA/B3GALT2/CHP1/B4GALT1/MAN1C1/CHST15/RAMP1/GUSB/DDOST/ACOT8/HS6ST3/HS3ST4/ST8SIA1/CHST10/ST6GAL2/GALNT14/MGAT3/MGAT5/NECAB3/APCS/CCL21/IDS/FUT5/BMPR2/POFUT1/PRKCSH/C1GALT1C1/PXYLP1/XXYLT1/MANBA/CANT1/EXTL2/CHST12/B3GAT3/MGAT2/NDST1/MAN1B1/GALNT1/MGAT4B/FUT10/FAM20B/MGAT4C/B4GALT7/ST8SIA2/LARGE1/B3GNT2/GXYLT1/FUT8/POGLUT3/UST/LEP/MAN1A2/BPNT2/B4GALT2	59
BP	GO:0010977	negative regulation of neuron projection development	34/920	81/5666	2.67781e-08	2.87219e-06	LRRK2/TNR/SPOCK1/WNT3A/EFNB2/EPHA4/SEMA4A/KREMEN1/LRP4/EFNA1/CIB1/SEMA5B/SEMA6D/SEMA4G/RTN4RL1/THY1/MAG/DCC/HES1/NLGN1/EFNB3/RTN4R/SEMA6B/SEMA6A/RGMA/NRP1/SEMA3G/SEMA4D/PTPRS/SEMA7A/EPHA7/SEMA6C/EPHB2/FSTL4	34
CC	GO:0098590	plasma membrane region	118/961	454/5865	3.70879e-08	1.21512e-06	MXRA8/TSPEAR/SLITRK3/LRP2/ACE/GRIA4/HHIP/OSMR/LRRK2/DNM2/MET/CD177/FLRT3/B4GALT1/ATP1B1/PKD2/RACGAP1/CNTFR/EFNB2/ICAM2/NETO1/DDR2/KL/NRP2/CLSTN1/SLITRK1/IL6R/KRT19/SORCS3/EPHA4/LRP10/NAALADL1/PALM/CLSTN2/LRP4/PLXND1/FN1/CIB1/CNTN6/THY1/NECTIN1/ITPK1/RDH12/PCDH17/CPLX3/DCC/LRRC4/LRFN4/NLGN4Y/PICK1/LRP6/FZD9/NLGN1/DAG1/PRRT2/DNM1/AP2B1/SRGAP2/EFNB3/EFNA5/ERBB3/NTRK3/EGFR/CA4/CNTN2/CNTN5/LRP8/CADM1/…	118
KEGG	hsa00510	N-Glycan biosynthesis	14/525	19/3226	4.11259e-08	4.05487e-06	MGAT1/B4GALT1/MAN1C1/DDOST/ST6GAL2/MGAT3/MGAT5/MGAT2/MAN1B1/MGAT4B/MGAT4C/FUT8/MAN1A2/B4GALT2	14
BP	GO:1904861	excitatory synapse assembly	16/920	24/5666	4.17783e-08	4.38964e-06	SLITRK3/IL1RAP/SEMA4A/LRRC4/LRFN4/NLGN1/SRGAP2/NTRK3/NRXN1/LRRTM2/NPTN/PLXNB2/NPTX1/PTPRD/CBLN1/NLGN2	16
MF	GO:0098631	cell adhesion mediator activity	23/932	45/5782	5.24381e-08	4.16745e-06	DSC2/PLXNB3/STXBP6/DSCAML1/DSG2/CNTN6/BCAM/JAM3/CNTN2/CNTN4/CNTN5/BSG/NRCAM/CD200/ROBO2/KRT18/NTNG1/NFASC/NPTN/ESAM/DSCAM/ROBO4/LRRC4C	23
MF	GO:0015026	coreceptor activity	18/932	30/5782	5.78464e-08	4.17934e-06	RAMP1/ACVR2A/NECTIN1/TMIGD2/LRP6/ROR1/TGFBR3/RGMB/HJV/KDR/ENG/RGMA/NRP1/CD8A/CD86/NECTIN2/ROR2/PTK7	18
CC	GO:0030424	axon	79/961	272/5865	6.01986e-08	1.85628e-06	PCDH9/LRP2/LRRK2/GAD1/SPOCK1/DNM2/FLRT3/PCSK1/NCMAP/NRP2/PNOC/EPHA4/CADM2/SYT4/EPHB1/PALM/DSCAML1/PLXND1/PDYN/FZD5/AMIGO1/CIB1/CNTN6/THY1/ADGRL3/MAG/NECTIN1/CPLX3/DCC/DAG1/ARL8A/PRRT2/NDRG2/TBC1D24/ROR1/NTRK3/RET/CNTN2/CNTN4/CNTN5/LRP8/INSR/BSG/EPHA5/IGF1R/BOC/KIRREL3/BMPR2/NTRK2/RTN4R/NRCAM/CD200/ROBO2/SEMA6A/UNC5C/TNFRSF21/ALCAM/NRP1/OLFM1/ROBO1/PTPRS/STMN4/INSRR/NCAM2/CCK/CNTNAP2/SYT11/NFASC/S…	79
MF	GO:0017154	semaphorin receptor activity	9/932	9/5782	7.11081e-08	4.70935e-06	MET/NRP2/PLXNB3/PLXNA4/PLXND1/PLXNC1/NRP1/PLXNA1/PLXNB2	9
BP	GO:0099560	synaptic membrane adhesion	15/920	22/5666	7.14583e-08	7.35795e-06	SLITRK3/FLRT3/IL1RAP/SLITRK1/MDGA1/SLITRK2/PCDH17/LRRC4/LRFN4/EFNA5/NTNG1/PTPRS/LRFN5/PTPRD/LRRC4C	15
CC	GO:0098978	glutamatergic synapse	55/961	167/5865	7.38212e-08	2.14988e-06	LRRK2/TNR/DYNLL2/DNM2/STAU1/FLRT3/WNT3A/IL1RAP/EFNB2/NETO1/NRP2/CLSTN1/SLITRK1/SORCS3/EPHA4/SYT4/EPHB1/CLSTN2/NRG3/ADGRL3/SLITRK2/PCDH17/LRRC4/LRFN4/NLGN4Y/CBLN2/FZD9/NLGN1/DAG1/PRRT2/DNM1/AP2B1/EFNB3/NTRK3/RTN4R/NRCAM/NLGN4X/NRP1/NTNG1/NPTX2/LRFN5/LRRTM2/ADAM23/SLITRK4/STX3/NPTN/EPHA7/EPHB2/CALY/NLGN3/NPTXR/NPTX1/PTPRD/CBLN1/LRRC4C	55
BP	GO:0120035	regulation of plasma membrane bounded cell projection organization	86/920	310/5666	9.57278e-08	9.66367e-06	LRRK2/TNR/SPOCK1/DNM2/NEGR1/WNT3A/EFNB2/ADGRB3/SLITRK1/EPHA4/SEMA4A/PLXNB3/KREMEN1/PALM/LRP4/PLXNA4/PLXND1/FN1/EFNA1/AMIGO1/CIB1/SEMA5B/SEMA6D/SEMA4G/RTN4RL1/THY1/MAG/DCC/RELN/BMP5/HES1/FZD1/NLGN1/KIT/TBC1D24/EFNB3/CCL21/LIMK1/ROR1/VEGFA/EFNA5/NTRK3/BMP7/RET/CNTN2/LRP8/AGT/IGF1R/PLXNC1/EPHA2/BMPR2/NTRK2/RTN4R/NRCAM/ROBO2/SEMA6B/SEMA6A/SCARF1/RGMA/NRP1/SEMA3G/NTNG1/SEMA4D/ROBO1/PTPRS/SEMA7A/NPTN/E…	86
BP	GO:0030516	regulation of axon extension	26/920	56/5666	1.02751e-07	1.01732e-05	TNR/DNM2/WNT3A/SEMA4A/PLXNA4/FN1/SEMA5B/SEMA6D/SEMA4G/MAG/LIMK1/VEGFA/BMPR2/RTN4R/NRCAM/SEMA6B/SEMA6A/NRP1/SEMA3G/OLFM1/SEMA4D/PTPRS/SEMA7A/SEMA6C/ISLR2/DSCAM	26
BP	GO:0007413	axonal fasciculation	11/920	13/5666	1.11557e-07	1.0636e-05	EPHA4/AMIGO1/CNTN2/CNTN4/NRCAM/TNFRSF21/NRP1/CRTAC1/NCAM2/EPHB2/EPHB3	11
BP	GO:0106030	neuron projection fasciculation	11/920	13/5666	1.11557e-07	1.0636e-05	EPHA4/AMIGO1/CNTN2/CNTN4/NRCAM/TNFRSF21/NRP1/CRTAC1/NCAM2/EPHB2/EPHB3	11
BP	GO:0031344	regulation of cell projection organization	87/920	317/5666	1.36604e-07	1.27872e-05	LRRK2/TNR/SPOCK1/DNM2/NEGR1/WNT3A/EFNB2/ADGRB3/SLITRK1/EPHA4/SEMA4A/PLXNB3/KREMEN1/PALM/LRP4/PLXNA4/PLXND1/KAT2A/FN1/EFNA1/AMIGO1/CIB1/SEMA5B/SEMA6D/SEMA4G/RTN4RL1/THY1/MAG/DCC/RELN/BMP5/HES1/FZD1/NLGN1/KIT/TBC1D24/EFNB3/CCL21/LIMK1/ROR1/VEGFA/EFNA5/NTRK3/BMP7/RET/CNTN2/LRP8/AGT/IGF1R/PLXNC1/EPHA2/BMPR2/NTRK2/RTN4R/NRCAM/ROBO2/SEMA6B/SEMA6A/SCARF1/RGMA/NRP1/SEMA3G/NTNG1/SEMA4D/ROBO1/PTPRS/SEMA7A/…	87
CC	GO:0098982	GABA-ergic synapse	18/961	31/5865	1.52239e-07	4.20029e-06	SLITRK3/SLITRK1/MDGA1/SLITRK2/PCDH17/LRFN4/NLGN4Y/NLGN1/DAG1/EFNA5/CNTN5/NLGN4X/CBLN4/LRFN5/LRRTM2/NPTN/NLGN3/NLGN2	18
BP	GO:0030900	forebrain development	51/920	155/5666	1.68236e-07	1.54669e-05	LRP2/EFNA2/LRRK2/TNR/WNT3A/PCSK1/INHBB/NRP2/BMP4/MDGA1/UCHL5/PLXNA4/KAT2A/NRG3/RTN4RL1/RELN/HES1/HES5/SRGAP2/TYRO3/CSF1R/EGFR/CNTN2/HTRA2/LRP8/EPHA5/IGF1R/CDON/KIRREL3/SLITRK5/BMPR1A/NTRK2/RTN4R/NOTCH1/NOTCH3/ROBO2/SEMA6B/NRP1/ROBO1/NOG/NDST1/CNTNAP2/SEMA7A/FUT10/APLP1/ATP1B2/EPHB2/PLXNA1/EPHB3/TWSG1/NDE1	51
BP	GO:0006486	protein glycosylation	37/920	98/5666	1.81118e-07	1.60771e-05	MGAT1/ST6GALNAC3/B4GALT6/GALNT13/NAGPA/B3GALT2/CHP1/B4GALT1/MAN1C1/RAMP1/DDOST/ST8SIA1/ST6GAL2/GALNT14/MGAT3/MGAT5/FUT5/POFUT1/C1GALT1C1/XXYLT1/EXTL2/B3GAT3/MGAT2/MAN1B1/GALNT1/MGAT4B/FUT10/MGAT4C/B4GALT7/ST8SIA2/LARGE1/B3GNT2/GXYLT1/FUT8/POGLUT3/MAN1A2/B4GALT2	37
BP	GO:0043413	macromolecule glycosylation	37/920	98/5666	1.81118e-07	1.60771e-05	MGAT1/ST6GALNAC3/B4GALT6/GALNT13/NAGPA/B3GALT2/CHP1/B4GALT1/MAN1C1/RAMP1/DDOST/ST8SIA1/ST6GAL2/GALNT14/MGAT3/MGAT5/FUT5/POFUT1/C1GALT1C1/XXYLT1/EXTL2/B3GAT3/MGAT2/MAN1B1/GALNT1/MGAT4B/FUT10/MGAT4C/B4GALT7/ST8SIA2/LARGE1/B3GNT2/GXYLT1/FUT8/POGLUT3/MAN1A2/B4GALT2	37
BP	GO:0070085	glycosylation	38/920	102/5666	1.85494e-07	1.61865e-05	MGAT1/ST6GALNAC3/B4GALT6/GALNT13/NAGPA/B3GALT2/CHP1/B4GALT1/MAN1C1/RAMP1/DDOST/ST8SIA1/ST6GAL2/GALNT14/MGAT3/MGAT5/FUT5/POFUT1/C1GALT1C1/XXYLT1/EXTL2/B3GAT3/MGAT2/MAN1B1/GALNT1/MGAT4B/FUT10/MGAT4C/B4GALT7/ST8SIA2/LARGE1/B3GNT2/GXYLT1/FUT8/POGLUT3/B4GALNT1/MAN1A2/B4GALT2	38
BP	GO:0048675	axon extension	29/920	68/5666	1.88767e-07	1.61975e-05	TNR/DNM2/WNT3A/NRP2/SEMA4A/PLXNA4/FN1/SEMA5B/SEMA6D/SEMA4G/MAG/LIMK1/VEGFA/BMPR2/RTN4R/NRCAM/SEMA6B/SEMA6A/ALCAM/NRP1/SEMA3G/OLFM1/SEMA4D/PTPRS/SEMA7A/SEMA6C/ISLR2/NLGN3/DSCAM	29
BP	GO:0050919	negative chemotaxis	21/920	41/5666	2.17882e-07	1.81045e-05	FLRT2/FLRT3/NRP2/SEMA4A/PLXNA4/NRG3/SEMA5B/SEMA6D/SEMA4G/EFNA5/ROBO2/SEMA6B/SEMA6A/UNC5C/SEMA3G/SEMA4D/ROBO1/SEMA7A/EPHA7/SEMA6C/LRTM2	21
BP	GO:0099068	postsynapse assembly	16/920	26/5666	2.18024e-07	1.81045e-05	SLITRK3/IL1RAP/LRP4/LRFN4/NLGN4Y/NLGN1/NTRK3/NRXN1/NLGN4X/LRRTM2/EPHB2/NLGN3/NPTX1/PTPRD/CBLN1/NLGN2	16
BP	GO:0060284	regulation of cell development	75/920	264/5666	2.36794e-07	1.93511e-05	LRP2/ACE/LRRK2/TNR/TENM4/DNM2/WNT3A/SLITRK1/BMP4/EPHA4/SEMA4A/PLXNB3/SYT4/ASPA/LRP4/PLXNA4/PLXND1/FN1/AMIGO1/CIB1/SEMA5B/SEMA6D/SEMA4G/THY1/MAG/DUSP10/PRTG/DCC/RELN/HES1/HES5/DAG1/KIT/IKBKB/TBC1D24/EFNB3/LIMK1/VEGFA/EFNA5/IL6ST/NTRK3/BMP7/RET/DLL4/LRP8/PLXNC1/IL1A/BMPR1A/BMPR2/NTRK2/RTN4R/NOTCH1/ROBO2/SEMA6B/SEMA6A/DLL1/NRP1/SEMA3G/SEMA4D/ROBO1/NOG/PTPRS/SEMA7A/DNAJB11/NPTN/EPHA7/SEMA6C/EPHB2/ISL…	75
CC	GO:0009897	external side of plasma membrane	72/961	248/5865	2.43434e-07	6.38053e-06	PDGFRA/LRP2/ACE/OSMR/CD59/KLRC3/TNFRSF18/B4GALT1/IL5RA/IL3RA/CNTFR/NT5E/CD248/MSR1/IL6R/CD14/CD9/PRND/VCAM1/NCAM1/MCAM/RAET1L/THY1/FCGRT/ULBP2/BTN2A2/BTN3A3/DAG1/KIT/GFRA2/EFNA5/IL6ST/ULBP3/BCAM/GHR/TGFBR3/CA4/FCER2/CD48/INSR/KDR/TNFRSF4/ADAM9/EPHA5/IL11RA/IL12RB2/MFGE8/BMPR1A/F10/ENG/CD163/CD274/ICOSLG/RTN4R/NRCAM/IL27RA/PCSK9/TNFRSF14/CD27/TNFRSF11A/ALCAM/LIFR/CD8A/CD86/COLEC10/SEMA7A/ATP1B2/IL…	72
BP	GO:0010721	negative regulation of cell development	38/920	103/5666	2.49033e-07	1.99045e-05	TNR/WNT3A/SEMA4A/SYT4/LRP4/SEMA5B/SEMA6D/SEMA4G/THY1/MAG/DUSP10/PRTG/DCC/HES1/HES5/EFNB3/VEGFA/EFNA5/NTRK3/BMP7/IL1A/BMPR1A/RTN4R/NOTCH1/SEMA6B/SEMA6A/NRP1/SEMA3G/SEMA4D/NOG/PTPRS/SEMA7A/DNAJB11/EPHA7/SEMA6C/EPHB2/FSTL4/CDKN2B	38
BP	GO:0048846	axon extension involved in axon guidance	18/920	32/5666	2.55164e-07	1.99045e-05	WNT3A/NRP2/SEMA4A/PLXNA4/SEMA5B/SEMA6D/SEMA4G/VEGFA/BMPR2/SEMA6B/SEMA6A/ALCAM/NRP1/SEMA3G/SEMA4D/SEMA7A/SEMA6C/DSCAM	18
BP	GO:1902284	neuron projection extension involved in neuron projection guidance	18/920	32/5666	2.55164e-07	1.99045e-05	WNT3A/NRP2/SEMA4A/PLXNA4/SEMA5B/SEMA6D/SEMA4G/VEGFA/BMPR2/SEMA6B/SEMA6A/ALCAM/NRP1/SEMA3G/SEMA4D/SEMA7A/SEMA6C/DSCAM	18
CC	GO:0046658	anchored component of plasma membrane	20/961	38/5865	2.78703e-07	6.95709e-06	CD59/CD177/MDGA1/CD14/PRND/EFNA1/RTN4RL1/CNTN6/THY1/CPLX3/ULBP2/EFNA5/ULBP3/CA4/CNTN2/CNTN5/RGMB/RTN4R/GAS1/NTNG1	20
BP	GO:0060560	developmental growth involved in morphogenesis	43/920	124/5666	3.09537e-07	2.37736e-05	CSF1/TNR/DNM2/DDR1/FLRT3/WNT3A/NRP2/BMP4/SEMA4A/SYT4/PLXNA4/FN1/SEMA5B/SEMA6D/SEMA4G/MAG/DCC/LIMK1/VEGFA/EFNA5/FLRT1/BMPR2/RTN4R/NOTCH1/NRCAM/SEMA6B/SEMA6A/ALCAM/NRP1/SEMA3G/OLFM1/SEMA4D/PTPRS/SEMA7A/EPHA7/SEMA6C/ST8SIA2/ISLR2/NLGN3/PLXNA1/DSCAM/FSTL4/PTK7	43
BP	GO:1990138	neuron projection extension	35/920	92/5666	3.14e-07	2.37736e-05	TNR/DNM2/DDR1/FLRT3/WNT3A/NRP2/SEMA4A/SYT4/PLXNA4/FN1/SEMA5B/SEMA6D/SEMA4G/MAG/LIMK1/VEGFA/FLRT1/BMPR2/RTN4R/NRCAM/SEMA6B/SEMA6A/ALCAM/NRP1/SEMA3G/OLFM1/SEMA4D/PTPRS/SEMA7A/SEMA6C/ST8SIA2/ISLR2/NLGN3/PLXNA1/DSCAM	35
BP	GO:0022603	regulation of anatomical structure morphogenesis	117/920	471/5666	3.46999e-07	2.58912e-05	CSF1/LRRK2/TNR/TENM4/DNM2/WNT3A/EFNB2/ADGRB3/SLITRK1/BMP4/EPHA4/SEMA4A/PLXNB3/SYT4/SARS1/PALM/LRP4/PLXNA4/PLXND1/FN1/EFNA1/AMIGO1/CIB1/SEMA5B/SEMA6D/SEMA4G/THY1/FZD7/MAG/TMIGD2/FBLIM1/MAGED1/DCC/ADGRB1/RELN/ZRANB1/WNT5B/PALMD/HES1/ADGRB2/FZD2/FZD1/DKK4/NLGN1/DAG1/FLT4/EMC10/KIT/TBC1D24/EFNB3/LIMD1/LIMK1/ROR1/VEGFA/ANGPT2/EFNA5/CSF1R/TIE1/BMP7/RET/CNTN2/LRP8/THBS4/ECM1/AGT/KDR/BMPER/PLXNC1/EPHA2/I…	117
MF	GO:0019955	cytokine binding	35/932	93/5782	3.57537e-07	2.18575e-05	OSMR/UCMA/LTBP4/CHRD/IL5RA/IL3RA/CNTFR/NRP2/IL6R/KIT/IL6ST/CSF1R/NBL1/GHR/TGFBR3/IL18BP/HJV/IL11RA/IL12RB2/BMPR1A/BMPR2/ENG/IL20RA/IL27RA/TNFRSF14/TNFRSF11A/NRP1/IFNGR1/LIFR/NOG/CHRDL2/CER1/LRRC32/IL31RA/TWSG1	35
CC	GO:0031984	organelle subcompartment	113/961	447/5865	3.64576e-07	8.68703e-06	PDGFRA/TMED2/B4GALT6/MRAP2/STX8/STX6/LRRK2/NAGPA/SELENOS/CREB3L4/ATF6B/CD59/DNM2/TAPBP/ARL1/ARFIP2/GNAI3/PTGFRN/RDH16/FLRT2/FLRT3/B4GALT1/PCSK1/PKD2/EMC4/ATP13A1/PIK3C2A/IL15RA/RNF43/RAB14/DIPK1C/SEC13/CLSTN1/ANTXR2/DDOST/DHRS9/SVIP/CLSTN2/MOB4/SEZ6L/EMC2/RDH12/GPR37/ST6GAL2/HLA-C/PICK1/HSD11B1/FZD9/NECAB3/DDRGK1/CRACR2A/GDPD1/HID1/EMC10/BICD1/NOMO2/CYBC1/FMO3/TYRO3/PLAUR/EGFR/PROS1/CA4/HTRA2/BSG…	113
CC	GO:0002116	semaphorin receptor complex	8/961	8/5865	5.07026e-07	1.1556e-05	NRP2/PLXNB3/PLXNA4/PLXND1/PLXNC1/NRP1/PLXNA1/PLXNB2	8
BP	GO:0031345	negative regulation of cell projection organization	37/920	102/5666	5.85865e-07	4.30897e-05	LRRK2/TNR/SPOCK1/DNM2/WNT3A/EFNB2/EPHA4/SEMA4A/PLXNB3/KREMEN1/LRP4/EFNA1/CIB1/SEMA5B/SEMA6D/SEMA4G/RTN4RL1/THY1/MAG/DCC/HES1/NLGN1/EFNB3/CCL21/RTN4R/SEMA6B/SEMA6A/RGMA/NRP1/SEMA3G/SEMA4D/PTPRS/SEMA7A/EPHA7/SEMA6C/EPHB2/FSTL4	37
CC	GO:0042734	presynaptic membrane	24/961	53/5865	6.79931e-07	1.48511e-05	EFNB2/EPHA4/CNTN6/NECTIN1/PCDH17/CPLX3/PICK1/PRRT2/DNM1/EFNB3/CNTN5/CADM3/NRXN1/NTNG1/ADAM23/SYT11/STX3/NPTN/FMR1/STX2/EPHB2/IL31RA/PTPRD/NLGN2	24
BP	GO:0048013	ephrin receptor signaling pathway	20/920	40/5666	7.04426e-07	5.108e-05	EFNA2/EFNB1/EFNA4/EFNB2/EPHB4/EPHA4/EPHB1/EFNA1/EPHA6/EFNB3/EFNA5/NTRK3/EPHA5/EPHA2/EPHA10/EPHB6/EFNA3/EPHA7/EPHB2/EPHB3	20
BP	GO:0050772	positive regulation of axonogenesis	22/920	47/5666	8.37136e-07	5.98602e-05	WNT3A/SLITRK1/PLXNB3/PLXNA4/PLXND1/FN1/AMIGO1/LIMK1/VEGFA/EFNA5/PLXNC1/BMPR2/NTRK2/ROBO2/NRP1/SEMA4D/ROBO1/SEMA7A/ISLR2/PLXNA1/DSCAM/PLXNB2	22
BP	GO:0048841	regulation of axon extension involved in axon guidance	16/920	28/5666	9.0263e-07	6.36592e-05	WNT3A/SEMA4A/PLXNA4/SEMA5B/SEMA6D/SEMA4G/VEGFA/BMPR2/SEMA6B/SEMA6A/NRP1/SEMA3G/SEMA4D/SEMA7A/SEMA6C/DSCAM	16
BP	GO:0021537	telencephalon development	36/920	100/5666	1.02903e-06	7.15927e-05	EFNA2/LRRK2/TNR/WNT3A/BMP4/MDGA1/UCHL5/PLXNA4/KAT2A/NRG3/RTN4RL1/RELN/HES1/HES5/SRGAP2/CSF1R/EGFR/CNTN2/LRP8/EPHA5/IGF1R/CDON/KIRREL3/SLITRK5/NTRK2/RTN4R/ROBO2/SEMA6B/ROBO1/CNTNAP2/SEMA7A/FUT10/ATP1B2/EPHB2/EPHB3/NDE1	36
MF	GO:0045499	chemorepellent activity	15/932	26/5782	1.54149e-06	8.75058e-05	FLRT2/FLRT3/SEMA4A/NRG3/SEMA5B/SEMA6D/SEMA4G/EFNA5/SEMA6B/SEMA6A/SEMA3G/SEMA4D/SEMA7A/EPHA7/SEMA6C	15
BP	GO:0099174	regulation of presynapse organization	16/920	29/5666	1.71222e-06	0.000114542	SLITRK3/WNT3A/IL1RAP/SLITRK1/MDGA1/SLITRK2/LRFN4/CBLN2/FZD1/NTRK3/SLITRK5/LRFN5/SLITRK4/PTPRD/CBLN1/NLGN2	16
BP	GO:1905606	regulation of presynapse assembly	16/920	29/5666	1.71222e-06	0.000114542	SLITRK3/WNT3A/IL1RAP/SLITRK1/MDGA1/SLITRK2/LRFN4/CBLN2/FZD1/NTRK3/SLITRK5/LRFN5/SLITRK4/PTPRD/CBLN1/NLGN2	16
BP	GO:0048589	developmental growth	83/920	315/5666	1.72181e-06	0.000114542	CSF1/TMED2/TNR/TENM4/DNM2/DDR1/PTGFRN/FLRT3/WNT3A/FGFR3/COPS2/SELENOM/DDR2/NRP2/ATRN/SLITRK1/BMP4/SEMA4A/SYT4/CD9/LRP4/PLXNA4/KAT2A/FN1/SEMA5B/SEMA6D/SEMA4G/FZD7/MAG/DUSP10/DCC/WNT10B/FZD9/DAG1/LIMK1/VEGFA/EFNA5/GHR/TGFBR3/HTRA2/ECM1/INSR/AGT/FLRT1/BMPR1A/BMPR2/MMP13/STC1/RTN4R/NOTCH1/NRCAM/SEMA6B/SEMA6A/DLL1/NLGN4X/ALCAM/GAS1/NRP1/SEMA3G/OLFM1/SEMA4D/NOG/PTPRS/CER1/SEMA7A/EPHA7/SEMA6C/RBP4/ST8SI…	83
BP	GO:0008037	cell recognition	37/920	106/5666	1.73534e-06	0.000114542	NTM/B4GALT1/OPCML/EPHA4/CD9/EPHB1/DSCAML1/AMIGO1/CNTN6/ADGRB1/EFNB3/CCL21/CNTN2/CNTN4/CADM1/FETUB/BSG/CRP/MFGE8/NRCAM/ROBO2/TNFRSF21/NRP1/CRTAC1/ROBO1/NCAM2/COLEC10/CNTNAP2/HAVCR2/NPTN/CRTAM/SPACA3/SPON2/EPHB2/DSCAM/EPHB3/ROBO4	37
KEGG	hsa00513	Various types of N-glycan biosynthesis	12/525	18/3226	2.21843e-06	0.000164047	MGAT1/B4GALT1/MAN1C1/DDOST/HEXB/MGAT2/MAN1B1/MGAT4B/MGAT4C/FUT8/MAN1A2/B4GALT2	12
BP	GO:0048588	developmental cell growth	40/920	120/5666	2.53838e-06	0.000165426	TNR/DNM2/DDR1/FLRT3/WNT3A/NRP2/SEMA4A/SYT4/PLXNA4/FN1/SEMA5B/SEMA6D/SEMA4G/MAG/DCC/LIMK1/VEGFA/EFNA5/AGT/FLRT1/BMPR2/RTN4R/NRCAM/SEMA6B/SEMA6A/ALCAM/NRP1/SEMA3G/OLFM1/SEMA4D/PTPRS/SEMA7A/EPHA7/SEMA6C/ST8SIA2/ISLR2/NLGN3/PLXNA1/DSCAM/FSTL4	40
BP	GO:0050769	positive regulation of neurogenesis	39/920	116/5666	2.66545e-06	0.000171536	LRP2/ACE/TENM4/WNT3A/SLITRK1/EPHA4/PLXNB3/ASPA/PLXNA4/PLXND1/FN1/AMIGO1/MAG/RELN/HES1/DAG1/KIT/TBC1D24/LIMK1/VEGFA/EFNA5/IL6ST/LRP8/PLXNC1/BMPR2/NTRK2/NOTCH1/ROBO2/NRP1/SEMA4D/ROBO1/SEMA7A/NPTN/EPHB2/ISLR2/PLXNA1/DSCAM/PLXNB2/PTPRD	39
BP	GO:0035239	tube morphogenesis	108/920	444/5666	3.05123e-06	0.000193938	PDGFRA/LRP2/ACE/CSF1/TMED2/HHIP/MET/DDR1/WNT3A/B4GALT1/PKD2/PIK3C2A/EFNB2/CCDC134/ADGRB3/NRP2/UNC5B/RAMP1/EPHB4/BMP4/EPHA4/SEMA4A/HIF1AN/EPHB1/SARS1/PLXND1/KAT2A/FN1/FZD5/EFNA1/CIB1/MCAM/THY1/FZD8/TMIGD2/MAGED1/ADGRB1/BMP5/COL18A1/HES1/HES5/ADGRB2/FZD2/FZD1/DAG1/LMO4/FLT4/EMC10/VEGFA/ANGPT2/CSF1R/EGFR/AIMP1/TIE1/BMP7/JAM3/TGFBR3/RET/DLL4/THBS4/ECM1/AGT/BSG/KDR/BMPER/MFGE8/EPHA2/IL1A/BMPR1A/BMPR2/…	108
BP	GO:0099173	postsynapse organization	34/920	96/5666	3.14154e-06	0.000197244	SLITRK3/LRRK2/IL1RAP/MESD/NRP2/EPHA4/EPHB1/LRP4/EFNA1/LRRC4/LRFN4/NLGN4Y/RELN/PICK1/FZD9/NLGN1/NTRK3/LRP8/INSR/IGF1R/NRCAM/NRXN1/NLGN4X/NRP1/LRRTM2/EPHA7/LRFN2/EPHB2/NLGN3/EPHB3/NPTX1/PTPRD/CBLN1/NLGN2	34
CC	GO:0098889	intrinsic component of presynaptic membrane	15/961	27/5865	3.65826e-06	7.57823e-05	EFNB2/EPHA4/CNTN6/NECTIN1/PCDH17/CPLX3/PRRT2/EFNB3/CNTN5/CADM3/NTNG1/ADAM23/NPTN/EPHB2/PTPRD	15
CC	GO:0005788	endoplasmic reticulum lumen	58/961	200/5865	3.87547e-06	7.57823e-05	MXRA8/APLP2/COL28A1/CSF1/BGLAP/COL6A1/COL6A3/TXNDC5/WNT3A/SELENOM/GAS6/CES1/BCHE/BMP4/ADAMTSL1/DBI/TXNDC12/FN1/COL9A3/PDIA4/HYOU1/FAM20C/WNT5B/COL18A1/COL5A1/RCN3/DAG1/PLAUR/AHSG/MFGE8/F10/CTSZ/PCSK9/MINPP1/COLGALT1/PDIA6/PRKCSH/C3/QSOX1/HSP90B1/DNAJB11/APOA2/KNG1/PDIA3/TMEM132A/CHGB/NOTUM/ARSK/VTN/POGLUT3/DNAJC10/ERLEC1/GOLM1/MYDGF/FKBP7/ERP27/FKBP14/APOL1	58
CC	GO:0060077	inhibitory synapse	8/961	9/5865	3.90324e-06	7.57823e-05	GAD1/NLGN4Y/NLGN1/NLGN4X/SYT11/NPTN/NLGN3/NLGN2	8
BP	GO:0033674	positive regulation of kinase activity	72/920	268/5666	4.09392e-06	0.000253942	PDGFRA/ACE/CSF1/LRRK2/FZD10/MET/DDR1/WNT3A/PKD2/FGFR3/DDR2/GAS6/EPHB4/IL6R/EPHA4/EPHB1/MERTK/FZD5/EFNA1/CIB1/NRG3/FZD8/MAGED1/RELN/COPS8/EPHA6/DAG1/SPATC1L/LMO4/FLT4/KIT/CCL21/ROR1/VEGFA/TYRO3/EFNA5/ERBB3/CSF1R/NTRK3/EGFR/TIE1/GHR/RET/LRP8/INSR/AGT/KDR/ADAM9/EPHA5/IGF1R/EPHA2/BMPR1A/BMPR2/NTRK2/EPHA10/EPHB6/TNFRSF11A/EGF/FGFR1/ROBO1/CD86/INSRR/FAM20A/EPHA7/TNFRSF10B/ROR2/EPHB2/ADCYAP1/LEP/JTB/EPH…	72
MF	GO:0019838	growth factor binding	34/932	98/5782	4.52407e-06	0.000239696	PDGFRA/LRP2/OSMR/COL6A1/LTBP4/FGFR3/KL/NRP2/IL6R/ACVR2A/COL5A1/FLT4/ERBB3/IL6ST/NTRK3/EGFR/GHR/TGFBR3/INSR/KDR/IGF2R/IL11RA/IGF1R/EPHA2/NTRK2/ENG/FGFR1/NRP1/LIFR/EPHA7/S100A13/LRRC32/TWSG1/FSTL4	34
BP	GO:0021953	central nervous system neuron differentiation	25/920	62/5666	4.56108e-06	0.000279552	B4GALT6/SPOCK1/WNT3A/NRP2/EPHA4/MDGA1/EPHB1/MDGA2/PLXNA4/DCC/HES1/HES5/LMO4/CSF1R/CNTN2/DLL4/BMPR1A/NTRK2/EPHB6/NRP1/EPHB2/LEP/PLXNA1/EPHB3/CBLN1	25
BP	GO:0030517	negative regulation of axon extension	16/920	31/5666	5.48473e-06	0.000332208	TNR/WNT3A/SEMA4A/SEMA5B/SEMA6D/SEMA4G/MAG/RTN4R/SEMA6B/SEMA6A/NRP1/SEMA3G/SEMA4D/PTPRS/SEMA7A/SEMA6C	16
BP	GO:0003279	cardiac septum development	24/920	59/5666	5.89744e-06	0.000351883	LRP2/NRP2/BMP4/PLXND1/BMP5/HES1/FZD2/FZD1/LMO4/AP2B1/BMP7/TGFBR3/BMPR1A/BMPR2/ENG/JAG1/NOTCH1/ROBO2/NRP1/ROBO1/NOG/NDST1/CRELD1/PTK7	24
CC	GO:0036477	somatodendritic compartment	85/961	331/5865	5.94541e-06	0.000111309	LRP2/GRIA4/EFNA2/LRRK2/BGLAP/STAU1/GLRX2/NEGR1/PCSK1/RCVRN/PNOC/EPHA4/CADM2/KREMEN1/SYT4/EPHB1/PALM/CLSTN2/MOB4/LRP4/SEZ6L/PDYN/FZD5/AMIGO1/CIB1/RTN4RL1/THY1/NECTIN1/LRRC4/ADGRB1/RELN/PALMD/KIRREL1/LRP6/NLGN1/PRRT2/FCHSD1/SRGAP2/INPP5A/ATXN10/IL6ST/GHR/JAM2/RET/CNTN2/LRP8/INSR/CHL1/EPHA5/IGF1R/FLRT1/KIRREL3/BMPR1A/BMPR2/NTRK2/RTN4R/NRXN1/CD200/UNC5C/NLGN4X/ALCAM/PAM/OLFM1/SST/PTPRS/CNTNAP2/SYT11/…	85
BP	GO:0035904	aorta development	15/920	28/5666	5.94625e-06	0.000351883	LRP2/PKD2/EFNB2/PLXND1/HES1/AP2B1/DLL4/BMPR1A/ENG/JAG1/NOTCH1/ROBO2/ROBO1/NDST1/LEP	15
BP	GO:0001755	neural crest cell migration	18/920	38/5666	6.8401e-06	0.000400179	EFNB1/FGF19/NRP2/BMP4/SEMA4A/FN1/SEMA5B/SEMA6D/SEMA4G/BMP7/RET/SEMA6B/SEMA6A/NRP1/SEMA3G/SEMA4D/SEMA7A/SEMA6C	18
BP	GO:0060562	epithelial tube morphogenesis	46/920	151/5666	7.43711e-06	0.000430218	LRP2/CSF1/TMED2/HHIP/MET/DDR1/WNT3A/PKD2/EFNB2/BMP4/EPHA4/PLXND1/KAT2A/MAGED1/BMP5/HES1/HES5/FZD2/FZD1/DAG1/LMO4/VEGFA/CSF1R/TIE1/BMP7/RET/DLL4/AGT/KDR/EPHA2/ENG/CTSZ/MMP14/NOTCH1/DLL1/RGMA/EGF/NRP1/NOG/DEAF1/EPHA7/ADM/NDRG4/PLXNB2/PTK7/TMEM59L	46
MF	GO:0008194	UDP-glycosyltransferase activity	25/932	64/5782	7.84091e-06	0.000389466	MGAT1/B4GALT6/GALNT13/B3GALT2/B4GALT1/GALNT14/MGAT3/MGAT5/COLGALT1/HEXB/XXYLT1/EXTL2/B3GAT3/MGAT2/GALNT1/MGAT4B/RFNG/MGAT4C/B4GALT7/LARGE1/B3GNT2/GXYLT1/POGLUT3/B4GALNT1/B4GALT2	25
BP	GO:0030334	regulation of cell migration	117/920	500/5666	8.62824e-06	0.000493576	SGK3/PDGFRA/ACE/CSF1/TNR/MET/TNFRSF18/RRAS2/FLRT2/CHRD/FGF19/PIK3C2A/VSIR/DDR2/NRP2/GAS6/IL6R/XCL2/BMP4/EPHA4/SEMA4A/PLXNB3/CD9/PLXNA4/PLXND1/FN1/EFNA1/CIB1/MCAM/NRG3/SEMA5B/SEMA6D/SEMA4G/THY1/DUSP10/STK10/ADGRB1/RELN/MGAT3/MGAT5/BMP5/WNT5B/DAG1/LMO4/DDRGK1/FLT4/EMC10/KIT/SRGAP2/TBC1D24/CCL21/VEGFA/ANGPT2/CSF1R/NTRK3/EGFR/TIE1/CCL28/NBL1/BMP7/JAM2/JAM3/RET/DLL4/THBS4/ECM1/INSR/AGT/KDR/BMPER/ADAM9…	117
CC	GO:0043025	neuronal cell body	59/961	210/5865	9.55354e-06	0.000172692	GRIA4/EFNA2/LRRK2/BGLAP/STAU1/GLRX2/NEGR1/PCSK1/RCVRN/PNOC/EPHA4/CADM2/KREMEN1/SYT4/MOB4/LRP4/SEZ6L/PDYN/FZD5/AMIGO1/CIB1/RTN4RL1/THY1/LRP6/FCHSD1/ATXN10/IL6ST/GHR/RET/CNTN2/LRP8/INSR/EPHA5/IGF1R/FLRT1/BMPR1A/RTN4R/NRXN1/CD200/UNC5C/ALCAM/PAM/OLFM1/SST/PTPRS/CNTNAP2/SYT11/EPHA7/FMR1/ROR2/PGRMC1/VTI1A/UNC5A/EPHB2/APOD/ADCYAP1/DSCAM/PLXDC1/DNER	59
BP	GO:0007169	transmembrane receptor protein tyrosine kinase signaling pathway	91/920	368/5666	9.67826e-06	0.000547558	PDGFRA/CSF1/EFNA2/HHIP/SVEP1/SMARCC1/MET/DDR1/EFS/PDK2/EFNB1/FLRT2/FLRT3/FGFR3/FGF19/PIK3C2A/EFNA4/EFNB2/RAB14/DDR2/KL/NRP2/EPHB4/EPHA4/MPZL1/EPHB1/MERTK/EFNA1/NRG3/FAM20C/BMP5/ARNT/FOXO1/EPHA6/FLT4/KIT/EFNB3/GFRA2/VEGFA/ANGPT2/TYRO3/EFNA5/ERBB3/CSF1R/PLAUR/NTRK3/EGFR/TIE1/GHR/RET/INSR/AGT/AHSG/KDR/IGF2R/EPHA5/IGF1R/FLRT1/EPHA2/NTRK2/EPHA10/EPHB6/SEMA6A/DLL1/GRB2/EGF/FGFR1/NRP1/ROBO1/EFNA3/NOG/CD…	91
MF	GO:0042813	Wnt receptor activity	9/932	12/5782	9.82348e-06	0.00045924	FZD10/FZD5/FZD7/FZD8/LRP6/FZD2/FZD1/FZD9/ROR1	9
BP	GO:0090497	mesenchymal cell migration	18/920	39/5666	1.07972e-05	0.000604225	EFNB1/FGF19/NRP2/BMP4/SEMA4A/FN1/SEMA5B/SEMA6D/SEMA4G/BMP7/RET/SEMA6B/SEMA6A/NRP1/SEMA3G/SEMA4D/SEMA7A/SEMA6C	18
MF	GO:0016758	hexosyltransferase activity	28/932	77/5782	1.14144e-05	0.00050397	MGAT1/B4GALT6/GALNT13/B3GALT2/B4GALT1/GALNT14/MGAT3/MGAT5/FUT5/POFUT1/COLGALT1/C1GALT1C1/HEXB/EXTL2/B3GAT3/MGAT2/GALNT1/MGAT4B/FUT10/RFNG/MGAT4C/B4GALT7/LARGE1/B3GNT2/FUT8/POGLUT3/B4GALNT1/B4GALT2	28
BP	GO:0031346	positive regulation of cell projection organization	51/920	177/5666	1.38639e-05	0.000766304	DNM2/NEGR1/WNT3A/SLITRK1/EPHA4/PLXNB3/PALM/PLXNA4/PLXND1/KAT2A/FN1/AMIGO1/RELN/BMP5/FZD1/NLGN1/KIT/TBC1D24/CCL21/LIMK1/ROR1/VEGFA/EFNA5/NTRK3/BMP7/RET/LRP8/AGT/IGF1R/PLXNC1/BMPR2/NTRK2/ROBO2/SCARF1/NRP1/SEMA4D/ROBO1/SEMA7A/NPTN/ATP1B2/FMR1/ROR2/NDRG4/EPHB2/ISLR2/TMEM106B/PLXNA1/DSCAM/PLXNB2/PTPRD/PTK7	51
BP	GO:0014032	neural crest cell development	22/920	54/5666	1.39912e-05	0.000766304	EFNB1/FGF19/NRP2/BMP4/SEMA4A/PEF1/FN1/SEMA5B/SEMA6D/SEMA4G/HES1/BMP7/RET/BMPR1A/JAG1/SEMA6B/SEMA6A/NRP1/SEMA3G/SEMA4D/SEMA7A/SEMA6C	22
CC	GO:0098984	neuron to neuron synapse	46/961	153/5865	1.41212e-05	0.000246749	NETO2/SLITRK3/SPOCK1/DNM2/FLRT3/EFNB2/NETO1/CLSTN1/SLITRK1/SORCS3/EPHA4/PALM/CLSTN2/LRP4/NECTIN1/DCC/LRRC4/LRFN4/NLGN4Y/ADGRB1/PICK1/NLGN1/PRRT2/SRGAP2/EFNB3/LRP8/CADM1/BMPR2/NTRK2/NRCAM/NLGN4X/PTPRS/LRFN5/LRRTM2/SYT11/NPTN/EPHA7/LRFN2/ATP1B2/FMR1/ADAM22/NLGN3/IGSF11/PTPRD/LRRC4C/NLGN2	46
BP	GO:0070593	dendrite self-avoidance	8/920	10/5666	1.55602e-05	0.000825883	DSCAML1/CNTN6/CNTN2/CNTN4/BSG/NPTN/DSCAM/ROBO4	8
BP	GO:0097090	presynaptic membrane organization	8/920	10/5666	1.55602e-05	0.000825883	LRP4/NLGN4Y/NLGN1/CNTN2/NLGN4X/NLGN3/PTPRD/NLGN2	8
BP	GO:0097104	postsynaptic membrane assembly	8/920	10/5666	1.55602e-05	0.000825883	LRP4/NLGN4Y/NLGN1/NRXN1/NLGN4X/EPHB2/NLGN3/NLGN2	8
BP	GO:0001944	vasculature development	96/920	398/5666	1.64932e-05	0.000866467	PDGFRA/LRP2/ACE/TMED2/SVEP1/B4GALT1/PKD2/PIK3C2A/EFNB2/CCDC134/ADGRB3/NRP2/UNC5B/RAMP1/EPHB4/IL6R/BMP4/SEMA4A/HIF1AN/EPHB1/SARS1/PLXND1/FN1/FZD5/EFNA1/CIB1/MCAM/THY1/FZD8/TMIGD2/ADGRB1/COL18A1/COL5A1/FOXO1/HES1/ADGRB2/DAG1/FLT4/EMC10/KIT/AP2B1/VEGFA/ANGPT2/AIMP1/TIE1/BMP7/JAM3/TGFBR3/CFC1/DLL4/THBS4/ECM1/AGT/BSG/KDR/BMPER/MFGE8/EPHA2/IL1A/BMPR1A/BMPR2/NTRK2/ENG/MMP14/SOD2/FAP/JAG1/NOTCH1/NOTCH3/N…	96
BP	GO:0031290	retinal ganglion cell axon guidance	10/920	15/5666	1.66874e-05	0.000867816	EPHB1/VEGFA/EFNA5/NRCAM/ROBO2/ALCAM/NRP1/EPHA7/EPHB2/EPHB3	10
BP	GO:0001568	blood vessel development	93/920	383/5666	1.69874e-05	0.000874583	PDGFRA/LRP2/ACE/TMED2/B4GALT1/PKD2/PIK3C2A/EFNB2/CCDC134/ADGRB3/NRP2/UNC5B/RAMP1/EPHB4/IL6R/BMP4/SEMA4A/HIF1AN/EPHB1/SARS1/PLXND1/FN1/FZD5/EFNA1/CIB1/MCAM/THY1/FZD8/TMIGD2/ADGRB1/COL18A1/COL5A1/FOXO1/HES1/ADGRB2/DAG1/FLT4/EMC10/AP2B1/VEGFA/ANGPT2/AIMP1/TIE1/BMP7/JAM3/TGFBR3/CFC1/DLL4/THBS4/ECM1/AGT/BSG/KDR/BMPER/MFGE8/EPHA2/IL1A/BMPR1A/BMPR2/NTRK2/ENG/MMP14/FAP/JAG1/NOTCH1/NOTCH3/NRCAM/ROBO2/SEMA…	93
CC	GO:0030425	dendrite	62/961	228/5865	1.75578e-05	0.000287625	LRP2/GRIA4/LRRK2/BGLAP/STAU1/GLRX2/NEGR1/PCSK1/RCVRN/PNOC/EPHA4/SYT4/EPHB1/PALM/CLSTN2/MOB4/LRP4/PDYN/FZD5/AMIGO1/THY1/NECTIN1/LRRC4/ADGRB1/RELN/PALMD/KIRREL1/NLGN1/PRRT2/SRGAP2/INPP5A/ATXN10/IL6ST/RET/LRP8/INSR/CHL1/EPHA5/KIRREL3/BMPR1A/BMPR2/NTRK2/RTN4R/UNC5C/NLGN4X/ALCAM/CNTNAP2/SYT11/NFASC/STX3/NPTN/EPHA7/FMR1/ROR2/EPHB2/APOD/DSCAM/EPHB3/PLXDC1/RAB27A/DNER/NLGN2	62
CC	GO:0097447	dendritic tree	62/961	228/5865	1.75578e-05	0.000287625	LRP2/GRIA4/LRRK2/BGLAP/STAU1/GLRX2/NEGR1/PCSK1/RCVRN/PNOC/EPHA4/SYT4/EPHB1/PALM/CLSTN2/MOB4/LRP4/PDYN/FZD5/AMIGO1/THY1/NECTIN1/LRRC4/ADGRB1/RELN/PALMD/KIRREL1/NLGN1/PRRT2/SRGAP2/INPP5A/ATXN10/IL6ST/RET/LRP8/INSR/CHL1/EPHA5/KIRREL3/BMPR1A/BMPR2/NTRK2/RTN4R/UNC5C/NLGN4X/ALCAM/CNTNAP2/SYT11/NFASC/STX3/NPTN/EPHA7/FMR1/ROR2/EPHB2/APOD/DSCAM/EPHB3/PLXDC1/RAB27A/DNER/NLGN2	62
BP	GO:1904862	inhibitory synapse assembly	7/920	8/5666	2.00563e-05	0.00101269	SEMA4A/SRGAP2/CBLN4/SEMA4D/HAPLN4/CBLN1/NLGN2	7
BP	GO:0110148	biomineralization	32/920	95/5666	2.00633e-05	0.00101269	TSPEAR/HTN1/UCMA/BGLAP/FGFR3/DDR2/KL/GAS6/NT5E/BMP4/ACVR2A/NECTIN1/FAM20C/FBLN7/WNT10B/FZD9/BMP7/ECM1/AHSG/BMP6/BMPR1A/BMPR2/MMP13/NOTCH1/MINPP1/CLEC3B/CER1/FAM20A/ROR2/NOTUM/LEP/TMEM38B	32
CC	GO:0099572	postsynaptic specialization	43/961	142/5865	2.20904e-05	0.00035091	NETO2/SLITRK3/SPOCK1/DNM2/FLRT3/EFNB2/NETO1/CLSTN1/SLITRK1/SORCS3/EPHA4/PALM/CLSTN2/LRP4/DCC/LRRC4/LRFN4/NLGN4Y/ADGRB1/PICK1/NLGN1/PRRT2/SRGAP2/EFNB3/LRP8/CADM1/BMPR2/NTRK2/NRCAM/NLGN4X/PTPRS/LRFN5/LRRTM2/SYT11/NPTN/EPHA7/LRFN2/FMR1/ADAM22/NLGN3/IGSF11/LRRC4C/NLGN2	43
BP	GO:0007612	learning	27/920	75/5666	2.30589e-05	0.00115259	TNR/NETO1/ADGRB3/BCHE/SORCS3/NRXN3/SPECC1/NLGN4Y/RELN/CHST10/KIT/CNTN2/INSR/AGT/NTRK2/NRXN1/NLGN4X/NOG/NPS/NPTX2/CNTNAP2/SYT11/NPTN/NDRG4/EPHB2/NLGN3/B4GALT2	27
CC	GO:0032279	asymmetric synapse	42/961	138/5865	2.40219e-05	0.000370369	NETO2/SLITRK3/SPOCK1/DNM2/FLRT3/EFNB2/NETO1/CLSTN1/SLITRK1/SORCS3/EPHA4/PALM/CLSTN2/LRP4/DCC/LRRC4/LRFN4/NLGN4Y/ADGRB1/PICK1/NLGN1/PRRT2/SRGAP2/EFNB3/LRP8/CADM1/BMPR2/NTRK2/NRCAM/NLGN4X/PTPRS/LRFN5/LRRTM2/SYT11/NPTN/EPHA7/LRFN2/FMR1/ADAM22/NLGN3/IGSF11/LRRC4C	42
BP	GO:0060840	artery development	21/920	52/5666	2.56961e-05	0.00127206	LRP2/PKD2/EFNB2/BMP4/PLXND1/HES1/AP2B1/VEGFA/DLL4/BMPR1A/BMPR2/ENG/JAG1/NOTCH1/NOTCH3/ROBO2/NRP1/ROBO1/NOG/NDST1/LEP	21
MF	GO:0003756	protein disulfide isomerase activity	9/932	13/5782	2.73542e-05	0.00108697	TXNDC5/GLRX2/PDIA4/PDIA6/TMX3/QSOX1/CRELD1/PDIA3/QSOX2	9
MF	GO:0016864	intramolecular oxidoreductase activity, transposing S-S bonds	9/932	13/5782	2.73542e-05	0.00108697	TXNDC5/GLRX2/PDIA4/PDIA6/TMX3/QSOX1/CRELD1/PDIA3/QSOX2	9
BP	GO:0060485	mesenchyme development	46/920	158/5666	2.74019e-05	0.00134359	EFNB1/WNT3A/PKD2/FGF19/NRP2/BMP4/EPHA4/SEMA4A/PEF1/FN1/EFNA1/SEMA5B/SEMA6D/SEMA4G/BMP5/WNT16/HES1/LRP6/DAG1/ERBB3/BMP7/TGFBR3/RET/IL17RD/BMPR1A/BMPR2/ENG/JAG1/NOTCH1/ROBO2/SEMA6B/SEMA6A/FGFR1/NRP1/SEMA3G/OLFM1/SEMA4D/ROBO1/NOG/CER1/SDHAF2/SEMA7A/SEMA6C/CRELD1/BAMBI/PTK7	46
CC	GO:0098552	side of membrane	85/961	344/5865	2.90247e-05	0.000434716	PDGFRA/LRP2/ACE/OSMR/LRRK2/CD59/KLRC3/TNFRSF18/TAPBP/GNAI3/GEM/B4GALT1/PKD2/RACGAP1/IL5RA/IL3RA/CNTFR/GM2A/NT5E/CD248/MSR1/IL6R/CD14/CD9/PRND/PALM/VCAM1/NCAM1/MCAM/RAET1L/THY1/FCGRT/HLA-C/ULBP2/BTN2A2/BTN3A3/DAG1/KIT/AP2B1/IKBKB/GFRA2/EFNA5/IL6ST/ULBP3/BCAM/GHR/TGFBR3/CA4/FCER2/CD48/HTRA2/INSR/KDR/TNFRSF4/ADAM9/EPHA5/IL11RA/IL12RB2/MFGE8/BMPR1A/F10/ENG/CD163/CD274/ICOSLG/RTN4R/NRCAM/IL27RA/PCSK9/…	85
BP	GO:0006491	N-glycan processing	9/920	13/5666	2.90614e-05	0.00140253	GNPTG/MAN1C1/ST8SIA1/PRKCSH/MAN1B1/MGAT4B/ST8SIA2/FUT8/MAN1A2	9
BP	GO:0014033	neural crest cell differentiation	23/920	60/5666	2.91489e-05	0.00140253	EFNB1/FGF19/NRP2/BMP4/SEMA4A/PEF1/FN1/SEMA5B/SEMA6D/SEMA4G/HES1/LRP6/BMP7/RET/BMPR1A/JAG1/SEMA6B/SEMA6A/NRP1/SEMA3G/SEMA4D/SEMA7A/SEMA6C	23
BP	GO:0003151	outflow tract morphogenesis	19/920	45/5666	2.96027e-05	0.00141118	LRP2/NRP2/BMP4/PLXND1/HES1/FZD2/FZD1/VEGFA/BMP7/TGFBR3/BMPR1A/BMPR2/ENG/JAG1/NOTCH1/ROBO2/NRP1/ROBO1/NOG	19
BP	GO:0009887	animal organ morphogenesis	107/920	461/5666	3.16858e-05	0.00149662	PDGFRA/TSPEAR/LRP2/CSF1/TMED2/HHIP/LRRK2/BGLAP/SMARCC1/DDR1/PAX4/FLRT2/WNT3A/PKD2/FGFR3/FGF19/EFNB2/NRP2/ATRN/EPHB4/TMEFF1/BMP4/UCHL5/EPHB1/LRIG1/DSCAML1/ACVR2A/LRP4/PLXND1/FZD5/EFNA1/NRG3/THY1/FREM1/FZD7/NECTIN1/MAGED1/FAM20C/BMP5/WNT10B/WNT16/COL18A1/COL5A1/HES1/HES5/FZD2/FZD1/DAG1/ROR1/VEGFA/CSF1R/EGFR/NBL1/GHR/BMP7/TGFBR3/ACP5/DLL4/LRIG3/INSR/AGT/BSG/KDR/BMP6/CDON/EPHA2/BMPR1A/BMPR2/NTRK2/ENG…	107
BP	GO:0097107	postsynaptic density assembly	10/920	16/5666	3.80346e-05	0.00178016	SLITRK3/IL1RAP/LRFN4/NTRK3/NRXN1/LRRTM2/NPTX1/PTPRD/CBLN1/NLGN2	10
CC	GO:0014069	postsynaptic density	41/961	136/5865	3.83583e-05	0.000558551	NETO2/SLITRK3/SPOCK1/DNM2/FLRT3/EFNB2/NETO1/CLSTN1/SLITRK1/SORCS3/EPHA4/PALM/CLSTN2/LRP4/DCC/LRRC4/LRFN4/NLGN4Y/ADGRB1/PICK1/NLGN1/PRRT2/SRGAP2/EFNB3/LRP8/CADM1/BMPR2/NTRK2/NRCAM/NLGN4X/PTPRS/LRFN5/LRRTM2/SYT11/NPTN/EPHA7/LRFN2/FMR1/ADAM22/IGSF11/LRRC4C	41
BP	GO:0051347	positive regulation of transferase activity	78/920	315/5666	4.11775e-05	0.0019099	PDGFRA/ACE/CSF1/LRRK2/FZD10/MET/DDR1/WNT3A/PKD2/FGFR3/DDR2/GAS6/EPHB4/IL6R/EPHA4/DBI/PTGES3/DCUN1D1/EPHB1/MERTK/FZD5/EFNA1/CIB1/NRG3/FZD8/MAGED1/RELN/COPS8/EPHA6/DAG1/SPATC1L/LMO4/FLT4/KIT/CCL21/ROR1/VEGFA/TYRO3/EFNA5/ERBB3/CSF1R/NTRK3/EGFR/TIE1/GHR/RET/LRP8/INSR/AGT/KDR/ADAM9/EPHA5/IGF1R/EPHA2/BMPR1A/BMPR2/NTRK2/EPHA10/EPHB6/CD200/TNFRSF11A/EGF/FGFR1/ROBO1/CD86/INSRR/FAM20A/APOA2/EPHA7/TNFRSF10B…	78
BP	GO:0008361	regulation of cell size	31/920	94/5666	4.30839e-05	0.00198048	TNR/DNM2/WNT3A/SEMA4A/PLXNA4/FN1/SEMA5B/SEMA6D/SEMA4G/MAG/DCC/LIMK1/VEGFA/EFNA5/RET/BMPR2/RTN4R/NRCAM/SEMA6B/SEMA6A/NRP1/SEMA3G/OLFM1/SEMA4D/PTPRS/SEMA7A/EPHA7/SEMA6C/ISLR2/DSCAM/FSTL4	31
BP	GO:0008593	regulation of Notch signaling pathway	20/920	50/5666	4.70858e-05	0.00214529	TSPEAR/HIF1AN/CD46/CNTN6/HES1/HES5/KIT/IL6ST/BMP7/DLL4/MMP14/JAG1/NOTCH1/ROBO2/DLL1/POFUT1/ROBO1/DLK1/RFNG/DLK2	20
CC	GO:0044297	cell body	62/961	235/5865	4.77873e-05	0.000677043	GRIA4/EFNA2/LRRK2/BGLAP/STAU1/GLRX2/NEGR1/PCSK1/RCVRN/PNOC/EPHA4/CADM2/KREMEN1/SYT4/MOB4/LRP4/PLXND1/SEZ6L/PDYN/FZD5/AMIGO1/CIB1/RTN4RL1/THY1/LRP6/FCHSD1/ATXN10/IL6ST/GHR/RET/CNTN2/LRP8/INSR/EPHA5/IGF1R/FLRT1/BMPR1A/BMPR2/RTN4R/NRXN1/CD200/UNC5C/ALCAM/PAM/OLFM1/SST/PTPRS/CNTNAP2/SYT11/EPHA7/ATP1B2/FMR1/ROR2/PGRMC1/VTI1A/UNC5A/EPHB2/APOD/ADCYAP1/DSCAM/PLXDC1/DNER	62
BP	GO:1902285	semaphorin-plexin signaling pathway involved in neuron projection guidance	8/920	11/5666	4.89117e-05	0.00220893	NRP2/PLXNB3/PLXNA4/PLXND1/PLXNC1/NRP1/PLXNA1/PLXNB2	8
BP	GO:0003205	cardiac chamber development	28/920	82/5666	4.96992e-05	0.00222498	LRP2/NRP2/BMP4/PLXND1/BMP5/HES1/FZD2/FZD1/LMO4/AP2B1/BMP7/TGFBR3/DLL4/IGF1R/BMPR1A/BMPR2/ENG/JAG1/NOTCH1/ROBO2/CPE/NRP1/ROBO1/NOG/NDST1/CRELD1/RBP4/PTK7	28
CC	GO:0005789	endoplasmic reticulum membrane	80/961	324/5865	5.1648e-05	0.000712485	PDGFRA/TMED2/MRAP2/LRRK2/SELENOS/CREB3L4/ATF6B/CD59/TAPBP/GNAI3/PTGFRN/RDH16/FLRT2/FLRT3/PKD2/EMC4/ATP13A1/IL15RA/RNF43/DIPK1C/SEC13/CLSTN1/ANTXR2/DDOST/DHRS9/SVIP/CLSTN2/SEZ6L/EMC2/RDH12/GPR37/HLA-C/HSD11B1/FZD9/NECAB3/DDRGK1/GDPD1/EMC10/NOMO2/CYBC1/FMO3/TYRO3/PLAUR/EGFR/PROS1/HTRA2/BSG/FLRT1/NOTCH1/NOTCH3/PDIA6/TMX3/ADPGK/XXYLT1/HSP90B1/CANT1/EXTL2/UBC/PLOD2/ASPH/MAN1B1/GALNT1/FUT10/PDIA3/PGRMC…	80
BP	GO:0048864	stem cell development	22/920	58/5666	5.24049e-05	0.00232589	EFNB1/FGF19/NRP2/BMP4/SEMA4A/PEF1/FN1/SEMA5B/SEMA6D/SEMA4G/HES1/BMP7/RET/BMPR1A/JAG1/SEMA6B/SEMA6A/NRP1/SEMA3G/SEMA4D/SEMA7A/SEMA6C	22
BP	GO:0021915	neural tube development	23/920	62/5666	5.36264e-05	0.00235976	LRP2/TMED2/WNT3A/CHRD/PKD2/BMP4/KAT2A/ITPK1/BMP5/HES1/HES5/FZD2/FZD1/LMO4/BMP7/EPHA2/NOTCH1/RGMA/NOG/DEAF1/ADM/PLXNB2/PTK7	23
CC	GO:0042175	nuclear outer membrane-endoplasmic reticulum membrane network	81/961	330/5865	5.78516e-05	0.0007776	PDGFRA/TMED2/MRAP2/LRRK2/SELENOS/CREB3L4/ATF6B/CD59/TAPBP/GNAI3/PTGFRN/RDH16/FLRT2/FLRT3/PKD2/EMC4/ATP13A1/IL15RA/RNF43/RAB14/DIPK1C/SEC13/CLSTN1/ANTXR2/DDOST/DHRS9/SVIP/CLSTN2/SEZ6L/EMC2/RDH12/GPR37/HLA-C/HSD11B1/FZD9/NECAB3/DDRGK1/GDPD1/EMC10/NOMO2/CYBC1/FMO3/TYRO3/PLAUR/EGFR/PROS1/HTRA2/BSG/FLRT1/NOTCH1/NOTCH3/PDIA6/TMX3/ADPGK/XXYLT1/HSP90B1/CANT1/EXTL2/UBC/PLOD2/ASPH/MAN1B1/GALNT1/FUT10/PDIA3…	81
BP	GO:0050804	modulation of chemical synaptic transmission	55/920	205/5666	5.99288e-05	0.00261474	ACE/LRRK2/TNR/STAU1/WNT3A/NETO1/BCHE/CLSTN1/SORCS3/EPHA4/SYT4/EPHB1/CLSTN2/KAT2A/NRG3/PCDH17/CPLX3/DCC/LRRC4/NLGN4Y/ADGRB1/RELN/PICK1/NLGN1/PRRT2/DNM1/KIT/TBC1D24/CNTN2/CNTN4/LRP8/AGT/NTRK2/NRXN1/NLGN4X/NTNG1/NOG/NPS/NPTX2/LRRTM2/SYT11/STX3/NPTN/LRFN2/FMR1/ROR2/EPHB2/NLGN3/NPTXR/NPTX1/IGSF11/PTPRD/CBLN1/LRRC4C/NLGN2	55
KEGG	hsa05217	Basal cell carcinoma	13/525	26/3226	6.48433e-05	0.003836	HHIP/FZD10/WNT3A/BMP4/FZD5/FZD7/FZD8/WNT10B/WNT16/WNT5B/FZD2/FZD1/FZD9	13
CC	GO:0098827	endoplasmic reticulum subcompartment	80/961	326/5865	6.48935e-05	0.000850446	PDGFRA/TMED2/MRAP2/LRRK2/SELENOS/CREB3L4/ATF6B/CD59/TAPBP/GNAI3/PTGFRN/RDH16/FLRT2/FLRT3/PKD2/EMC4/ATP13A1/IL15RA/RNF43/DIPK1C/SEC13/CLSTN1/ANTXR2/DDOST/DHRS9/SVIP/CLSTN2/SEZ6L/EMC2/RDH12/GPR37/HLA-C/HSD11B1/FZD9/NECAB3/DDRGK1/GDPD1/EMC10/NOMO2/CYBC1/FMO3/TYRO3/PLAUR/EGFR/PROS1/HTRA2/BSG/FLRT1/NOTCH1/NOTCH3/PDIA6/TMX3/ADPGK/XXYLT1/HSP90B1/CANT1/EXTL2/UBC/PLOD2/ASPH/MAN1B1/GALNT1/FUT10/PDIA3/PGRMC…	80
BP	GO:0018212	peptidyl-tyrosine modification	67/920	264/5666	6.50999e-05	0.00281296	PDGFRA/ACE/MET/DDR1/TNFRSF18/WNT3A/FGFR3/DDR2/GAS6/EPHB4/IL6R/EPHA4/EPHB1/HIPK3/LRP4/MERTK/EFNA1/THY1/RELN/HES1/HES5/EPHA6/FLT4/KIT/ROR1/VEGFA/TYRO3/EFNA5/ERBB3/IL6ST/CSF1R/NTRK3/EGFR/OSM/TIE1/GHR/RET/LRP8/THBS4/INSR/AGT/KDR/BMP6/EPHA5/IL12RB2/IGF1R/EPHA2/NTRK2/EPHA10/EPHB6/TNFRSF14/EGF/FGFR1/NRP1/SEMA4D/IL9/INSRR/EPHA7/ROR2/TPST2/EPHB2/PTPRJ/IL31RA/VTN/LEP/EPHB3/BTC	67
BP	GO:0097106	postsynaptic density organization	13/920	26/5666	6.55647e-05	0.00281296	SLITRK3/IL1RAP/LRRC4/LRFN4/RELN/NLGN1/NTRK3/NRXN1/LRRTM2/NPTX1/PTPRD/CBLN1/NLGN2	13
BP	GO:0099177	regulation of trans-synaptic signaling	55/920	206/5666	6.92532e-05	0.00294665	ACE/LRRK2/TNR/STAU1/WNT3A/NETO1/BCHE/CLSTN1/SORCS3/EPHA4/SYT4/EPHB1/CLSTN2/KAT2A/NRG3/PCDH17/CPLX3/DCC/LRRC4/NLGN4Y/ADGRB1/RELN/PICK1/NLGN1/PRRT2/DNM1/KIT/TBC1D24/CNTN2/CNTN4/LRP8/AGT/NTRK2/NRXN1/NLGN4X/NTNG1/NOG/NPS/NPTX2/LRRTM2/SYT11/STX3/NPTN/LRFN2/FMR1/ROR2/EPHB2/NLGN3/NPTXR/NPTX1/IGSF11/PTPRD/CBLN1/LRRC4C/NLGN2	55
BP	GO:0007507	heart development	66/920	260/5666	7.3284e-05	0.00309098	PDGFRA/LRP2/ACE/TMED2/TENM4/FLRT2/FLRT3/WNT3A/PKD2/FGF19/EFNB2/NRP2/EPHB4/BMP4/PLXNA4/PLXND1/KAT2A/FN1/EFNA1/VCAM1/DSG2/FZD7/BMP5/WNT16/COL5A1/HES1/FZD2/FZD1/LMO4/AP2B1/VEGFA/ERBB3/NTRK3/EGFR/TIE1/BMP7/TGFBR3/CFC1/DLL4/INSR/AGT/KDR/IGF1R/IL1A/BMPR1A/BMPR2/ENG/SOD2/JAG1/NOTCH1/ROBO2/CPE/DLL1/NRP1/PAM/POFUT1/OLFM1/ROBO1/NOG/CER1/NDST1/CRELD1/RBP4/ADM/NDRG4/PTK7	66
BP	GO:0048843	negative regulation of axon extension involved in axon guidance	12/920	23/5666	7.3846e-05	0.00309098	WNT3A/SEMA4A/SEMA5B/SEMA6D/SEMA4G/SEMA6B/SEMA6A/NRP1/SEMA3G/SEMA4D/SEMA7A/SEMA6C	12
BP	GO:0048638	regulation of developmental growth	46/920	164/5666	7.57621e-05	0.00314561	CSF1/TNR/DNM2/WNT3A/FGFR3/ATRN/BMP4/SEMA4A/SYT4/PLXNA4/FN1/SEMA5B/SEMA6D/SEMA4G/MAG/DUSP10/DCC/LIMK1/VEGFA/EFNA5/GHR/TGFBR3/HTRA2/INSR/BMPR1A/BMPR2/RTN4R/NOTCH1/NRCAM/SEMA6B/SEMA6A/DLL1/NRP1/SEMA3G/OLFM1/SEMA4D/NOG/PTPRS/SEMA7A/EPHA7/SEMA6C/RBP4/LEP/ISLR2/DSCAM/FSTL4	46
BP	GO:0097105	presynaptic membrane assembly	7/920	9/5666	7.75435e-05	0.00316847	LRP4/NLGN4Y/NLGN1/NLGN4X/NLGN3/PTPRD/NLGN2	7
BP	GO:1902287	semaphorin-plexin signaling pathway involved in axon guidance	7/920	9/5666	7.75435e-05	0.00316847	PLXNB3/PLXNA4/PLXND1/PLXNC1/NRP1/PLXNA1/PLXNB2	7
BP	GO:0098698	postsynaptic specialization assembly	10/920	17/5666	7.89694e-05	0.0031855	SLITRK3/IL1RAP/LRFN4/NTRK3/NRXN1/LRRTM2/NPTX1/PTPRD/CBLN1/NLGN2	10
BP	GO:0060411	cardiac septum morphogenesis	18/920	44/5666	7.91978e-05	0.0031855	LRP2/NRP2/BMP4/BMP5/HES1/FZD2/FZD1/BMP7/TGFBR3/BMPR1A/BMPR2/ENG/JAG1/NOTCH1/ROBO2/NRP1/ROBO1/NOG	18
BP	GO:0003007	heart morphogenesis	35/920	115/5666	9.31512e-05	0.0036967	LRP2/TMED2/FLRT2/WNT3A/PKD2/NRP2/EPHB4/BMP4/PLXND1/EFNA1/BMP5/WNT16/COL5A1/HES1/FZD2/FZD1/VEGFA/BMP7/TGFBR3/DLL4/INSR/BMPR1A/BMPR2/ENG/JAG1/NOTCH1/ROBO2/CPE/DLL1/NRP1/OLFM1/ROBO1/NOG/RBP4/NDRG4	35
BP	GO:0048640	negative regulation of developmental growth	24/920	68/5666	9.3771e-05	0.0036967	TNR/WNT3A/FGFR3/BMP4/SEMA4A/SEMA5B/SEMA6D/SEMA4G/MAG/DUSP10/DCC/RTN4R/SEMA6B/SEMA6A/NRP1/SEMA3G/SEMA4D/NOG/PTPRS/SEMA7A/EPHA7/SEMA6C/RBP4/FSTL4	24
BP	GO:0018108	peptidyl-tyrosine phosphorylation	66/920	262/5666	9.40614e-05	0.0036967	PDGFRA/ACE/MET/DDR1/TNFRSF18/WNT3A/FGFR3/DDR2/GAS6/EPHB4/IL6R/EPHA4/EPHB1/HIPK3/LRP4/MERTK/EFNA1/THY1/RELN/HES1/HES5/EPHA6/FLT4/KIT/ROR1/VEGFA/TYRO3/EFNA5/ERBB3/IL6ST/CSF1R/NTRK3/EGFR/OSM/TIE1/GHR/RET/LRP8/THBS4/INSR/AGT/KDR/BMP6/EPHA5/IL12RB2/IGF1R/EPHA2/NTRK2/EPHA10/EPHB6/TNFRSF14/EGF/FGFR1/NRP1/SEMA4D/IL9/INSRR/EPHA7/ROR2/EPHB2/PTPRJ/IL31RA/VTN/LEP/EPHB3/BTC	66
BP	GO:0099084	postsynaptic specialization organization	13/920	27/5666	0.000107818	0.00415776	SLITRK3/IL1RAP/LRRC4/LRFN4/RELN/NLGN1/NTRK3/NRXN1/LRRTM2/NPTX1/PTPRD/CBLN1/NLGN2	13
MF	GO:0005042	netrin receptor activity	5/932	5/5782	0.000107838	0.0040811	UNC5B/DCC/UNC5C/UNC5A/UNC5D	5
BP	GO:0021602	cranial nerve morphogenesis	6/920	7/5666	0.000109023	0.00415776	NRP2/EPHB1/PLXNA4/NRP1/EPHB2/PLXNA1	6
BP	GO:0038007	netrin-activated signaling pathway	6/920	7/5666	0.000109023	0.00415776	UNC5B/DCC/UNC5C/UNC5A/UNC5D/DSCAM	6
BP	GO:0099545	trans-synaptic signaling by trans-synaptic complex	6/920	7/5666	0.000109023	0.00415776	IL1RAP/DAG1/EFNB3/NPTN/EPHB2/PTPRD	6
BP	GO:0048532	anatomical structure arrangement	5/920	5/5666	0.000111839	0.00423379	NRP2/PLXNA4/BMPR1A/DLL1/NRP1	5
BP	GO:0099537	trans-synaptic signaling	71/920	289/5666	0.000119757	0.00450043	SLITRK3/ACE/LRRK2/GAD1/TNR/STAU1/WNT3A/ANXA9/IL1RAP/NETO1/PNOC/BCHE/CLSTN1/SORCS3/EPHA4/SYT4/EPHB1/CLSTN2/PDYN/KAT2A/NRG3/PCDH17/CPLX3/DCC/LRRC4/NLGN4Y/ADGRB1/RELN/PICK1/CBLN2/LRP6/NLGN1/DAG1/PRRT2/DNM1/KIT/FCHSD1/TBC1D24/EFNB3/CNTN2/CNTN4/LRP8/AGT/SLITRK5/NTRK2/NRXN1/NLGN4X/NTNG1/NOG/SST/NPS/HAPLN4/NPTX2/LRRTM2/SYT11/STX3/NPTN/LRFN2/FMR1/STX2/ROR2/EPHB2/SCN2B/NLGN3/NPTXR/NPTX1/IGSF11/PTPRD/CBLN1…	71
BP	GO:0007389	pattern specification process	43/920	153/5666	0.000122928	0.00458613	LRP2/TMED2/HHIP/BPTF/EFNB1/WNT3A/CHRD/PKD2/NRP2/BMP4/DSCAML1/ACVR2A/LRP4/KAT2A/FZD5/NRG3/RELN/BMP5/HES1/HES5/LRP6/NBL1/BMP7/CFC1/DLL4/CDON/BMPR1A/BMPR2/ENG/STC1/NOTCH1/ROBO2/DLL1/NRP1/POFUT1/ROBO1/C3/NOG/CER1/TLL1/ASPH/RFNG/NDRG4	43
BP	GO:0070571	negative regulation of neuron projection regeneration	8/920	12/5666	0.000125837	0.0046021	TNR/EPHA4/KREMEN1/RTN4RL1/THY1/RTN4R/RGMA/PTPRS	8
BP	GO:1904889	regulation of excitatory synapse assembly	8/920	12/5666	0.000125837	0.0046021	IL1RAP/SEMA4A/LRFN4/NTRK3/LRRTM2/NPTX1/PTPRD/CBLN1	8
BP	GO:0045747	positive regulation of Notch signaling pathway	12/920	24/5666	0.000126038	0.0046021	CNTN6/HES1/HES5/KIT/IL6ST/DLL4/JAG1/NOTCH1/ROBO2/DLL1/ROBO1/RFNG	12
CC	GO:0089717	spanning component of membrane	8/961	12/5865	0.000134626	0.00172128	NLGN4Y/NLGN1/ERBB3/EGFR/BMPR2/NLGN4X/NLGN3/NLGN2	8
BP	GO:0048729	tissue morphogenesis	70/920	285/5666	0.000134845	0.00488901	LRP2/CSF1/TMED2/HHIP/MET/DDR1/FLRT3/WNT3A/PKD2/EFNB2/NRP2/BMP4/EPHA4/PLXND1/KAT2A/FZD5/FZD7/MAGED1/BMP5/WNT16/WNT5B/COL5A1/HES1/HES5/FZD2/FZD1/DAG1/LMO4/ROR1/VEGFA/CSF1R/EGFR/TIE1/ARTN/BMP7/TGFBR3/RET/DLL4/AGT/KDR/CA9/EPHA2/BMPR1A/BMPR2/ENG/STC1/CTSZ/MMP14/JAG1/NOTCH1/ROBO2/DLL1/GRB2/RGMA/EGF/NRP1/ROBO1/NOG/DEAF1/EPHA7/ROR2/ADM/NDRG4/RSPO3/PLXNA1/PLXNB2/TWSG1/PTK7/BRSK2/TMEM59L	70
CC	GO:0060076	excitatory synapse	12/961	24/5865	0.000138171	0.00172454	NETO1/CNTN6/LRRC4/NLGN4Y/NLGN1/NLGN4X/LRRTM2/SYT11/NLGN3/IGSF11/CBLN1/NLGN2	12
MF	GO:0016757	glycosyltransferase activity	35/932	118/5782	0.000142606	0.00493029	MGAT1/ST6GALNAC3/B4GALT6/GALNT13/B3GALT2/B4GALT1/ST8SIA1/ST6GAL2/GALNT14/MGAT3/MGAT5/FUT5/POFUT1/COLGALT1/C1GALT1C1/HEXB/XXYLT1/EXTL2/B3GAT3/MGAT2/GALNT1/MGAT4B/FUT10/RFNG/MGAT4C/B4GALT7/ST8SIA2/LARGE1/ART3/B3GNT2/GXYLT1/FUT8/POGLUT3/B4GALNT1/B4GALT2	35
MF	GO:0030215	semaphorin receptor binding	10/932	18/5782	0.000142685	0.00493029	SEMA4A/SEMA5B/SEMA6D/SEMA4G/SEMA6B/SEMA6A/SEMA3G/SEMA4D/SEMA7A/SEMA6C	10
BP	GO:0048514	blood vessel morphogenesis	82/920	347/5666	0.000149441	0.00537848	PDGFRA/LRP2/ACE/B4GALT1/PKD2/PIK3C2A/EFNB2/CCDC134/ADGRB3/NRP2/UNC5B/RAMP1/EPHB4/BMP4/SEMA4A/HIF1AN/EPHB1/SARS1/PLXND1/FN1/FZD5/EFNA1/CIB1/MCAM/THY1/FZD8/TMIGD2/ADGRB1/COL18A1/HES1/ADGRB2/DAG1/FLT4/EMC10/VEGFA/ANGPT2/AIMP1/TIE1/JAM3/TGFBR3/DLL4/THBS4/ECM1/AGT/BSG/KDR/BMPER/MFGE8/EPHA2/IL1A/BMPR1A/BMPR2/NTRK2/ENG/MMP14/FAP/JAG1/NOTCH1/NOTCH3/NRCAM/SEMA6A/DLL1/EGF/NRP1/TAFA5/POFUT1/PRCP/ROBO1/EFNA3…	82
BP	GO:0031214	biomineral tissue development	29/920	91/5666	0.000150534	0.00537848	TSPEAR/HTN1/BGLAP/FGFR3/DDR2/KL/GAS6/BMP4/ACVR2A/NECTIN1/FAM20C/WNT10B/FZD9/BMP7/ECM1/AHSG/BMP6/BMPR1A/BMPR2/MMP13/NOTCH1/MINPP1/CLEC3B/CER1/FAM20A/ROR2/NOTUM/LEP/TMEM38B	29
BP	GO:0031644	regulation of nervous system process	25/920	74/5666	0.000151479	0.00537848	LRRK2/TNR/TENM4/NCMAP/NETO1/MAG/RELN/NLGN1/DAG1/TBC1D24/JAM2/AGT/IL1A/NRXN1/NLGN4X/TNFRSF21/TAFA4/NPTX2/FMR1/NLGN3/NPTXR/NPTX1/IGSF11/CBLN1/NLGN2	25
BP	GO:0042327	positive regulation of phosphorylation	108/920	485/5666	0.000177381	0.00625501	PDGFRA/ACE/CSF1/LRRK2/FZD10/MET/DDR1/TNFRSF18/WNT3A/PKD2/FGFR3/INHBB/FGF19/DDR2/GAS6/EPHB4/IL6R/BMP4/EPHA4/PTGES3/EPHB1/ACVR2A/LRP4/MERTK/FZD5/EFNA1/CIB1/NRG3/FZD7/FZD8/MAGED1/RELN/BMP5/ARNT/COPS8/HES1/HES5/EPHA6/FZD1/DAG1/SPATC1L/LMO4/DDRGK1/FLT4/KIT/CCL21/ROR1/VEGFA/TYRO3/EFNA5/ERBB3/IL6ST/CSF1R/PLAUR/NTRK3/EGFR/OSM/TIE1/GHR/BMP7/RET/LRP8/THBS4/INSR/AGT/KDR/BMP6/ADAM9/EPHA5/IGF1R/CDON/EPHA2/BMP…	108
BP	GO:0002009	morphogenesis of an epithelium	61/920	243/5666	0.000192125	0.00672885	LRP2/CSF1/TMED2/HHIP/MET/DDR1/FLRT3/WNT3A/PKD2/EFNB2/BMP4/EPHA4/PLXND1/KAT2A/FZD5/FZD7/MAGED1/BMP5/WNT16/WNT5B/COL5A1/HES1/HES5/FZD2/FZD1/DAG1/LMO4/ROR1/VEGFA/CSF1R/EGFR/TIE1/BMP7/RET/DLL4/AGT/KDR/CA9/EPHA2/ENG/CTSZ/MMP14/JAG1/NOTCH1/DLL1/GRB2/RGMA/EGF/NRP1/NOG/DEAF1/EPHA7/ROR2/ADM/NDRG4/RSPO3/PLXNA1/PLXNB2/PTK7/BRSK2/TMEM59L	61
BP	GO:0010720	positive regulation of cell development	43/920	156/5666	0.000198297	0.0068981	LRP2/ACE/TENM4/DNM2/WNT3A/SLITRK1/BMP4/EPHA4/PLXNB3/ASPA/PLXNA4/PLXND1/FN1/AMIGO1/CIB1/MAG/RELN/HES1/DAG1/KIT/TBC1D24/LIMK1/VEGFA/EFNA5/IL6ST/RET/LRP8/PLXNC1/BMPR2/NTRK2/NOTCH1/ROBO2/NRP1/SEMA4D/ROBO1/SEMA7A/NPTN/EPHB2/ISLR2/PLXNA1/DSCAM/PLXNB2/PTPRD	43
BP	GO:0040007	growth	100/920	444/5666	0.000200931	0.00694281	SGK3/CSF1/TMED2/TNR/TENM4/SPOCK1/DNM2/DDR1/PTGFRN/FLRT3/LTBP4/WNT3A/FGFR3/COPS2/SELENOM/DDR2/NRP2/ATRN/CLSTN1/SLITRK1/BMP4/SEMA4A/SYT4/CD9/NDRG3/LRP4/PLXNA4/KAT2A/EBAG9/FN1/CIB1/NRG3/SEMA5B/SEMA6D/SEMA4G/FZD7/MAG/DUSP10/DCC/WNT10B/IP6K2/FZD9/DAG1/CRLF3/LIMK1/VEGFA/EFNA5/EGFR/GHR/TGFBR3/HTRA2/ECM1/INSR/AGT/FLRT1/BMPR1A/BMPR2/MMP13/STC1/MMP14/RTN4R/NOTCH1/NRCAM/SEMA6B/SEMA6A/DLL1/NLGN4X/ALCAM/GAS1/…	100
BP	GO:0021885	forebrain cell migration	12/920	25/5666	0.000206886	0.0071009	LRRK2/TNR/MDGA1/NRG3/RELN/SRGAP2/TYRO3/EGFR/CNTN2/LRP8/ROBO1/FUT10	12
BP	GO:0099151	regulation of postsynaptic density assembly	7/920	10/5666	0.000222171	0.00757504	IL1RAP/LRFN4/NTRK3/LRRTM2/NPTX1/PTPRD/CBLN1	7
MF	GO:0017147	Wnt-protein binding	11/932	22/5782	0.000227297	0.00752673	FZD10/FZD5/FZD7/FZD8/LRP6/FZD2/FZD1/FZD9/ROR1/WIF1/ROR2	11
BP	GO:0007268	chemical synaptic transmission	69/920	285/5666	0.000238399	0.00802208	SLITRK3/ACE/LRRK2/GAD1/TNR/STAU1/WNT3A/ANXA9/NETO1/PNOC/BCHE/CLSTN1/SORCS3/EPHA4/SYT4/EPHB1/CLSTN2/PDYN/KAT2A/NRG3/PCDH17/CPLX3/DCC/LRRC4/NLGN4Y/ADGRB1/RELN/PICK1/CBLN2/LRP6/NLGN1/PRRT2/DNM1/KIT/FCHSD1/TBC1D24/EFNB3/CNTN2/CNTN4/LRP8/AGT/SLITRK5/NTRK2/NRXN1/NLGN4X/NTNG1/NOG/SST/NPS/HAPLN4/NPTX2/LRRTM2/SYT11/STX3/NPTN/LRFN2/FMR1/STX2/ROR2/EPHB2/SCN2B/NLGN3/NPTXR/NPTX1/IGSF11/PTPRD/CBLN1/LRRC4C/NLGN2	69
BP	GO:0098916	anterograde trans-synaptic signaling	69/920	285/5666	0.000238399	0.00802208	SLITRK3/ACE/LRRK2/GAD1/TNR/STAU1/WNT3A/ANXA9/NETO1/PNOC/BCHE/CLSTN1/SORCS3/EPHA4/SYT4/EPHB1/CLSTN2/PDYN/KAT2A/NRG3/PCDH17/CPLX3/DCC/LRRC4/NLGN4Y/ADGRB1/RELN/PICK1/CBLN2/LRP6/NLGN1/PRRT2/DNM1/KIT/FCHSD1/TBC1D24/EFNB3/CNTN2/CNTN4/LRP8/AGT/SLITRK5/NTRK2/NRXN1/NLGN4X/NTNG1/NOG/SST/NPS/HAPLN4/NPTX2/LRRTM2/SYT11/STX3/NPTN/LRFN2/FMR1/STX2/ROR2/EPHB2/SCN2B/NLGN3/NPTXR/NPTX1/IGSF11/PTPRD/CBLN1/LRRC4C/NLGN2	69
KEGG	hsa05224	Breast cancer	27/525	85/3226	0.000254809	0.0125616	FZD10/WNT3A/FGF19/FZD5/FZD7/FZD8/WNT10B/WNT16/WNT5B/HES1/HES5/LRP6/FZD2/FZD1/FZD9/FLT4/KIT/EGFR/DLL4/IGF1R/JAG1/NOTCH1/NOTCH3/DLL1/GRB2/EGF/FGFR1	27
MF	GO:0005509	calcium ion binding	82/932	355/5782	0.000262061	0.00833077	PCDH9/LRP2/BGLAP/SVEP1/SPOCK1/CHP1/DSC2/LTBP4/MAN1C1/PKD2/ANXA9/RCVRN/GAS6/CD248/CLSTN1/NCAN/CD320/SYT4/NAALADL1/CLSTN2/AMY2A/PEF1/CDH12/LRP4/MYL4/CIB1/DSG2/ADGRL3/PCDH17/FAM20C/FBLN7/RCN3/DAG1/NECAB3/CRACR2A/CABP2/APCS/CAPN13/PCDH1/PROS1/IDS/RET/DLL4/LRP8/THBS4/NID2/CRP/GSN/SELL/F10/MMP13/JAG1/NOTCH1/NOTCH3/NRXN1/DLL1/EGF/PAM/CRTAC1/PRKCSH/CLEC3B/DLK1/TLL1/HSP90B1/CANT1/ASPH/MAN1B1/SYT11/FSTL5/C…	82
CC	GO:0099056	integral component of presynaptic membrane	11/961	22/5865	0.000264239	0.00322133	EFNB2/EPHA4/NECTIN1/PCDH17/PRRT2/EFNB3/CADM3/ADAM23/NPTN/EPHB2/PTPRD	11
MF	GO:0140103	catalytic activity, acting on a glycoprotein	9/932	16/5782	0.00027575	0.00842878	MGAT1/MGAT3/MGAT5/C1GALT1C1/MGAT2/MGAT4B/MGAT4C/B4GALT7/FUT8	9
CC	GO:0030173	integral component of Golgi membrane	10/961	19/5865	0.000296684	0.00353466	MAN1C1/SYT4/FAM20C/PCSK7/QSOX1/CHST12/RFNG/LARGE1/QSOX2/B4GALNT1	10
BP	GO:0030166	proteoglycan biosynthetic process	14/920	33/5666	0.000313534	0.0104819	CHST15/HS6ST3/HS3ST4/CHST10/BMPR2/PXYLP1/CANT1/EXTL2/CHST12/B3GAT3/NDST1/FAM20B/B4GALT7/UST	14
CC	GO:0031233	intrinsic component of external side of plasma membrane	9/961	16/5865	0.00031373	0.00365468	CD59/CD14/PRND/THY1/EFNA5/CA4/ADAM9/F10/RTN4R	9
BP	GO:0048762	mesenchymal cell differentiation	37/920	131/5666	0.000323147	0.0107335	EFNB1/FGF19/NRP2/BMP4/EPHA4/SEMA4A/PEF1/FN1/EFNA1/SEMA5B/SEMA6D/SEMA4G/BMP5/WNT16/HES1/LRP6/DAG1/BMP7/TGFBR3/RET/IL17RD/BMPR1A/ENG/JAG1/NOTCH1/SEMA6B/SEMA6A/FGFR1/NRP1/SEMA3G/OLFM1/SEMA4D/NOG/SDHAF2/SEMA7A/SEMA6C/BAMBI	37
BP	GO:0001941	postsynaptic membrane organization	12/920	26/5666	0.000328018	0.0108255	MESD/LRP4/LRRC4/NLGN4Y/RELN/FZD9/NLGN1/NRXN1/NLGN4X/EPHB2/NLGN3/NLGN2	12
MF	GO:0008046	axon guidance receptor activity	6/932	8/5782	0.000360687	0.01058	EPHB1/ROBO2/ROBO1/EPHA7/EPHB2/EPHB3	6
MF	GO:0046875	ephrin receptor binding	11/932	23/5782	0.000372754	0.01058	EFNA2/EFNB1/EFNA4/EFNB2/EPHA4/EFNA1/EFNB3/EFNA5/GRB2/EFNA3/EPHA7	11
BP	GO:0001525	angiogenesis	73/920	310/5666	0.000387293	0.0127003	PDGFRA/ACE/B4GALT1/PIK3C2A/EFNB2/CCDC134/ADGRB3/NRP2/UNC5B/RAMP1/EPHB4/BMP4/SEMA4A/EPHB1/SARS1/PLXND1/FN1/FZD5/EFNA1/CIB1/MCAM/THY1/FZD8/TMIGD2/ADGRB1/COL18A1/ADGRB2/DAG1/FLT4/EMC10/VEGFA/ANGPT2/AIMP1/TIE1/JAM3/DLL4/THBS4/ECM1/AGT/BSG/KDR/BMPER/MFGE8/EPHA2/IL1A/ENG/MMP14/FAP/JAG1/NOTCH1/NOTCH3/NRCAM/SEMA6A/DLL1/EGF/NRP1/TAFA5/POFUT1/PRCP/ROBO1/EFNA3/C3/TNFSF12/ADM/SPINK5/EPHB2/APOD/RSPO3/LEP/EPHB…	73
BP	GO:0060976	coronary vasculature development	11/920	23/5666	0.00039785	0.0128327	LRP2/ACE/BMP4/PLXND1/AP2B1/VEGFA/TGFBR3/NOTCH1/NRP1/NDST1/PTK7	11
BP	GO:0099536	synaptic signaling	71/920	300/5666	0.000398393	0.0128327	SLITRK3/ACE/LRRK2/GAD1/TNR/STAU1/WNT3A/ANXA9/IL1RAP/NETO1/PNOC/BCHE/CLSTN1/SORCS3/EPHA4/SYT4/EPHB1/CLSTN2/PDYN/KAT2A/NRG3/PCDH17/CPLX3/DCC/LRRC4/NLGN4Y/ADGRB1/RELN/PICK1/CBLN2/LRP6/NLGN1/DAG1/PRRT2/DNM1/KIT/FCHSD1/TBC1D24/EFNB3/CNTN2/CNTN4/LRP8/AGT/SLITRK5/NTRK2/NRXN1/NLGN4X/NTNG1/NOG/SST/NPS/HAPLN4/NPTX2/LRRTM2/SYT11/STX3/NPTN/LRFN2/FMR1/STX2/ROR2/EPHB2/SCN2B/NLGN3/NPTXR/NPTX1/IGSF11/PTPRD/CBLN1…	71
BP	GO:0048863	stem cell differentiation	35/920	123/5666	0.00039881	0.0128327	PDGFRA/ACE/BGLAP/EFNB1/WNT3A/FGF19/NRP2/BMP4/SEMA4A/BATF/PEF1/FN1/SEMA5B/SEMA6D/SEMA4G/HES1/HES5/N4BP2L2/LRP6/FZD1/KIT/OSM/BMP7/RET/BMPR1A/JAG1/NOTCH1/SEMA6B/SEMA6A/NRP1/SEMA3G/SEMA4D/NOG/SEMA7A/SEMA6C	35
CC	GO:0098794	postsynapse	62/961	252/5865	0.000402892	0.00459131	STX12/NETO2/SLITRK3/GRIA4/LRRK2/SPOCK1/DYNLL2/DNM2/FLRT3/EFNB2/NETO1/ADGRB3/NRP2/CLSTN1/SLITRK1/SORCS3/EPHA4/PALM/CLSTN2/MOB4/LRP4/PCDH17/DCC/LRRC4/LRFN4/NLGN4Y/ADGRB1/PICK1/PALMD/FZD9/NLGN1/DAG1/PRRT2/AP2B1/SRGAP2/EFNB3/NTRK3/CNTN2/LRP8/CADM1/BMPR2/NTRK2/NRCAM/NLGN4X/NRP1/PTPRS/LRFN5/LRRTM2/SYT11/STX3/NPTN/EPHA7/LRFN2/FMR1/ADAM22/EPHB2/CALY/NLGN3/IGSF11/CBLN1/LRRC4C/NLGN2	62
BP	GO:0030282	bone mineralization	23/920	70/5666	0.00043612	0.0139461	BGLAP/FGFR3/DDR2/KL/BMP4/ACVR2A/FAM20C/WNT10B/FZD9/BMP7/ECM1/AHSG/BMP6/BMPR1A/BMPR2/MMP13/MINPP1/CLEC3B/CER1/ROR2/NOTUM/LEP/TMEM38B	23
BP	GO:0021954	central nervous system neuron development	14/920	34/5666	0.000454452	0.0144427	B4GALT6/NRP2/EPHA4/EPHB1/PLXNA4/DCC/CNTN2/NTRK2/EPHB6/NRP1/EPHB2/LEP/PLXNA1/EPHB3	14
BP	GO:0061437	renal system vasculature development	10/920	20/5666	0.000469511	0.0147393	PDGFRA/PKD2/IL6R/BMP4/HES1/ANGPT2/BMP7/NOTCH1/NOTCH3/NRP1	10
BP	GO:0061440	kidney vasculature development	10/920	20/5666	0.000469511	0.0147393	PDGFRA/PKD2/IL6R/BMP4/HES1/ANGPT2/BMP7/NOTCH1/NOTCH3/NRP1	10
MF	GO:0004553	hydrolase activity, hydrolyzing O-glycosyl compounds	16/932	42/5782	0.000474861	0.0130134	NAGPA/MAN1C1/KL/GM2A/AMY2B/GUSB/GLA/AMY2A/FUCA1/GNE/HEXB/MANBA/SPACA5/MAN1B1/MYORG/MAN1A2	16
BP	GO:0003281	ventricular septum development	15/920	38/5666	0.000492822	0.0153773	LRP2/BMP4/HES1/FZD2/FZD1/LMO4/AP2B1/TGFBR3/BMPR1A/BMPR2/NOTCH1/ROBO2/ROBO1/NOG/PTK7	15
KEGG	hsa00514	Other types of O-glycan biosynthesis	12/525	27/3226	0.0005016	0.0211954	GALNT13/B4GALT1/ST6GAL2/GALNT14/POFUT1/COLGALT1/C1GALT1C1/XXYLT1/GALNT1/RFNG/GXYLT1/B4GALT2	12
BP	GO:0006487	protein N-linked glycosylation	12/920	27/5666	0.000504178	0.0156369	MGAT1/B4GALT1/MAN1C1/DDOST/MGAT3/MGAT5/FUT5/MGAT2/MGAT4B/MGAT4C/B4GALT7/FUT8	12
MF	GO:0050839	cell adhesion molecule binding	74/932	320/5782	0.000505225	0.013384	ITGB7/TENM4/ARFIP2/CD177/DSC2/LTBP4/ICAM2/NRXN3/KIRREL2/PLXNB3/CD9/CD46/STXBP6/DSCAML1/CDH12/FN1/VCAM1/DSG2/CNTN6/THY1/NECTIN1/NLGN4Y/COL5A1/KIRREL1/NLGN1/EGFR/BCAM/JAM2/JAM3/CAST/VWF/FCER2/CNTN2/CNTN4/CNTN5/CADM1/THBS4/BSG/KDR/ADAM9/MFGE8/KIRREL3/EPHA2/BMPR2/MMP14/FAP/NOTCH3/NRCAM/NRXN1/CD200/ROBO2/CPE/KRT18/NLGN4X/NTNG1/NECTIN2/ADAM11/SEMA7A/ADAM23/NFASC/NPTN/ESAM/ADAM22/CDH7/ICAM5/PTPRJ/VTN/NL…	74
BP	GO:0048681	negative regulation of axon regeneration	7/920	11/5666	0.000525375	0.0161003	TNR/EPHA4/KREMEN1/RTN4RL1/RTN4R/RGMA/PTPRS	7
BP	GO:0099150	regulation of postsynaptic specialization assembly	7/920	11/5666	0.000525375	0.0161003	IL1RAP/LRFN4/NTRK3/LRRTM2/NPTX1/PTPRD/CBLN1	7
BP	GO:0030509	BMP signaling pathway	28/920	93/5666	0.000556313	0.0169475	LRP2/VWC2/CHRD/BMP4/ACVR2A/BMP5/HES1/HES5/FZD1/NBL1/BMP7/TGFBR3/RGMB/HJV/KDR/BMPER/BMP6/BMPR1A/BMPR2/ENG/NOTCH1/RGMA/NOG/CHRDL2/CER1/BAMBI/NEO1/TWSG1	28
CC	GO:0044298	cell body membrane	7/961	11/5865	0.000556912	0.00621147	CADM2/AMIGO1/THY1/INSR/FLRT1/ATP1B2/UNC5A	7
BP	GO:0001945	lymph vessel development	8/920	14/5666	0.000562041	0.0170213	SVEP1/EFNB2/FLT4/VEGFA/TIE1/KDR/EPHA2/BMPR2	8
BP	GO:0003197	endocardial cushion development	13/920	31/5666	0.000587122	0.0176769	BMP4/BMP5/ERBB3/BMP7/BMPR1A/BMPR2/ENG/JAG1/NOTCH1/ROBO2/ROBO1/NOG/CRELD1	13
MF	GO:0008375	acetylglucosaminyltransferase activity	11/932	24/5782	0.000588945	0.0150986	MGAT1/MGAT3/MGAT5/HEXB/EXTL2/MGAT2/MGAT4B/RFNG/MGAT4C/LARGE1/B3GNT2	11
BP	GO:0030510	regulation of BMP signaling pathway	21/920	63/5666	0.00061687	0.0184646	LRP2/VWC2/CHRD/BMP4/HES1/HES5/FZD1/NBL1/HJV/KDR/BMPER/BMPR2/ENG/NOTCH1/RGMA/NOG/CHRDL2/CER1/BAMBI/NEO1/TWSG1	21
BP	GO:0022029	telencephalon cell migration	11/920	24/5666	0.000627845	0.0186845	LRRK2/TNR/MDGA1/NRG3/RELN/SRGAP2/EGFR/CNTN2/LRP8/ROBO1/FUT10	11
BP	GO:0021510	spinal cord development	14/920	35/5666	0.000645904	0.0191114	WNT3A/CHRD/PKD2/MDGA1/MDGA2/DCC/RELN/LMO4/DLL4/LRP8/NOTCH1/DLL1/NOG/PLXDC1	14
BP	GO:0050877	nervous system process	87/920	389/5666	0.000672447	0.0197831	TSPEAR/LRP2/ACE/LRRK2/TNR/TENM4/CRYGD/LUM/CST4/RCVRN/NCMAP/NETO1/ADGRB3/PNOC/GM2A/BCHE/SORCS3/NRXN3/SYT4/EPHB1/TPP1/LRIG1/PDYN/KAT2A/SCN3B/SEMA5B/MAG/RDH12/SPECC1/CPLX3/NLGN4Y/RELN/CHST10/MGAT3/WNT10B/COL18A1/FZD2/FZD9/NLGN1/DAG1/TIMM13/PRRT2/CABP2/KIT/TIMP3/TBC1D24/ROR1/EGFR/JAM2/JAM3/CNTN2/CNTN5/DLL4/INSR/AGT/CHL1/IL1A/NTRK2/SOD2/NRCAM/NRXN1/NLGN4X/TNFRSF21/NOG/HEXB/NPS/NCAM2/TAFA4/NPTX2/CNTNAP…	87
BP	GO:0048844	artery morphogenesis	15/920	39/5666	0.000682538	0.0199659	LRP2/PKD2/EFNB2/BMP4/HES1/VEGFA/DLL4/BMPR1A/BMPR2/ENG/JAG1/NOTCH1/NOTCH3/NRP1/NOG	15
MF	GO:0004896	cytokine receptor activity	21/932	64/5782	0.000708128	0.0175867	OSMR/IL5RA/IL3RA/IL1RAP/IL15RA/CNTFR/IL6R/GFRA2/IL6ST/GHR/IL17RA/IL1RL2/IL17RD/IL11RA/IL12RB2/IL20RA/IL27RA/IFNGR1/LIFR/IFNLR1/IL31RA	21
BP	GO:0048598	embryonic morphogenesis	58/920	240/5666	0.000778503	0.0225792	PDGFRA/LRP2/TMED2/COL6A1/TENM4/FLRT3/WNT3A/PKD2/BMP4/LRIG1/DSCAML1/ACVR2A/LRP4/KAT2A/FN1/FZD5/EFNA1/FZD7/BMP5/WNT16/WNT5B/COL5A1/HES1/HES5/FZD2/FZD1/DAG1/LMO4/MMP8/BMP7/RET/CFC1/DLL4/LRIG3/CDON/EPHA2/BMPR1A/BMPR2/ENG/MMP14/NOTCH1/DLL1/GRB2/RGMA/NOG/CER1/DEAF1/NDST1/RBP4/ADM/NDRG4/EPHB2/VTN/RSPO3/PLXNB2/BPNT2/TWSG1/PTK7	58
BP	GO:0014068	positive regulation of phosphatidylinositol 3-kinase signaling	21/920	64/5666	0.000780647	0.0225792	PDGFRA/UNC5B/FN1/RELN/WNT16/KIT/ROR1/ERBB3/NTRK3/OSM/INSR/AGT/KDR/IGF1R/NTRK2/EGF/FGFR1/SEMA4D/ROR2/LEP/MYDGF	21
BP	GO:0021675	nerve development	13/920	32/5666	0.000843949	0.0242738	NRP2/EPHB1/LRIG1/PLXNA4/VCAM1/HES1/DAG1/ERBB3/RET/NRP1/EPHB2/PLXNA1/NPTX1	13
BP	GO:0001503	ossification	54/920	221/5666	0.000890179	0.0254612	CSF1/UCMA/BGLAP/COL6A1/RRAS2/WNT3A/CHRD/FGFR3/MESD/DDR2/KL/IL6R/BMP4/KREMEN1/ACVR2A/LRP4/FAM20C/BMP5/WNT10B/FZD1/FZD9/LIMD1/IL6ST/EGFR/CLEC11A/BMP7/MRC2/ECM1/AHSG/BMP6/EPHA2/BMPR1A/BMPR2/MMP13/STC1/MMP14/JAG1/NOTCH1/TNFRSF11A/MINPP1/CLEC3B/SEMA4D/NOG/CHRDL2/CER1/SEMA7A/ROR2/NOTUM/LEP/BAMBI/THBS3/BPNT2/TWSG1/TMEM38B	54
MF	GO:0004180	carboxypeptidase activity	11/932	25/5782	0.000900278	0.0212986	ACE/NAALADL1/CTSZ/CPE/FOLH1/PRCP/CPM/CNDP1/CPD/CPVL/CPQ	11
BP	GO:0048593	camera-type eye morphogenesis	18/920	52/5666	0.000901487	0.0256422	BMP4/EPHB1/FZD5/THY1/NECTIN1/WNT16/VEGFA/BMP7/KDR/CDON/EPHA2/NTRK2/JAG1/NOTCH1/DLL1/RBP4/EPHB2/DSCAM	18
BP	GO:0003148	outflow tract septum morphogenesis	9/920	18/5666	0.000910998	0.0257703	LRP2/NRP2/BMP4/BMPR1A/BMPR2/ENG/ROBO2/NRP1/ROBO1	9
MF	GO:0016773	phosphotransferase activity, alcohol group as acceptor	69/932	300/5782	0.000911187	0.0212986	SGK3/PDGFRA/LRRK2/MVK/MET/DDR1/PDK2/HK1/LTBP4/FGFR3/PIK3C2A/EFNA4/DDR2/NRP2/EPHB4/EPHA4/NMRK1/EPHB1/ACVR2A/HIPK3/MERTK/ITPK1/HYKK/COASY/STK10/FAM20C/GNE/IP6K2/EPHA6/MAPK6/UCK1/FLT4/GALK2/KIT/IKBKB/EFNB3/LIMK1/TYRO3/CSF1R/NTRK3/EGFR/TIE1/TGFBR3/RET/HJV/INSR/KDR/IGF2R/EPHA5/IGF1R/EPHA2/BMPR1A/BMPR2/NTRK2/ENG/EPHA10/EPHB6/FGFR1/NRP1/EFNA3/ADPGK/INSRR/EPHA7/FAM20B/ROR2/EPHB2/EPHB3/PTK7/BRSK2	69
BP	GO:0050922	negative regulation of chemotaxis	17/920	48/5666	0.000926189	0.0260569	WNT3A/SEMA4A/SEMA5B/SEMA6D/SEMA4G/ANGPT2/NBL1/NOTCH1/ROBO2/SEMA6B/SEMA6A/NRP1/SEMA3G/SEMA4D/ROBO1/SEMA7A/SEMA6C	17
BP	GO:0060412	ventricular septum morphogenesis	11/920	25/5666	0.000958599	0.0268221	BMP4/HES1/FZD2/FZD1/TGFBR3/BMPR1A/BMPR2/NOTCH1/ROBO2/ROBO1/NOG	11
BP	GO:0016358	dendrite development	31/920	110/5666	0.00100326	0.0279201	LRRK2/ADGRB3/TMEFF1/EPHA4/EPHB1/LRP4/EFNA1/GPR37/DCC/RELN/BMP5/MAPK6/NLGN1/SRGAP2/TBC1D24/BMP7/LRP8/FLRT1/SLITRK5/SCARF1/NRP1/SEMA4D/PTPRS/FMR1/EPHB2/TMEM106B/DSCAM/EPHB3/PTPRD/FSTL4/NLGN2	31
BP	GO:0043549	regulation of kinase activity	87/920	394/5666	0.00102753	0.0284416	PDGFRA/ACE/CSF1/SMPD1/LRRK2/FZD10/MET/DDR1/DIRAS3/CHP1/HERC5/WNT3A/PKD2/FGFR3/DDR2/GAS6/EPHB4/IL6R/BMP4/EPHA4/EPHB1/BCCIP/HIPK3/MERTK/FZD5/EFNA1/CIB1/NRG3/THY1/FZD8/DUSP10/CDK5RAP3/CAMK2N2/MAGED1/RELN/COPS8/LRP6/EPHA6/DAG1/SPATC1L/LMO4/FLT4/KIT/CCL21/ROR1/VEGFA/TYRO3/EFNA5/ERBB3/CSF1R/NTRK3/EGFR/TIE1/GHR/BMP7/RET/LRP8/INSR/AGT/KDR/ADAM9/EPHA5/IGF1R/EPHA2/BMPR1A/BMPR2/NTRK2/EPHA10/EPHB6/TNFRSF11A/…	87
MF	GO:0042043	neurexin family protein binding	7/932	12/5782	0.00103692	0.0235451	NLGN4Y/NLGN1/CPE/NLGN4X/LRRTM2/NLGN3/NLGN2	7
BP	GO:0014066	regulation of phosphatidylinositol 3-kinase signaling	23/920	74/5666	0.00104718	0.0288305	PDGFRA/UNC5B/FN1/RELN/WNT16/BTN2A2/KIT/ROR1/ERBB3/NTRK3/EGFR/OSM/INSR/AGT/KDR/IGF1R/NTRK2/EGF/FGFR1/SEMA4D/ROR2/LEP/MYDGF	23
BP	GO:0001763	morphogenesis of a branching structure	32/920	115/5666	0.00105987	0.0290249	CSF1/TMED2/HHIP/LRRK2/MET/DDR1/PKD2/BMP4/PLXND1/FZD5/MAGED1/DAG1/VEGFA/TIE1/BMP7/DLL4/AGT/KDR/EPHA2/ENG/CTSZ/MMP14/NOTCH1/GRB2/EGF/NRP1/NOG/EPHA7/ADM/RSPO3/PLXNA1/TMEM59L	32
CC	GO:0098791	Golgi apparatus subcompartment	39/961	147/5865	0.0010605	0.0115818	TMED2/B4GALT6/STX8/STX6/LRRK2/NAGPA/DNM2/ARL1/ARFIP2/B4GALT1/PCSK1/PIK3C2A/RAB14/MOB4/ST6GAL2/PICK1/NECAB3/CRACR2A/HID1/BICD1/CA4/IGF2R/PCSK7/FUT5/PAM/CANT1/MGAT2/NDST1/SYT11/GALNT1/CABP7/MGAT4B/CHST1/B4GALT7/VTI1A/FUT8/BPNT2/PCSK1N/B4GALT2	39
BP	GO:0072001	renal system development	36/920	134/5666	0.00107492	0.029239	PDGFRA/LRP2/ACE/LRRK2/PKD2/EFNB2/IL6R/BMP4/EPHA4/LRP4/PLXND1/MAGED1/HES1/HES5/AP2B1/VEGFA/ANGPT2/BMP7/RET/AGT/BMPER/BMP6/KIRREL3/JAG1/NOTCH1/NOTCH3/ROBO2/PCSK9/DLL1/NRP1/NOG/CER1/EPHA7/RBP4/PTK7/TMEM59L	36
BP	GO:0021952	central nervous system projection neuron axonogenesis	7/920	12/5666	0.00108473	0.029239	EPHA4/EPHB1/PLXNA4/DCC/EPHB6/EPHB2/EPHB3	7
BP	GO:0097150	neuronal stem cell population maintenance	7/920	12/5666	0.00108473	0.029239	FOXO1/HES1/HES5/JAG1/NOTCH1/DLL1/FUT10	7
BP	GO:0110149	regulation of biomineralization	19/920	57/5666	0.00110676	0.0296773	UCMA/BGLAP/DDR2/KL/GAS6/BMP4/ACVR2A/FAM20C/FBLN7/WNT10B/FZD9/BMP7/ECM1/AHSG/BMP6/BMPR1A/BMPR2/NOTCH1/NOTUM	19
BP	GO:0061138	morphogenesis of a branching epithelium	30/920	106/5666	0.00111578	0.0297644	CSF1/TMED2/HHIP/MET/DDR1/PKD2/BMP4/PLXND1/FZD5/MAGED1/DAG1/VEGFA/TIE1/BMP7/DLL4/AGT/KDR/EPHA2/ENG/CTSZ/MMP14/NOTCH1/GRB2/EGF/NRP1/NOG/ADM/RSPO3/PLXNA1/TMEM59L	30
MF	GO:0005109	frizzled binding	10/932	22/5782	0.00113601	0.0250785	WNT3A/RNF43/FZD7/WNT10B/WNT16/WNT5B/LRP6/FZD1/RSPO3/BAMBI	10
CC	GO:0031362	anchored component of external side of plasma membrane	7/961	12/5865	0.00114811	0.012037	CD59/CD14/PRND/THY1/EFNA5/CA4/RTN4R	7
CC	GO:0044295	axonal growth cone	7/961	12/5865	0.00114811	0.012037	FLRT3/EPHA4/DCC/BOC/RTN4R/OLFM1/NEO1	7
BP	GO:0071772	response to BMP	28/920	97/5666	0.00115831	0.0305259	LRP2/VWC2/CHRD/BMP4/ACVR2A/BMP5/HES1/HES5/FZD1/NBL1/BMP7/TGFBR3/RGMB/HJV/KDR/BMPER/BMP6/BMPR1A/BMPR2/ENG/NOTCH1/RGMA/NOG/CHRDL2/CER1/BAMBI/NEO1/TWSG1	28
BP	GO:0071773	cellular response to BMP stimulus	28/920	97/5666	0.00115831	0.0305259	LRP2/VWC2/CHRD/BMP4/ACVR2A/BMP5/HES1/HES5/FZD1/NBL1/BMP7/TGFBR3/RGMB/HJV/KDR/BMPER/BMP6/BMPR1A/BMPR2/ENG/NOTCH1/RGMA/NOG/CHRDL2/CER1/BAMBI/NEO1/TWSG1	28
BP	GO:0099175	regulation of postsynapse organization	18/920	53/5666	0.00116212	0.0305259	LRRK2/IL1RAP/NRP2/EPHA4/EFNA1/LRFN4/RELN/NLGN1/NTRK3/LRP8/NRCAM/LRRTM2/EPHA7/LRFN2/EPHB2/NPTX1/PTPRD/CBLN1	18
BP	GO:2001222	regulation of neuron migration	10/920	22/5666	0.00120397	0.0314639	FLRT2/NRG3/RELN/SRGAP2/TBC1D24/SEMA6A/UNC5C/NTNG1/UNC5D/PLXNB2	10
BP	GO:0044089	positive regulation of cellular component biogenesis	57/920	239/5666	0.00121005	0.0314639	SLITRK3/DNM2/MET/LMOD1/ARL2/FLRT2/FLRT3/IL1RAP/AMIGO2/ADGRB3/CLSTN1/SLITRK1/SEMA4A/EPHB1/PALM/CLSTN2/AMIGO1/THY1/SLITRK2/ADGRB1/CBLN2/WNT10B/KIRREL1/NLGN1/DAG1/KIT/FCHSD1/CCL21/LIMK1/VEGFA/EFNA5/BMP7/AGT/KDR/SLITRK5/EPHA2/NTRK2/NRXN1/GRB2/NRP1/SEMA4D/BID/LRRTM2/CNTNAP2/SLITRK4/FMR1/ST8SIA2/EPHB2/PTPRJ/TFRC/LRTM2/CALY/NLGN3/EPHB3/PTPRD/CBLN1/NLGN2	57
BP	GO:0003206	cardiac chamber morphogenesis	21/920	66/5666	0.00122315	0.0316446	LRP2/NRP2/BMP4/BMP5/HES1/FZD2/FZD1/BMP7/TGFBR3/DLL4/BMPR1A/BMPR2/ENG/JAG1/NOTCH1/ROBO2/CPE/NRP1/ROBO1/NOG/RBP4	21
BP	GO:0045685	regulation of glial cell differentiation	14/920	37/5666	0.00123714	0.0318465	TENM4/EPHA4/ASPA/MAG/DUSP10/HES1/HES5/DAG1/IL6ST/NTRK3/CNTN2/NOTCH1/TNFRSF21/NOG	14
CC	GO:0005911	cell-cell junction	50/961	202/5865	0.00124576	0.0128047	CLMP/MXRA8/PCDH9/FLRT2/FLRT3/DSC2/B4GALT1/ATP1B1/PKD2/EFNB2/EPHA4/KIRREL2/STXBP6/CDH12/FZD5/DSG2/ADGRL3/NECTIN1/ADGRB1/KIRREL1/DAG1/KIT/PCDH1/LIMD1/VEGFA/EFNA5/JAM2/JAM3/CADM1/CADM3/FLRT1/KIRREL3/EPHA2/BMPR2/JAG1/NOTCH1/DLL1/KRT18/GRB2/NECTIN2/CNTNAP2/NFASC/STX3/ESAM/CDH7/PTPRJ/PTPRU/PLXDC1/IGSF11/PTK7	50
BP	GO:0009790	embryo development	94/920	434/5666	0.00125553	0.0321593	PDGFRA/MGAT1/LRP2/ACE/TMED2/UCMA/COL6A1/TENM4/BPTF/EFNB1/FLRT3/WNT3A/CHRD/PKD2/RACGAP1/COPS2/RAB14/CCDC134/NRP2/KRT19/BMP4/UCHL5/LRIG1/DSCAML1/ACVR2A/PEF1/LRP4/PLXNA4/KAT2A/FN1/FZD5/EFNA1/FZD7/EMG1/ITPK1/SPECC1/PICK1/BMP5/WNT16/WNT5B/ARNT/COL5A1/HES1/HES5/N4BP2L2/LRP6/FZD2/FZD1/DAG1/LMO4/CCDC24/KIT/VEGFA/EGFR/TIE1/MMP8/BMP7/RET/CFC1/DLL4/LRIG3/INSR/KDR/CDON/EPHA2/BMPR1A/BMPR2/ENG/MMP14/JAG1/NOTCH…	94
CC	GO:0044304	main axon	10/961	22/5865	0.00129577	0.0128323	SPOCK1/NCMAP/THY1/MAG/DAG1/CNTN2/NRCAM/ROBO2/CNTNAP2/NFASC	10
CC	GO:0005604	basement membrane	18/961	53/5865	0.0012974	0.0128323	COL28A1/VWC2/ATRN/TMEFF1/FN1/COL9A3/FREM1/COL18A1/COL5A1/DAG1/TIMP3/EFNA5/THBS4/NID2/NTNG1/VWA2/APLP1/VTN	18
BP	GO:0001822	kidney development	35/920	131/5666	0.00139364	0.03552	PDGFRA/LRP2/ACE/LRRK2/PKD2/EFNB2/IL6R/BMP4/EPHA4/LRP4/PLXND1/MAGED1/HES1/HES5/AP2B1/VEGFA/ANGPT2/BMP7/RET/AGT/BMPER/BMP6/KIRREL3/JAG1/NOTCH1/NOTCH3/ROBO2/PCSK9/DLL1/NRP1/NOG/CER1/EPHA7/PTK7/TMEM59L	35
MF	GO:0036122	BMP binding	9/932	19/5782	0.00140677	0.0302164	UCMA/CHRD/NBL1/HJV/BMPR1A/BMPR2/ENG/CHRDL2/CER1	9
CC	GO:0030312	external encapsulating structure	80/961	358/5865	0.00150631	0.0143568	COL28A1/LINGO3/UCMA/VWC2/COL6A1/COL6A3/TNR/LUM/FLRT2/FLRT3/LTBP4/CD248/ATRN/NCAN/TMEFF1/SDC3/LRIG1/TGM4/LRRC3B/FN1/NCAM1/COL9A3/RTN4RL1/FREM1/ELFN2/RELN/FBLN7/WNT5B/COL18A1/COL5A1/DAG1/APCS/TIMP3/VEGFA/ANGPT2/EFNA5/BCAM/MMP8/BMP7/TGFBR3/VWF/CTSS/LRIG3/THBS4/ECM1/AGT/AHSG/NID2/BMPER/MFGE8/CDON/FLRT1/MMP13/CTSZ/MMP14/NTNG1/CBLN4/CLEC3B/FMOD/ADAMTSL2/HSP90B1/HAPLN4/TIMP4/TRIL/ADAM11/LINGO1/SEMA7A/VW…	80
CC	GO:0031012	extracellular matrix	80/961	358/5865	0.00150631	0.0143568	COL28A1/LINGO3/UCMA/VWC2/COL6A1/COL6A3/TNR/LUM/FLRT2/FLRT3/LTBP4/CD248/ATRN/NCAN/TMEFF1/SDC3/LRIG1/TGM4/LRRC3B/FN1/NCAM1/COL9A3/RTN4RL1/FREM1/ELFN2/RELN/FBLN7/WNT5B/COL18A1/COL5A1/DAG1/APCS/TIMP3/VEGFA/ANGPT2/EFNA5/BCAM/MMP8/BMP7/TGFBR3/VWF/CTSS/LRIG3/THBS4/ECM1/AGT/AHSG/NID2/BMPER/MFGE8/CDON/FLRT1/MMP13/CTSZ/MMP14/NTNG1/CBLN4/CLEC3B/FMOD/ADAMTSL2/HSP90B1/HAPLN4/TIMP4/TRIL/ADAM11/LINGO1/SEMA7A/VW…	80
BP	GO:0003002	regionalization	33/920	122/5666	0.0015093	0.0382785	LRP2/TMED2/HHIP/BPTF/WNT3A/CHRD/NRP2/BMP4/DSCAML1/ACVR2A/LRP4/KAT2A/FZD5/RELN/HES1/HES5/LRP6/NBL1/CFC1/DLL4/CDON/BMPR1A/BMPR2/NOTCH1/ROBO2/DLL1/NRP1/POFUT1/ROBO1/C3/NOG/CER1/TLL1	33
BP	GO:0045216	cell-cell junction organization	25/920	85/5666	0.00156452	0.0394842	ACE/SVEP1/ARL2/CD177/EFNB2/EPHA4/CD9/CDH12/FZD5/DSG2/NECTIN1/KIRREL1/IKBKB/VEGFA/CSF1R/JAM3/AGT/BMP6/EPHA2/NLGN4X/CNTNAP2/ESAM/CDH7/EPHB2/NLGN2	25
BP	GO:0031589	cell-substrate adhesion	46/920	186/5666	0.00161078	0.0404536	CSF1/VWC2/ITGB7/SPOCK1/DNM2/DDR1/ARL2/GAS6/ATRN/EPHB1/MERTK/FN1/EFNA1/VCAM1/CIB1/THY1/FREM1/FZD7/DAG1/SRGAP2/CCL21/VEGFA/ANGPT2/TYRO3/EFNA5/BCAM/CCL28/JAM3/VWF/NID2/KDR/ADAM9/MMP14/JAG1/NOTCH1/NRP1/THSD1/NTNG1/VWA2/ATP1B2/PTPRJ/APOD/VTN/THBS3/CD63/EPHB3	46
BP	GO:0014020	primary neural tube formation	15/920	42/5666	0.00166006	0.0413686	LRP2/TMED2/BMP4/KAT2A/BMP5/FZD2/FZD1/LMO4/BMP7/RGMA/NOG/DEAF1/ADM/PLXNB2/PTK7	15
BP	GO:0009311	oligosaccharide metabolic process	14/920	38/5666	0.00167132	0.0413686	ST6GALNAC3/B3GALT2/B4GALT1/GM2A/GLA/ST8SIA1/ST6GAL2/FUT5/HEXB/MANBA/MGAT2/MAN1B1/ST8SIA2/FUT8	14
BP	GO:0035924	cellular response to vascular endothelial growth factor stimulus	14/920	38/5666	0.00167132	0.0413686	PDGFRA/NRP2/VCAM1/FLT4/VEGFA/DLL4/KDR/NOTCH1/SEMA6A/DLL1/GAS1/NRP1/ROBO1/CD63	14
MF	GO:0005021	vascular endothelial growth factor receptor activity	5/932	7/5782	0.00170057	0.034654	PDGFRA/NRP2/FLT4/KDR/NRP1	5
MF	GO:0016755	aminoacyltransferase activity	5/932	7/5782	0.00170057	0.034654	TGM4/GGT5/ATE1/QPCT/QPCTL	5
BP	GO:0003344	pericardium morphogenesis	5/920	7/5666	0.00175972	0.042332	FLRT3/BMP5/BMP7/DLL4/NOTCH1	5
BP	GO:0071397	cellular response to cholesterol	5/920	7/5666	0.00175972	0.042332	INHBB/CES1/LRP6/DAG1/LRP8	5
BP	GO:0071679	commissural neuron axon guidance	5/920	7/5666	0.00175972	0.042332	NCAM1/DAG1/VEGFA/NRP1/EPHB2	5
BP	GO:0072176	nephric duct development	5/920	7/5666	0.00175972	0.042332	PKD2/EFNB2/BMP4/EPHA4/EPHA7	5
BP	GO:0097084	vascular associated smooth muscle cell development	5/920	7/5666	0.00175972	0.042332	HES1/VEGFA/ENG/NOTCH1/ADM	5
BP	GO:0099550	trans-synaptic signaling, modulating synaptic transmission	5/920	7/5666	0.00175972	0.042332	SYT4/EFNB3/NTRK2/NPTN/EPHB2	5
BP	GO:0021545	cranial nerve development	8/920	16/5666	0.00177602	0.042332	NRP2/EPHB1/PLXNA4/HES1/ERBB3/NRP1/EPHB2/PLXNA1	8
BP	GO:0051968	positive regulation of synaptic transmission, glutamatergic	8/920	16/5666	0.00177602	0.042332	TNR/RELN/NLGN1/NRXN1/NPS/ROR2/NLGN3/NLGN2	8
BP	GO:0031623	receptor internalization	21/920	68/5666	0.00186476	0.0442424	DNM2/WNT3A/EFNB2/RAMP1/CD9/PICK1/DNM1/AP2B1/SAG/VEGFA/CNTN2/INSR/PCSK9/GRB2/EGF/LRRTM2/FMR1/ADM/TFRC/CALY/CD63	21
CC	GO:0031228	intrinsic component of Golgi membrane	10/961	23/5865	0.00196011	0.0183484	MAN1C1/SYT4/FAM20C/PCSK7/QSOX1/CHST12/RFNG/LARGE1/QSOX2/B4GALNT1	10
CC	GO:0048787	presynaptic active zone membrane	7/961	13/5865	0.00213779	0.0196606	NECTIN1/CPLX3/NTNG1/SYT11/STX3/NPTN/STX2	7
CC	GO:0032809	neuronal cell body membrane	6/961	10/5865	0.00220417	0.0196861	CADM2/AMIGO1/THY1/INSR/FLRT1/UNC5A	6
CC	GO:0031301	integral component of organelle membrane	28/961	100/5865	0.00221568	0.0196861	STX12/STX6/SELENOS/ATF6B/TAPBP/MAN1C1/PKD2/EMC4/ATP13A1/SYT4/DHRS9/EMC2/FAM20C/HLA-C/HSD11B1/EMC10/PCSK7/BID/PTPRS/QSOX1/XXYLT1/CHST12/RFNG/PDIA3/LARGE1/DNAJB12/QSOX2/B4GALNT1	28
CC	GO:0043204	perikaryon	19/961	60/5865	0.00244454	0.0213576	EFNA2/LRRK2/BGLAP/PCSK1/RCVRN/EPHA4/FZD5/AMIGO1/CIB1/RTN4RL1/FCHSD1/RTN4R/PAM/OLFM1/PTPRS/CNTNAP2/SYT11/FMR1/ADCYAP1	19
CC	GO:0150034	distal axon	30/961	111/5865	0.00284571	0.0244549	PCDH9/LRRK2/GAD1/DNM2/FLRT3/PCSK1/PNOC/EPHA4/PDYN/CIB1/THY1/NECTIN1/CPLX3/DCC/PRRT2/NDRG2/TBC1D24/ROR1/BOC/NTRK2/RTN4R/UNC5C/OLFM1/PTPRS/STMN4/STX3/FMR1/NEO1/DSCAM/BRSK2	30
CC	GO:0005793	endoplasmic reticulum-Golgi intermediate compartment	19/961	61/5865	0.00301787	0.0255161	MGAT1/TMED2/CD59/TAPBP/CHP1/GNPNAT1/RAB6B/FN1/CA4/RGMB/CTSZ/CD55/PDIA6/ROBO1/GALNT1/MGAT4B/LMAN2L/MYDGF/LMAN2	19
CC	GO:0033268	node of Ranvier	4/961	5/5865	0.00311693	0.0255302	SPOCK1/DAG1/CNTN2/NFASC	4
CC	GO:0099026	anchored component of presynaptic membrane	4/961	5/5865	0.00311693	0.0255302	CNTN6/CPLX3/CNTN5/NTNG1	4
CC	GO:0030176	integral component of endoplasmic reticulum membrane	14/961	40/5865	0.00319054	0.025731	SELENOS/ATF6B/TAPBP/PKD2/EMC4/ATP13A1/DHRS9/EMC2/HLA-C/HSD11B1/EMC10/XXYLT1/PDIA3/DNAJB12	14
CC	GO:0031227	intrinsic component of endoplasmic reticulum membrane	14/961	41/5865	0.0041298	0.0328013	SELENOS/ATF6B/TAPBP/PKD2/EMC4/ATP13A1/DHRS9/EMC2/HLA-C/HSD11B1/EMC10/XXYLT1/PDIA3/DNAJB12	14
CC	GO:0099144	anchored component of synaptic membrane	5/961	8/5865	0.00423836	0.0329014	CNTN6/CPLX3/CNTN2/CNTN5/NTNG1	5
CC	GO:0098685	Schaffer collateral - CA1 synapse	13/961	37/5865	0.00426793	0.0329014	TNR/EFNB2/EPHA4/DCC/LRRC4/NTNG1/LRRTM2/STX3/NPTN/EPHA7/LRFN2/PTPRD/LRRC4C	13
CC	GO:0030426	growth cone	20/961	68/5865	0.00495465	0.0376417	PCDH9/LRRK2/DNM2/FLRT3/EPHA4/CIB1/THY1/NECTIN1/DCC/NDRG2/BOC/RTN4R/UNC5C/OLFM1/PTPRS/STMN4/STX3/FMR1/NEO1/DSCAM	20
CC	GO:0098793	presynapse	48/961	206/5865	0.00562052	0.0420905	STX12/STX6/LRRK2/GAD1/DNM2/FLRT3/WNT3A/PCSK1/EFNB2/RAB6B/PNOC/EPHA4/SYT4/PDYN/CNTN6/NECTIN1/PCDH17/CPLX3/NLGN4Y/PICK1/NLGN1/PRRT2/DNM1/TBC1D24/EFNB3/ROR1/CNTN5/CADM3/KIRREL3/NTRK2/RTN4R/NRXN1/NLGN4X/NTNG1/NOG/PTPRS/ADAM23/SYT11/STX3/NPTN/FMR1/STX2/VTI1A/EPHB2/IL31RA/NLGN3/PTPRD/NLGN2	48

## Sheet: Supplementary Table 7
Supplementary Table 8. Comparison of brain regions between each subtype and the control group at baseline
	Subtype 1 vs Controls					Subtype 2 vs Controls					Subtype 3 vs Controls
Brain Region	β coefficient	T value	P value	P value (FDR)		β coefficient	T value	P value	P value (FDR)		β coefficient	T value	P value	P value (FDR)
Left_bankssts	-116.563	-1.77028	0.0785848	0.166654		-175.299	-2.64617	0.00868832	0.0374969		-229.82	-1.77827	0.0768633	0.164421
Left_caudalanteriorcingulate	-112.342	-1.67239	0.0964012	0.195717		-93.3752	-1.53881	0.12519	0.233309		-189.78	-1.66148	0.0981673	0.19576
Left_caudalmiddlefrontal	-276.526	-2.04946	0.04205	0.108887		-224.702	-1.66896	0.0964523	0.195717		-368.33	-1.54864	0.123033	0.232816
Left_cuneus	149.735	2.38127	0.0184285	0.0648032		127.834	2.03258	0.0432145	0.109596		57.8229	0.545024	0.586338	0.693458
Left_entorhinal	-204.774	-3.56708	0.000476488	0.0039072		-180.589	-3.01383	0.00286119	0.0159092		-345.736	-3.56014	0.000462128	0.0039072
Left_fusiform	-825.601	-4.09627	6.65224e-05	0.00102278		-732.383	-3.65235	0.000320098	0.00304057		-1254.76	-3.69253	0.000285705	0.00304057
Left_inferiorparietal	-241.097	-1.05878	0.291294	0.409476		-847.998	-3.21168	0.00150334	0.0102728		-1642.52	-3.66049	0.000321361	0.00304057
Left_inferiortemporal	-693.867	-3.38913	0.000882938	0.00678759		-857.957	-3.96169	9.86098e-05	0.00142694		-1505.05	-3.87424	0.000144489	0.00177722
Left_isthmuscingulate	-83.0394	-1.38902	0.166757	0.28434		-54.6327	-0.965791	0.335137	0.46058		-227.245	-2.18224	0.0302457	0.0887839
Left_lateraloccipital	189.532	0.905138	0.366753	0.490333		-11.4699	-0.0529411	0.957824	0.971333		-273.946	-0.762386	0.446719	0.563553
Left_lateralorbitofrontal	-297.659	-3.09201	0.00234602	0.0140761		-44.6011	-0.47967	0.631906	0.716354		-223.494	-1.36973	0.172293	0.288328
Left_lingual	-216.694	-2.02503	0.044527	0.111772		119.945	0.933876	0.351322	0.476229		-256.632	-1.25357	0.211446	0.319115
Left_medialorbitofrontal	-168.498	-1.45199	0.148461	0.262726		-8.3697	-0.0706681	0.943722	0.967315		-261.591	-1.3387	0.182172	0.296784
Left_middletemporal	-206.493	-1.15507	0.249783	0.366868		-519.958	-2.62484	0.00923503	0.0391693		-1004.72	-3.06895	0.00244297	0.0143088
Left_parahippocampal	-169.849	-3.46928	0.000670716	0.00532246		-167.932	-3.72147	0.000247647	0.002901		-279.775	-3.18826	0.00165898	0.01103
Left_paracentral	-9.68715	-0.138434	0.890071	0.931734		35.4139	0.508686	0.611447	0.70951		-223.105	-2.04019	0.0426333	0.109248
Left_parsopercularis	-219.507	-2.11756	0.035758	0.0999597		-79.3416	-0.797195	0.426139	0.540362		-155.78	-0.801514	0.423776	0.54015
Left_parsorbitalis	-84.2995	-2.29988	0.0227472	0.0777198		-15.3507	-0.391075	0.696094	0.774838		-80.9579	-1.10004	0.272625	0.389918
Left_parstriangularis	-217.65	-2.89105	0.00437348	0.0219567		-124.407	-1.59846	0.111278	0.215546		-220.645	-1.61197	0.10853	0.211891
Left_pericalcarine	-13.1073	-0.274609	0.783971	0.84959		41.7185	0.80174	0.42351	0.54015		-1.97188	-0.0229017	0.981751	0.981751
Left_postcentral	-48.8156	-0.30199	0.763052	0.841752		-124.942	-0.727199	0.467825	0.578316		-595.451	-1.97255	0.0499116	0.121567
Left_posteriorcingulate	-131.575	-2.06737	0.04031	0.106626		-192.292	-3.14224	0.00189114	0.0119287		-230.058	-2.217	0.0277381	0.0863744
Left_precentral	-445.697	-2.08453	0.0387005	0.104619		-14.3912	-0.0643915	0.948713	0.968396		-536.737	-1.33937	0.181954	0.296784
Left_precuneus	-122.674	-0.81981	0.413544	0.532627		-322.063	-1.85689	0.0645724	0.145732		-725.566	-2.45094	0.0150988	0.0571431
Left_rostralanteriorcingulate	-33.4361	-0.51449	0.607619	0.708409		-5.30808	-0.0817986	0.934876	0.96591		-70.9647	-0.583703	0.560071	0.665592
Left_rostralmiddlefrontal	-324.827	-1.39263	0.165665	0.28434		-265.667	-1.03844	0.300126	0.419494		-956.112	-2.30455	0.0222081	0.0769464
Left_superiorfrontal	-720.276	-2.65881	0.0086387	0.0374969		-327.558	-1.23428	0.218328	0.327492		-811.208	-1.82132	0.070038	0.153622
Left_superiorparietal	460.461	1.83778	0.0679494	0.15059		44.6689	0.173844	0.862137	0.914163		-191.582	-0.481214	0.630885	0.716354
Left_superiortemporal	-492.504	-2.68548	0.00800626	0.036473		-490.2	-2.57994	0.0104877	0.0437285		-950.259	-2.82766	0.00516095	0.024894
Left_supramarginal	-441.492	-2.29293	0.0231542	0.077725		-492.381	-2.37313	0.0184399	0.0648032		-991.684	-2.89348	0.00422808	0.0216689
Left_frontalpole	-20.502	-0.896957	0.371089	0.490795		-30.1781	-1.43837	0.151655	0.262726		-5.67838	-0.139445	0.889237	0.931734
Left_temporalpole	-175.647	-3.0236	0.00291021	0.0159092		-108.831	-1.87147	0.0625171	0.143731		-284.572	-2.71	0.00730686	0.0339149
Left_transversetemporal	-41.4845	-1.27659	0.203596	0.318511		-43.1692	-1.44372	0.150145	0.262726		-4.20151	-0.0773455	0.938425	0.96591
Left_insula	-278.444	-2.50768	0.0131497	0.0521744		-78.3999	-0.706258	0.480724	0.589295		-471.294	-2.43961	0.0155663	0.0580199
Right_bankssts	-50.4131	-0.916189	0.360947	0.485207		-149.988	-2.92955	0.00372728	0.0195087		-244.827	-2.47244	0.0142457	0.054757
Right_caudalanteriorcingulate	-86.6068	-1.37591	0.170773	0.287741		83.0026	1.34809	0.178922	0.295402		-33.9372	-0.330674	0.741234	0.821367
Right_caudalmiddlefrontal	-339.686	-2.57626	0.0108916	0.0446558		-161.936	-1.25952	0.209087	0.319115		-539.155	-2.20436	0.0286284	0.0880325
Right_cuneus	106.153	1.46994	0.143543	0.258698		98.9437	1.38422	0.167599	0.28434		12.3487	0.102919	0.91813	0.957034
Right_entorhinal	-267.124	-4.90436	2.28553e-06	7.02058e-05		-275.818	-4.96626	1.30961e-06	6.44328e-05		-509.856	-4.92177	1.77727e-06	7.02058e-05
Right_fusiform	-833.827	-4.87795	2.56851e-06	7.02058e-05		-745.42	-3.66857	0.0003015	0.00304057		-1569.41	-4.65705	5.80783e-06	0.000129884
Right_inferiorparietal	-483.371	-1.8204	0.0705663	0.153622		-885.005	-3.1628	0.00176763	0.0114431		-1630.05	-3.34423	0.000983443	0.00733112
Right_inferiortemporal	-882.417	-4.34271	2.48915e-05	0.000432131		-677.178	-3.13084	0.001963	0.0120724		-1299.5	-3.31692	0.00107923	0.00780857
Right_isthmuscingulate	-51.7963	-0.900488	0.369214	0.490795		28.0779	0.488044	0.625972	0.716354		-137.698	-1.31269	0.190776	0.30278
Right_lateraloccipital	-129.544	-0.705545	0.481497	0.589295		-69.0539	-0.295498	0.767873	0.84329		-302.407	-0.842672	0.400408	0.521167
Right_lateralorbitofrontal	-216.799	-2.27861	0.0240126	0.077725		-123.378	-1.26488	0.207162	0.318511		-429.569	-2.49544	0.0133808	0.0522487
Right_lingual	50.0916	0.410156	0.68224	0.762869		220.871	1.70358	0.0897762	0.185588		-183.62	-0.828402	0.408421	0.528797
Right_medialorbitofrontal	-93.8383	-1.11889	0.264864	0.381032		-66.7817	-0.755058	0.450967	0.56601		-301.624	-2.07357	0.0393879	0.10532
Right_middletemporal	-422.441	-2.13135	0.0345876	0.0977994		-766.792	-3.91085	0.000120274	0.00164374		-1307.26	-3.61458	0.000379828	0.00333706
Right_parahippocampal	-64.7241	-1.55074	0.12294	0.232816		-96.6218	-2.22499	0.0270278	0.0852414		-228.774	-2.67027	0.00819626	0.0366596
Right_paracentral	32.0894	0.438538	0.661588	0.743153		109.636	1.36219	0.174438	0.289944		-202.051	-1.75475	0.0808179	0.169925
Right_parsopercularis	-130.503	-1.26742	0.206846	0.318511		-132.012	-1.44171	0.150709	0.262726		-244.682	-1.54298	0.124401	0.233309
Right_parsorbitalis	-103.231	-2.13369	0.0343925	0.0977994		7.07603	0.14867	0.881941	0.931148		-207.46	-2.4019	0.0172158	0.0622807
Right_parstriangularis	-260.062	-2.79264	0.00586579	0.0277497		-158.449	-1.66589	0.0970629	0.195717		-108.143	-0.65541	0.51295	0.618557
Right_pericalcarine	39.8848	0.737233	0.46206	0.574075		51.1716	0.944886	0.345684	0.472434		85.5882	0.932227	0.352332	0.476229
Right_postcentral	193.243	1.31443	0.190583	0.30278		227.37	1.44878	0.148727	0.262726		-413.557	-1.48928	0.137972	0.254047
Right_posteriorcingulate	-202.769	-3.90329	0.000139548	0.00177722		-79.3807	-1.47682	0.141057	0.257038		-254.984	-2.52209	0.0124377	0.0501588
Right_precentral	-289.13	-1.48928	0.138383	0.254047		247.252	1.15186	0.250544	0.366868		-296.561	-0.856521	0.392724	0.513884
Right_precuneus	-316.002	-1.87802	0.0621977	0.143731		-370.46	-2.08911	0.0377697	0.104339		-954.589	-3.02236	0.00283285	0.0159092
Right_rostralanteriorcingulate	3.34601	0.0508761	0.959488	0.971333		28.1496	0.486183	0.627288	0.716354		51.7959	0.4938	0.621984	0.716354
Right_rostralmiddlefrontal	-53.1404	-0.214487	0.83044	0.88821		-71.1605	-0.274625	0.783845	0.84959		-603.278	-1.33152	0.184517	0.298626
Right_superiorfrontal	-1060.63	-3.73016	0.000265312	0.00296667		-592.345	-2.16953	0.0310413	0.0898372		-855.263	-1.86278	0.0639446	0.145652
Right_superiorparietal	139.002	0.613227	0.540597	0.648717		-161.406	-0.663988	0.507346	0.614813		-239.298	-0.598172	0.550395	0.657268
Right_superiortemporal	-354.366	-2.01127	0.045976	0.114243		-338.535	-1.92927	0.0548963	0.131479		-698.716	-2.2436	0.0259439	0.0828855
Right_supramarginal	-382.107	-2.28247	0.0237786	0.077725		-247.676	-1.32329	0.187018	0.300696		-603.789	-1.91885	0.0564134	0.133439
Right_frontalpole	4.95059	0.187436	0.851556	0.906852		29.4395	1.06415	0.28835	0.407667		-1.84715	-0.0387546	0.969124	0.97308
Right_temporalpole	-104.846	-1.89099	0.0604331	0.141586		-68.6376	-1.26827	0.205951	0.318511		-169.488	-1.85358	0.0652579	0.14594
Right_transversetemporal	-24.7524	-1.12406	0.262671	0.3801		11.665	0.514206	0.607589	0.708409		10.2001	0.252987	0.800535	0.863735
Right_insula	-272.981	-2.28321	0.0237344	0.077725		11.0044	0.0925681	0.926325	0.961502		-199.021	-0.881637	0.379021	0.498605
Left_accumbensarea	-6.50855	-0.443915	0.657704	0.742179		-19.0375	-1.46566	0.144072	0.258698		-48.7224	-1.9924	0.0476741	0.117278
Left_amygdala	-68.5801	-2.19015	0.0299609	0.0887839		-148.101	-4.28749	2.63495e-05	0.000432131		-283.259	-5.39409	1.91609e-07	1.57119e-05
Left_caudate	253.039	2.94921	0.00366376	0.0195087		90.4066	1.30085	0.194579	0.306836		-125.287	-1.02255	0.307742	0.427709
Left_hippocampus	-354.399	-5.11589	8.84179e-07	5.4377e-05		-401.669	-5.79376	2.18884e-08	2.69228e-06		-569.026	-4.78872	3.24194e-06	7.97518e-05
Left_pallidum	-45.5216	-1.17239	0.242785	0.36197		-37.7993	-1.1621	0.246369	0.365101		-196.005	-3.28809	0.00118973	0.0083621
Left_putamen	-59.5996	-0.520375	0.603522	0.708409		-150.246	-1.71708	0.0872763	0.181949		-346.643	-2.18129	0.0303164	0.0887839
Left_thalamusproper	-174.933	-2.056	0.0414075	0.108364		-83.8822	-1.00929	0.313871	0.433776		-239.08	-1.5553	0.121439	0.232816
Right_accumbensarea	-15.6337	-1.13559	0.257828	0.375299		-28.5942	-2.08469	0.0381726	0.104339		-56.9193	-2.42918	0.0160077	0.0587745
Right_amygdala	-88.5188	-2.85858	0.00482239	0.0237262		-124.216	-3.61891	0.000361922	0.00329751		-250.237	-4.3595	2.07519e-05	0.00039269
Right_caudate	180.623	1.93261	0.0550503	0.131479		80.6863	1.08517	0.278955	0.396665		-35.9756	-0.276106	0.782749	0.84959
Right_hippocampus	-347.603	-4.58198	9.22306e-06	0.000189073		-387.63	-5.81483	1.96083e-08	2.69228e-06		-569.911	-4.84595	2.50694e-06	7.02058e-05
Right_pallidum	-1.37051	-0.0390635	0.968888	0.97308		-6.82261	-0.242736	0.808421	0.868435		-88.1842	-1.6352	0.103564	0.203813
Right_putamen	-86.4198	-0.749836	0.454454	0.567491		-109.877	-1.25313	0.211397	0.319115		-268.683	-1.65896	0.0986757	0.19576
Right_thalamusproper	-141.934	-1.80169	0.0734776	0.158557		-52.1315	-0.683145	0.495185	0.603048		-297.212	-2.19796	0.0290885	0.0883427

## Sheet: Supplementary Table 8
Supplementary Table 9. Comparison of brain atrophy rates between each subtype and the control group during the follow-up period
	Subtype 1 vs Controls					Subtype 2 vs Controls					Subtype 3 vs Controls
Brain Region	β coefficient	T value	P value	P value (FDR)		β coefficient	T value	P value	P value (FDR)		β coefficient	T value	P value	P value (FDR)
Left_bankssts	-39.3106	-6.8706	0.209919	0.291752		-40.311	-7.87229	0.246388	0.32941		-58.3413	-9.49306	0.000455021	0.00162225
Left_caudalanteriorcingulate	-25.7382	-5.33357	0.280639	0.369113		-21.878	-7.04331	0.660113	0.751795		-17.8211	-4.08021	0.767439	0.831674
Left_caudalmiddlefrontal	-50.8268	-4.63407	0.952855	0.976944		-78.3168	-8.91453	0.0408955	0.0750767		-119.13	-9.64661	3.38217e-05	0.000180873
Left_cuneus	-6.39364	-1.03056	0.348763	0.437733		-19.2459	-4.32768	0.432547	0.532033		-36.0098	-5.88837	0.00574891	0.0142852
Left_entorhinal	-10.6329	-1.35091	0.75816	0.828922		-47.6418	-7.12323	9.14969e-05	0.000424684		-49.2328	-5.89441	7.89126e-05	0.000373317
Left_fusiform	-78.1896	-4.91182	0.0747598	0.124618		-170.215	-11.3754	3.65973e-08	5.62684e-07		-188.398	-9.45627	6.76613e-08	9.24704e-07
Left_inferiorparietal	-170.433	-8.15624	0.100199	0.158006		-205.335	-10.7689	0.00602407	0.0146352		-279.106	-11.5783	2.18217e-06	1.69159e-05
Left_inferiortemporal	-75.8439	-3.49596	0.242419	0.32749		-162.572	-8.10441	0.000284266	0.00110999		-234.895	-9.5375	1.6275e-07	1.66818e-06
Left_isthmuscingulate	-20.5174	-3.74832	0.549434	0.649811		-26.8129	-6.28257	0.113961	0.174127		-44.419	-7.22174	0.000701195	0.00226966
Left_lateraloccipital	-54.0045	-2.5563	0.465776	0.564438		-75.1657	-4.76368	0.0624936	0.109031		-101.319	-4.92169	0.0116554	0.0253737
Left_lateralorbitofrontal	-34.846	-3.69926	0.0376704	0.0707398		-43.9756	-6.02631	0.00105221	0.00315664		-73.0048	-6.7285	1.1662e-05	7.35603e-05
Left_lingual	-20.6816	-2.03651	0.684946	0.772044		-62.7322	-7.0899	0.00693955	0.0165741		-73.2815	-7.46191	0.000233067	0.000955576
Left_medialorbitofrontal	2.33053	0.183098	0.979882	0.979882		-0.872623	-0.0931054	0.64902	0.74607		-34.9185	-2.48705	0.0384474	0.0716519
Left_middletemporal	-79.0881	-5.26758	0.00109343	0.00320218		-183.154	-12.0212	4.39206e-11	1.2005e-09		-268.498	-14.1578	2.6236e-16	5.38729e-14
Left_parahippocampal	-21.2078	-5.06811	0.682855	0.772044		-46.3129	-12.3118	2.20044e-06	1.69159e-05		-51.1199	-10.0482	1.3316e-06	1.12956e-05
Left_paracentral	-22.4135	-3.55105	0.129741	0.191116		-15.2283	-3.52373	0.316266	0.403116		-37.6485	-4.91827	0.00543759	0.0136495
Left_parsopercularis	-48.9144	-7.1034	0.0267128	0.0534255		-47.9718	-7.64431	0.0456537	0.0831911		-65.3333	-7.56321	0.00108524	0.00320218
Left_parsorbitalis	7.15991	1.50484	0.152208	0.218966		7.30574	1.71519	0.206	0.289577		-19.9936	-3.50701	2.63823e-06	1.8543e-05
Left_parstriangularis	-3.59997	-0.592427	0.63106	0.732267		-18.7437	-3.58265	0.0178708	0.0375744		-29.372	-4.13198	0.00178255	0.00508522
Left_pericalcarine	-5.8713	-1.33764	0.557428	0.656111		-7.7638	-2.16131	0.793156	0.844659		-23.9448	-4.73237	0.0262635	0.0529576
Left_postcentral	-71.9068	-5.58675	0.146462	0.211939		-84.3948	-7.78023	0.0255763	0.0519981		-144.57	-8.49568	4.92791e-05	0.000247401
Left_posteriorcingulate	-46.9261	-7.88134	0.00259675	0.00717752		-32.2928	-8.39617	0.107702	0.167688		-49.9978	-7.97154	0.000999805	0.0030744
Left_precentral	-68.8921	-3.24784	0.961059	0.976944		-94.9565	-5.5732	0.277452	0.366953		-189.57	-7.38598	0.000561984	0.00192011
Left_precuneus	-76.0359	-5.2716	0.0667146	0.113971		-124.666	-9.78422	2.44019e-05	0.000136429		-146.217	-8.35909	1.20399e-05	7.40453e-05
Left_rostralanteriorcingulate	-13.5302	-2.19444	0.022701	0.046537		-8.96269	-1.66748	0.0749732	0.124618		-36.7419	-5.12432	1.43486e-05	8.40418e-05
Left_rostralmiddlefrontal	-84.0219	-4.11078	0.0852555	0.137979		-108.05	-6.02176	0.0102577	0.0231503		-231.52	-8.43786	5.19458e-07	5.11147e-06
Left_superiorfrontal	-135.822	-5.87934	0.0295699	0.0577318		-219.153	-10.35	7.17109e-06	4.64234e-05		-364.547	-10.7071	4.05486e-09	8.31246e-08
Left_superiorparietal	-123.963	-6.69442	0.0776674	0.128229		-149.656	-9.25865	0.00458943	0.0117604		-204.872	-9.15792	2.70181e-05	0.000147699
Left_superiortemporal	-87.8138	-5.38449	0.000308983	0.00118765		-146.17	-10.7714	5.66138e-10	1.3927e-08		-191.952	-10.6277	5.42305e-12	2.66814e-10
Left_supramarginal	-64.3578	-4.03425	0.0944679	0.150903		-121.304	-7.71749	0.000326736	0.00123657		-187.613	-8.60735	6.9524e-07	6.33441e-06
Left_frontalpole	22.2357	6.15284	0.782052	0.838553		14.5603	4.6771	0.21785	0.301073		10.7435	2.49798	0.0677769	0.114512
Left_temporalpole	1.17473	0.173285	0.531176	0.631252		-12.1898	-2.30383	0.300546	0.390534		-20.0411	-2.53837	0.106072	0.166202
Left_transversetemporal	-15.7185	-6.41634	0.0655094	0.112694		-13.1098	-6.12427	0.327084	0.414756		-18.6786	-5.88349	0.0320942	0.0615344
Left_insula	6.81009	0.788258	0.113761	0.174127		-14.5541	-1.67322	0.00335174	0.00906076		-49.0165	-3.56711	0.00027333	0.0010845
Right_bankssts	-37.4113	-9.00248	0.23901	0.324843		-39.1579	-9.06836	0.190116	0.268785		-49.2097	-8.76751	0.0102448	0.0231503
Right_caudalanteriorcingulate	-28.6314	-6.07331	0.143713	0.209191		-24.5309	-6.89059	0.310714	0.398103		-25.0274	-5.47908	0.366953	0.458226
Right_caudalmiddlefrontal	-51.6558	-4.21607	0.611034	0.71239		-60.7343	-6.39571	0.243621	0.32749		-114.875	-8.35874	0.00010639	0.000484665
Right_cuneus	-6.06044	-0.795856	0.687307	0.772044		3.5977	0.617032	0.659712	0.751795		-28.7881	-3.5867	0.00790658	0.018524
Right_entorhinal	-0.122833	-0.0165851	0.969464	0.979882		-22.5276	-3.14573	0.0542383	0.0966856		-44.4051	-5.12216	0.00016935	0.000730878
Right_fusiform	-70.7772	-4.85834	0.110273	0.170611		-166.271	-10.8012	1.17826e-06	1.03519e-05		-216.385	-12.011	2.56191e-11	7.87788e-10
Right_inferiorparietal	-186.902	-8.07829	0.0679626	0.114512		-237.254	-11.7613	0.000745569	0.00238195		-349.524	-11.9771	1.00225e-07	1.19209e-06
Right_inferiortemporal	-77.9485	-4.80426	0.0967506	0.153553		-165.91	-11.5972	9.01621e-08	1.16736e-06		-235.944	-12.3168	8.33756e-12	3.27373e-10
Right_isthmuscingulate	-24.3855	-4.13648	0.0114728	0.0251992		-26.0989	-6.01282	0.001049	0.00315664		-34.8626	-5.84592	0.000124084	0.000554995
Right_lateraloccipital	-18.2797	-0.809749	0.222447	0.305709		-73.6033	-4.04558	0.000927826	0.00292622		-106.538	-4.63979	3.45937e-05	0.000181065
Right_lateralorbitofrontal	-17.6656	-1.84096	0.120552	0.180828		-33.5244	-4.23028	0.00187796	0.00524976		-59.1919	-4.93077	6.12389e-05	0.000301295
Right_lingual	-25.5347	-2.25533	0.092874	0.149327		-19.79	-2.31755	0.117471	0.177287		-42.152	-3.49227	0.00601146	0.0146352
Right_medialorbitofrontal	30.2431	2.94177	0.419138	0.51813		8.15934	0.95215	0.0110455	0.0244792		-10.507	-0.831918	0.00172102	0.00498085
Right_middletemporal	-114.381	-9.30214	0.000541556	0.00188021		-171.627	-11.5603	5.0535e-06	3.35989e-05		-284.821	-17.0781	4.37991e-16	5.38729e-14
Right_parahippocampal	-25.794	-6.96441	0.447008	0.544376		-37.4233	-10.3859	0.00314783	0.00860408		-51.117	-10.8988	2.42361e-06	1.80669e-05
Right_paracentral	-15.747	-2.21236	0.691147	0.772828		-15.2753	-2.61022	0.718903	0.79305		-34.4104	-4.15883	0.022594	0.046537
Right_parsopercularis	-42.0614	-6.5344	0.0406197	0.0750767		-34.0307	-4.83667	0.508184	0.60686		-63.371	-7.69874	0.000237715	0.000958652
Right_parsorbitalis	-4.01797	-0.778441	0.137058	0.200692		-8.28969	-2.03546	0.0275402	0.0546363		-19.9249	-3.10083	0.00392889	0.0103925
Right_parstriangularis	-9.35829	-1.38597	0.853668	0.897446		-25.6735	-4.76893	0.0557903	0.0987368		-57.4951	-6.14882	0.000433093	0.00156678
Right_pericalcarine	-3.80589	-0.773634	0.830544	0.876884		1.88067	0.434808	0.238463	0.324843		-24.447	-4.51247	0.00342951	0.00917022
Right_postcentral	-57.5004	-3.72381	0.282086	0.369113		-70.0106	-6.48838	0.0292716	0.0576065		-110.56	-7.29498	4.68013e-05	0.000239856
Right_posteriorcingulate	-54.1771	-8.51502	0.00059363	0.00197342		-31.336	-7.60728	0.271656	0.361229		-52.0995	-8.53167	0.000542663	0.00188021
Right_precentral	-83.4555	-3.96683	0.825688	0.875514		-118.903	-6.61958	0.115092	0.174769		-222.437	-8.84445	1.99283e-05	0.000114008
Right_precuneus	-50.7937	-3.43239	0.341614	0.430959		-108.192	-8.23527	0.000204723	0.000853589		-159.651	-9.24983	6.23796e-08	9.02669e-07
Right_rostralanteriorcingulate	-18.2134	-3.25839	0.183698	0.261213		-13.4327	-3.11912	0.441786	0.540694		-28.6745	-5.02942	0.00499998	0.0126804
Right_rostralmiddlefrontal	-105.884	-5.20097	0.00606825	0.0146352		-125.56	-7.3352	0.000362433	0.00135089		-240.631	-9.04526	3.52108e-08	5.62684e-07
Right_superiorfrontal	-157.947	-7.13826	0.0102571	0.0231503		-200.034	-8.82917	0.000982897	0.00306067		-347.254	-10.1027	1.02229e-07	1.19209e-06
Right_superiorparietal	-127.54	-5.61609	0.478725	0.577286		-188.403	-10.287	0.00727337	0.0172043		-236.346	-9.75145	0.000135781	0.000596468
Right_superiortemporal	-84.7995	-7.38604	0.000191475	0.000812118		-129.9	-10.6853	1.56469e-07	1.66818e-06		-203.924	-12.8943	1.17887e-13	7.25007e-12
Right_supramarginal	-83.1604	-5.04714	0.301632	0.390534		-126.32	-8.79159	0.00441688	0.0114374		-203.553	-10.6054	1.06609e-07	1.19209e-06
Right_frontalpole	11.4548	2.31323	0.376688	0.468007		7.15414	1.81507	0.0796701	0.130659		4.31601	0.757106	0.0834759	0.135994
Right_temporalpole	13.8229	2.05502	0.71651	0.79305		-15.507	-2.34052	0.00179843	0.00508522		-37.7571	-3.73784	6.77756e-05	0.000326917
Right_transversetemporal	-11.1828	-4.98202	0.126912	0.188074		-13.2716	-7.29433	0.0141867	0.0303472		-19.65	-6.78206	0.000589861	0.00197342
Right_insula	-11.5835	-1.02863	0.166466	0.238085		-26.8711	-2.68525	0.0204432	0.0426188		-85.2112	-5.9376	2.50738e-06	1.81416e-05
Left_accumbensarea	-15.7693	-8.84989	0.0337779	0.0639181		-14.778	-9.81256	0.0644925	0.111726		-18.1821	-7.89446	0.0108976	0.024371
Left_amygdala	-22.5076	-7.31086	0.00408748	0.010697		-31.6104	-10.9307	2.92257e-06	1.99709e-05		-33.7004	-9.69065	6.096e-07	5.76776e-06
Left_caudate	-10.4097	-1.5256	0.506538	0.60686		-8.23815	-1.40803	0.640094	0.739263		-1.03879	-0.125487	0.858957	0.899163
Left_hippocampus	-50.0569	-11.2674	0.0518972	0.0931878		-81.228	-17.3194	8.03095e-09	1.5197e-07		-91.9451	-17.3574	9.31549e-12	3.27373e-10
Left_pallidum	20.7536	4.1272	0.122036	0.181945		6.58208	1.43722	0.570279	0.668041		10.4725	1.66153	0.953288	0.976944
Left_putamen	-93.5618	-7.74682	0.0320289	0.0615344		-82.6152	-9.83984	0.0489437	0.0885305		-85.9729	-7.16082	0.0575999	0.101211
Left_thalamusproper	-16.0213	-1.53935	0.782385	0.838553		-12.0468	-1.55469	0.979095	0.979882		-9.40953	-0.799468	0.761764	0.829177
Right_accumbensarea	-8.35722	-6.5234	0.309966	0.398103		-10.8178	-10.3525	0.00812819	0.0188635		-14.4717	-9.94926	1.27499e-05	7.64993e-05
Right_amygdala	-3.03502	-0.95695	0.708955	0.789153		-26.8167	-8.28368	1.39724e-06	1.14574e-05		-30.8664	-8.31606	1.11144e-08	1.95296e-07
Right_caudate	-3.54393	-0.468449	0.944247	0.975986		-4.93594	-0.929494	0.957801	0.976944		-2.3155	-0.274564	0.890966	0.924801
Right_hippocampus	-53.1214	-10.8833	0.0144671	0.0306803		-81.6484	-17.6261	3.18831e-09	7.13022e-08		-99.0604	-19.7438	9.88255e-16	8.10369e-14
Right_pallidum	23.7948	4.75931	0.974652	0.979882		3.83249	0.787379	0.0133246	0.0287532		11.4622	1.75547	0.209659	0.291752
Right_putamen	-64.7238	-7.1318	0.032268	0.0615344		-72.9817	-11.108	0.00066145	0.00216956		-82.0807	-8.53275	0.000394489	0.00144842
Right_thalamusproper	-20.4931	-1.80092	0.750596	0.824315		-22.6007	-2.78309	0.874224	0.911267		-28.4519	-2.32354	0.784013	0.838553

## Sheet: Supplementary Table 9
Supplementary Table 10. Comparison of brain atrophy rates among three subtypes during the follow-up period
	Subtype 2 vs Subtype 1					Subtype 3 vs Subtype 2					Subtype 3 vs Subtype 1
Brain Region	β coefficient	T value	P value	P value (FDR)		β coefficient	T value	P value	P value (FDR)		β coefficient	T value	P value	P value (FDR)
Left_bankssts	3.91826	0.432432	0.666118	0.73482		-20.4631	-2.1179	0.0357488	0.0833711		-17.4847	-1.7994	0.0750463	0.152574
Left_caudalanteriorcingulate	5.09788	0.784047	0.43456	0.559695		3.72578	0.640757	0.523011	0.63069		9.41411	1.16286	0.247183	0.366308
Left_caudalmiddlefrontal	-26.6116	-1.56646	0.120353	0.216109		-49.5999	-2.65435	0.00903802	0.0299014		-78.2498	-3.61953	0.000538845	0.00457089
Left_cuneus	-12.6607	-1.54706	0.124317	0.221609		-16.3782	-2.04866	0.0421836	0.093488		-29.4358	-2.97346	0.00361916	0.0161875
Left_entorhinal	-37.9411	-3.2018	0.00175927	0.00954825		-3.5734	-0.296372	0.76734	0.80669		-41.554	-3.26842	0.00159803	0.0093599
Left_fusiform	-96.9912	-3.90218	0.000157863	0.00198586		-13.8193	-0.485527	0.627942	0.708595		-113.831	-4.10914	8.74448e-05	0.0014341
Left_inferiorparietal	-29.667	-0.973531	0.331815	0.461167		-79.1905	-2.39953	0.0173823	0.0503064		-108.237	-3.42316	0.000914583	0.00694372
Left_inferiortemporal	-80.1021	-2.43563	0.0161782	0.0479497		-77.1874	-2.25104	0.025479	0.0659771		-146.544	-4.24603	4.37438e-05	0.000827767
Left_isthmuscingulate	-6.44194	-0.88218	0.379205	0.515384		-17.1755	-2.1241	0.0351564	0.0831584		-23.862	-2.6586	0.00911629	0.0299014
Left_lateraloccipital	-23.9443	-0.873382	0.38408	0.51876		-23.0022	-0.860177	0.390904	0.522621		-48.3482	-1.54083	0.126211	0.221771
Left_lateralorbitofrontal	-10.2137	-0.814597	0.41738	0.544063		-28.6489	-2.08162	0.0395508	0.0905258		-37.2445	-2.35646	0.020593	0.055669
Left_lingual	-39.6335	-2.56195	0.0113259	0.0352679		-9.33628	-0.616218	0.538458	0.639906		-52.3565	-3.4541	0.000749264	0.00594578
Left_medialorbitofrontal	-6.55095	-0.381608	0.70343	0.762308		-34.4439	-1.8508	0.0663844	0.138395		-39.8173	-1.81642	0.0719485	0.147494
Left_middletemporal	-93.664	-3.38473	0.000931475	0.00694372		-94.9245	-3.19168	0.00166338	0.00951607		-188.004	-6.01339	2.65581e-08	6.5333e-06
Left_parahippocampal	-25.4214	-4.1095	7.75696e-05	0.00136301		-4.12271	-0.576622	0.565278	0.65056		-31.6011	-4.58884	1.59133e-05	0.000391468
Left_paracentral	7.02547	0.890929	0.375486	0.513164		-24.7365	-2.65365	0.00923871	0.0299042		-12.0183	-0.99628	0.321892	0.452489
Left_parsopercularis	3.25491	0.306533	0.759858	0.804075		-19.1997	-1.58873	0.114666	0.208947		-15.7115	-1.33154	0.188791	0.29771
Left_parsorbitalis	1.65567	0.23309	0.816138	0.841663		-28.9666	-3.72038	0.000289032	0.00295028		-26.0444	-3.28125	0.00155572	0.0093343
Left_parstriangularis	-12.3216	-1.33499	0.185899	0.29504		-11.6508	-1.22541	0.222357	0.341875		-25.3005	-2.21131	0.0341334	0.081967
Left_pericalcarine	-2.60567	-0.463288	0.644213	0.723637		-15.649	-2.49105	0.0141811	0.0436069		-18.2187	-2.77886	0.0068532	0.0258876
Left_postcentral	-13.3685	-0.755188	0.451549	0.562832		-54.1786	-2.46735	0.0147486	0.0447919		-73.8801	-3.0246	0.00322672	0.0146995
Left_posteriorcingulate	14.0681	1.75687	0.0810066	0.161081		-18.9713	-2.21661	0.0284044	0.0720358		-6.50724	-0.575762	0.565934	0.65056
Left_precentral	-28.1505	-0.976335	0.331133	0.461167		-91.3402	-2.69161	0.00834448	0.0289119		-122.122	-3.27003	0.00153974	0.0093343
Left_precuneus	-47.3611	-2.16798	0.0317867	0.0779415		-20.1224	-0.818203	0.414311	0.544063		-70.6992	-2.67366	0.00878135	0.029592
Left_rostralanteriorcingulate	4.50593	0.518129	0.605115	0.689159		-27.863	-2.88167	0.00442722	0.0191529		-23.7856	-2.42173	0.0169131	0.0495312
Left_rostralmiddlefrontal	-19.1194	-0.6983	0.486723	0.592742		-116.722	-3.31259	0.00114031	0.00801473		-137.937	-3.69724	0.000345362	0.00326766
Left_superiorfrontal	-62.1874	-1.68031	0.0960127	0.185977		-134.993	-2.8414	0.00510498	0.0214509		-204.974	-3.87981	0.000191855	0.00213693
Left_superiorparietal	-30.3724	-1.10182	0.272929	0.391008		-53.4429	-1.71771	0.0881202	0.172044		-87.0138	-2.82938	0.00586695	0.0232785
Left_superiortemporal	-61.1049	-2.32116	0.0218397	0.0583975		-57.2487	-2.07265	0.0397431	0.0905258		-121.99	-3.9169	0.000151235	0.00198586
Left_supramarginal	-49.4036	-1.90606	0.0588762	0.125944		-64.6018	-2.05138	0.0417878	0.0934527		-111.44	-3.63205	0.00045949	0.00403695
Left_frontalpole	-7.27124	-1.38067	0.169804	0.273018		-4.43981	-0.755397	0.451143	0.562832		-11.9044	-1.94356	0.0547835	0.119263
Left_temporalpole	-15.9142	-1.62021	0.1081	0.202997		-4.96444	-0.451956	0.652134	0.724991		-21.8403	-1.76326	0.0811952	0.161081
Left_transversetemporal	2.57095	0.756185	0.451421	0.562832		-6.0355	-1.42444	0.156746	0.258789		-2.86008	-0.664334	0.508587	0.616317
Left_insula	-20.4298	-1.41527	0.160581	0.263155		-30.3882	-1.54187	0.125578	0.221771		-53.6504	-2.77564	0.0068072	0.0258876
Right_bankssts	-2.34027	-0.315264	0.75311	0.802014		-12.2761	-1.38462	0.168354	0.272467		-13.1393	-1.59629	0.114578	0.208947
Right_caudalanteriorcingulate	4.88724	0.758528	0.449391	0.562832		-0.244681	-0.0392235	0.968764	0.984776		4.40098	0.618095	0.537769	0.639906
Right_caudalmiddlefrontal	-7.91101	-0.448894	0.65426	0.724991		-61.0213	-3.16484	0.00194042	0.00974168		-65.2665	-2.79817	0.00623115	0.0243312
Right_cuneus	8.5194	0.788608	0.431602	0.558811		-31.3343	-2.8372	0.00519194	0.0214509		-26.2296	-2.06932	0.0404371	0.0912617
Right_entorhinal	-22.7718	-1.87267	0.063264	0.133017		-20.7377	-1.59059	0.113419	0.208947		-44.8881	-3.65946	0.000416556	0.00379529
Right_fusiform	-87.037	-3.18854	0.00176552	0.00954825		-63.7304	-2.16053	0.0320004	0.0779415		-146.121	-5.18418	9.82103e-07	6.03993e-05
Right_inferiorparietal	-45.5097	-1.40877	0.16153	0.263155		-113.617	-3.03644	0.00279998	0.0132461		-158.399	-3.93949	0.000152496	0.00198586
Right_inferiortemporal	-78.5015	-2.83592	0.00531878	0.0214509		-81.5594	-2.73398	0.00694545	0.0258876		-158.997	-4.82374	4.78284e-06	0.000147072
Right_isthmuscingulate	-1.62236	-0.211081	0.833122	0.85395		-9.34692	-1.20692	0.229269	0.350312		-11.026	-1.1977	0.233527	0.353924
Right_lateraloccipital	-56.1818	-1.82479	0.0701885	0.145096		-35.0819	-1.15108	0.251195	0.367822		-90.3939	-2.70294	0.00801441	0.0285344
Right_lateralorbitofrontal	-16.7329	-1.19582	0.234511	0.353924		-23.9276	-1.44918	0.149926	0.253373		-41.2075	-2.28475	0.0247292	0.0647168
Right_lingual	5.33869	0.344009	0.731376	0.788982		-23.5077	-1.46438	0.144978	0.24767		-21.4331	-1.11748	0.266273	0.385313
Right_medialorbitofrontal	-19.1066	-1.26123	0.209903	0.328893		-24.4391	-1.43436	0.153639	0.255373		-43.7965	-2.29087	0.0242742	0.0642091
Right_middletemporal	-31.4818	-1.15316	0.250887	0.367822		-134.66	-4.43812	1.58995e-05	0.000391468		-162.292	-5.65712	1.66889e-07	2.05273e-05
Right_parahippocampal	-11.0388	-1.78054	0.0780582	0.157396		-11.9061	-1.64395	0.102498	0.193958		-25.3845	-3.74949	0.000299825	0.00295028
Right_paracentral	1.8224	0.174379	0.86185	0.879731		-19.9143	-1.6641	0.098622	0.189539		-20.2279	-1.49191	0.140005	0.240847
Right_parsopercularis	8.88281	0.755888	0.450925	0.562832		-35.0552	-2.67674	0.00811955	0.0285344		-23.1672	-2.04501	0.0439749	0.0965878
Right_parsorbitalis	-3.28561	-0.505425	0.614486	0.696606		-11.0032	-1.44742	0.150376	0.253373		-13.8347	-1.53269	0.13004	0.22528
Right_parstriangularis	-17.9885	-2.19456	0.0306138	0.0760706		-29.8964	-2.66364	0.00859472	0.0293653		-48.6212	-3.85521	0.000188736	0.00213693
Right_pericalcarine	4.76523	0.610835	0.542506	0.640529		-26.5869	-3.22777	0.00154462	0.0093343		-21.6911	-2.62817	0.0101247	0.0323466
Right_postcentral	-8.16674	-0.38418	0.701456	0.762308		-48.9135	-2.36264	0.0195606	0.0546807		-62.0258	-2.3684	0.0195306	0.0546807
Right_posteriorcingulate	21.5049	2.57341	0.0110277	0.0347796		-22.8789	-2.82371	0.00531912	0.0214509		-2.90584	-0.276069	0.782893	0.816067
Right_precentral	-34.4664	-1.10079	0.273387	0.391008		-116.301	-3.17998	0.00190459	0.00974168		-152.34	-3.91678	0.000199794	0.00213693
Right_precuneus	-53.0716	-2.37418	0.019059	0.0545175		-57.7643	-2.43237	0.0160134	0.0479497		-112.427	-4.46587	2.29047e-05	0.000469546
Right_rostralanteriorcingulate	4.96559	0.593867	0.553517	0.645333		-15.9908	-1.88275	0.061396	0.130202		-11.0787	-1.18051	0.23962	0.35943
Right_rostralmiddlefrontal	-11.8198	-0.405254	0.686102	0.750138		-111.969	-3.14388	0.00203501	0.0100123		-120.996	-3.0545	0.00292353	0.0135696
Right_superiorfrontal	-23.7654	-0.617871	0.537958	0.639906		-162.469	-3.18098	0.00178545	0.00954825		-172.721	-3.34359	0.00118601	0.00810439
Right_superiorparietal	-68.9263	-2.23394	0.02743	0.0702893		-42.9356	-1.36925	0.17324	0.276734		-117.939	-3.40132	0.000965706	0.00698717
Right_superiortemporal	-31.2256	-1.53087	0.128329	0.223894		-93.6267	-3.86248	0.000161452	0.00198586		-118.33	-5.22647	1.24299e-06	6.11549e-05
Right_supramarginal	-36.9108	-1.581	0.116416	0.210576		-81.2029	-3.15592	0.00190938	0.00974168		-115.593	-4.50961	1.92479e-05	0.000430452
Right_frontalpole	-4.53433	-0.72483	0.470049	0.57816		-2.17145	-0.315535	0.752834	0.802014		-6.50445	-0.852218	0.396174	0.526804
Right_temporalpole	-25.8368	-2.36359	0.0198034	0.0547375		-22.5229	-1.60353	0.110842	0.206568		-46.3807	-3.26994	0.00150686	0.0093343
Right_transversetemporal	-2.20027	-0.812723	0.418	0.544063		-7.32951	-2.13622	0.0343195	0.081967		-8.74286	-2.35366	0.0205092	0.055669
Right_insula	-13.039	-0.76516	0.445699	0.562832		-59.1323	-2.88842	0.00443787	0.0191529		-73.8698	-3.47981	0.00073434	0.00594578
Left_accumbensarea	0.564005	0.244059	0.807769	0.838444		-3.21139	-1.13806	0.257583	0.374943		-2.86313	-0.974596	0.334223	0.461904
Left_amygdala	-6.33779	-1.24322	0.216203	0.336143		-3.25241	-0.60771	0.544189	0.640529		-8.91771	-1.652	0.101879	0.193958
Left_caudate	-0.129278	-0.0124507	0.990087	0.996914		10.2216	0.831117	0.407664	0.539168		8.97201	0.706777	0.482311	0.590291
Left_hippocampus	-27.1185	-3.25371	0.00139544	0.00927779		-17.6052	-1.9217	0.0562221	0.121321		-42.587	-4.9287	3.4166e-06	0.000134752
Left_pallidum	-12.8971	-1.74555	0.0852147	0.167703		3.48627	0.416076	0.678277	0.744894		-10.7167	-1.45019	0.152046	0.254445
Left_putamen	13.3923	1.00622	0.317096	0.448309		-6.13295	-0.453177	0.651299	0.724991		4.76796	0.282588	0.778064	0.814484
Left_thalamusproper	0.115824	0.0085742	0.993178	0.996914		0.0568348	0.00387709	0.996914	0.996914		-0.0977276	-0.00547203	0.995649	0.996914
Right_accumbensarea	-2.18586	-1.17228	0.244297	0.364224		-4.38874	-2.20638	0.029751	0.074681		-6.46277	-3.08915	0.00268733	0.0129624
Right_amygdala	-21.612	-3.89181	0.000159873	0.00198586		-3.608	-0.602501	0.547638	0.641519		-26.6317	-4.89572	3.83439e-06	0.000134752
Right_caudate	-2.45334	-0.230913	0.817714	0.841663		6.93276	0.5818	0.561747	0.65056		5.24872	0.340254	0.734459	0.788982
Right_hippocampus	-23.4255	-2.72479	0.00717964	0.0259993		-23.5882	-2.71604	0.00718679	0.0259993		-46.8671	-5.3316	4.79797e-07	3.93434e-05
Right_pallidum	-16.7947	-2.12342	0.0359241	0.0833711		7.00362	0.752073	0.453011	0.562832		-9.16251	-1.02653	0.307499	0.437253
Right_putamen	-9.6653	-0.871043	0.385907	0.51876		-9.92633	-0.906171	0.367416	0.504941		-17.1344	-1.24272	0.217263	0.336143
Right_thalamusproper	-3.89318	-0.304387	0.761583	0.804075		-6.70356	-0.522608	0.602462	0.689159		-11.9011	-0.72651	0.469634	0.57816

[truncated: 10 more sheets: Supplementary Table 10, Supplementary Table 11, Supplementary Table 12, Supplementary Table 13, Supplementary Table 14, Supplementary Table 15, Supplementary Table 16, Supplementary Table 17, Supplementary Table 18, Supplementary Table 19]
